# Supplementary material for: Metabolic excretion associated with nutrient–growth dysregulation promotes the rapid evolution of an overt metabolic defect
Source: PLoS Biol. 2020 Aug 24;18(8):e3000757. doi: 10.1371/journal.pbio.3000757 (PMC7470746; doi:10.1371/journal.pbio.3000757)
Supplement: S1 Table — (XLSX) [file pbio.3000757.s016.xlsx]

## Sheet: Strains
Strain Number	Alias	Genotype	Background	Mating Type	Derived From	Construction Method	Notes
WY1335/2490	1332 x 1299, spore 9c	ho::loxP AMN1-BY ste3::Hph fba1::FBA1-mCherry-loxP ade4::ADE4-PUR6 (o/e) lys2::loxP	RM11-1a	a			Ancestral lys-. 2490 is a refreeze of 1335.
WY2370	ACI22 (WY1604) atg5::NAT #1	Evolved strain, for All mutations, see Table S2: ho::loxP AMN1-BY ste3::Hph fba1::FBA1-mCherry-loxP ade4::ADE4-PUR6 (o/e) lys2::loxP met10 atg5::NAT	RM11-1a	a	WY1604	Transformation with get purified NAT casette	Evolved strain: WY1604 transformed with NAT cassette (WSB114) with ATG5 ORF flanks (WSO648/649). Plated on NAT. Lawn struck onto another NAT Plate, single colonies regrow and isolated.
WY2045/2429	ACI22 (WY1604) met10::MET10 #7	Evolved strain, for All mutations, see Table S2: ho::loxP AMN1-BY ste3::Hph fba1::FBA1-mCherry-loxP ade4::ADE4-PUR6 (o/e) lys2::loxP met10::MET10	RM11-1a	a	WY1604	Transformation with WY1335 gDNA MET10 PCR prdouct
WY1604	ACI22, met10 bioassay strain	Evolved strain, for All mutations, see Table S2; ho::loxP AMN1-BY ste3::Hph fba1::FBA1-mCherry-loxP ade4::ADE4-PUR6 (o/e) lys2::loxP met10	RM11-1a	a	WY1335	Evolution
WY2072	ACI22 BFP-KanMX #1	Evolved strain, for All mutations, see Table S2: ho::loxP AMN1-BY ste3::Hph fba1::FBA1-BFP-KanMX ade4::ADE4-PUR6 (o/e) lys2::loxP met10	RM11-1a	a	WY1604	Transform in PCR purfied BFP-KANMX, verify color by flow cytometry
WY2073	ACI22 BFP-KanMX #2	Evolved strain, for All mutations, see Table S2: ho::loxP AMN1-BY ste3::Hph fba1::FBA1-BFP-KanMX ade4::ADE4-PUR6 (o/e) lys2::loxP met10	RM11-1a	a	WY1604	Transform in PCR purfied BFP-KANMX, verify color by flow cytometry
WY2509	1604 gsh1 k/o #1	Evolved strain, for All mutations, see Table S2: ho::loxP AMN1-BY ste3::Hph fba1::FBA1-mCherry-loxP ade4::ADE4-PUR6 (o/e) lys2::loxP met10 gsh1::kanmx	RM11-1a	a	WY1604	Transformation to knock out dug1 from WY1604
WY2039	ACI22 met10::MET10 #1	Evolved strain, for All mutations, see Table S2: ho::loxP AMN1-BY ste3::Hph fba1::FBA1-mCherry-loxP ade4::ADE4-PUR6 (o/e) lys2::loxP met10::MET10	RM11-1a	a	WY1604
WY1340		ho::loxP AMN1-BY ste3::NAT fba1::FBA1-EGFP-loxP lys21::LYS21(o/e) ade8::loxP	RM11-1a	a			lysine releaser in coculture
WY1598	Evolved strain from WY1340	ho::loxP AMN1-BY ste3::NAT fba1::FBA1-EGFP-loxP lys21::LYS21(o/e) ade8::loxP gln1(A169T) rmd1(G177G)	RM11-1a	a
WY2035	met17 rate-based bioassay strain	ho::loxP AMN1-BY fba1::FBA1-mCherry-loxP ade4::ADE4-PUR6 (o/e) lys2::loxP met17::KanMX ste3::Hph	RM11-1a	a			met17 tester
WY2520	lys met GFP-ATG8	ho::loxP AMN1-BY fba1::FBA1-mCherry-loxP ste3::Hph ade4::ADE4-PUR6 (o/e) lys2::loxP ura3_del met17::KanMX pRS416:GFP-ATG8	RM11-1a	a			Constructed by Sonal
WY2521	lys GFP-ATG8	ho::loxP AMN1-BY fba1::FBA1-mCherry-loxP ste3::Hph ade4::ADE4-PUR6 (o/e) lys2::loxP ura3_del pRS416:GFP-ATG8	RM11-1a	a			Constructed by Sonal
WY2527	lys bcy1	ho::loxP AMN1-BY fba1::FBA1-mCherry-loxP ste3::Hph ade4::ADE4-PUR6 (o/e) lys2::loxP bcy1::KanMX	RM11-1a	a			Constructed by Sonal
WY950	p280M1 #7d	YKL178C(ste3)::kanMX4 lys2_del_0 ade4::ADE4(PUR6) trp1-289::pRS404(TRP)-ADHp-DsRed.T4	S288C	a			Ancestral lys- in S288C background
WY1560	CT60	Evolved strain, for All mutations, see Table S2: YKL178C(ste3)::kanMX4 lys2_del_0 ade4::ADE4(PUR6) trp1-289::pRS404(TRP)-ADHp-DsRed.T4 art10(Q176*) atp6(Q240Q) ChrXV:619176(G->A) doa4(Y916*) gln1(G286C)	S288C	a	WY950	Evolution	coculture evolution; may contain additional mutations
WY1569	CT77	Evolved strain, for All mutations, see Table S2: YKL178C(ste3)::kanMX4 lys2_del_0 ade4::ADE4(PUR6) trp1-289::pRS404(TRP)-ADHp-DsRed.T4 ecm21(S300*) met14(L192*)	S288C	a	WY950	Evolution	coculture evolution; may contain additional mutations
WY1591	CC109RS1	Evolved strain, for All mutations, see Table S2: ho::loxP AMN1-BY ste3::Hph fba1::FBA1-mCherry-loxP ade4::ADE4-PUR6 (o/e) lys2::loxP rsp5(P772L) met17_del	RM11-1a	a	WY1335	Evolution	coculture evolution
WY2376	JR66	Evolved strain, for All mutations, see Table S2: ho::loxP AMN1-BY ste3::Hph fba1::FBA1-mCherry-loxP ade4::ADE4-PUR6 (o/e) lys2::loxP ecm21 met17	RM11-1a	a	WY1335	Evolution	coculture evolution
WY2226	1626x1335, 1B	ho::loxP AMN1-BY ste3::Hph fba1::FBA1-mCherry-loxP ade4::ADE4-PUR6 (o/e) lys2::loxP ecm21::NAT	RM11-1a	a			used as control in assays to quantify auxotroph frequency, along with 1335
