# Supplementary material for: Metabolic excretion associated with nutrient–growth dysregulation promotes the rapid evolution of an overt metabolic defect
Source: PLoS Biol. 2020 Aug 24;18(8):e3000757. doi: 10.1371/journal.pbio.3000757 (PMC7470746; doi:10.1371/journal.pbio.3000757)
Supplement: S2 Table — All clones with the alias “ACI” are from chemostat evolution experiment. All other clones are from coculture evolution experiments, a fraction of which (i.e., strains with alias “CT”) are from an earlier study [31]. Gray shading: auxotrophic strain. For WY2467, we identified it as orgS− from growth patterns. However, its genetic basis is unclear since among identified mutations, none is known to affect organosulfur biosynthesis. Matched color shading: mutation adaptive to lysine limitation shared between a lys− clone and a lys−orgS− clone from the same culture. lys−, lysine-requiring mutant; orgS−, organosulfur-requiring mutant. (XLSX) [file pbio.3000757.s017.xlsx]

## Sheet: Mutation record
Line	Gen	hr	Strain # (WY)	Alias	Evolution Conditions	BG	Known Auxotrophy Mutation?	compared to	chromo.	change	position(s)	Sequence Change	aa change	GeneID(s) affected	Gene name(s)	SGD Link to Mutated Gene (if available)
LC8.2T	35.9	767	1570	CT78	Coculture	S288C	No	WY950	1	duplication		duplication
			1570	CT78	Coculture	S288C	No	WY950	5	duplication		duplication
			1570	CT78	Coculture	S288C	No	WY950	12	duplication		duplication
			1570	CT78	Coculture	S288C	No	WY950	14	duplication		duplication
			1570	CT78	Coculture	S288C	No	WY950	16	duplication		duplication
			1570	CT78	Coculture	S288C	No	WY950	2	nonsense	27401	TCA->TGA	S300*	YBL101C	ECM21	http://www.yeastgenome.org/locus/S000000197/overview
			1569	CT77	Coculture	S288C	No	WY950	14	duplication		duplication
			1569	CT77	Coculture	S288C	No	WY950	2	nonsense	27401	TCA->TGA	S300*	YBL101C	ECM21	http://www.yeastgenome.org/locus/S000000197/overview
			1569	CT77	Coculture	S288C	Yes	WY950	11	nonsense	438811	TTA->TGA	L192*	YKL001C	MET14	http://www.yeastgenome.org/locus/S000001484/overview
C3	49.9	364.6	2376	JR66	Coculture	RM11	No	WY1335	2	deletion (1bp)	772296	GTG(T)GC->GTGCG	frameshift after V497	YBL101C	ECM21	http://www.yeastgenome.org/locus/S000000197/overview
			2376	JR66	Coculture	RM11	No	WY1335	11	missense	47493	ACT->ATT	T990I	YKL210W	UBA1	http://www.yeastgenome.org/locus/S000001693/overview
			2376	JR66	Coculture	RM11	Yes	WY1335	12	deletion (3bp)	263,013-263,016	TT(TGA)T->TTT	F144D145-->F144	YLR303W	MET17	http://www.yeastgenome.org/locus/S000004294/overview
			2376	JR66	Coculture	RM11	No	WY1335	5	intergenic SNP	258462	A->C	intergenic
A1	151.4	1467	1590	CC109RL1	Coculture	RM11	No	WY1335	16	missense	154556	ATG->GTG	M416V	SCRG_02291	hypothetical protein
			1590	CC109RL1	Coculture	RM11	No	WY1335	5	missense	404779	CCA->CTA	P772L	YER125	RSP5	http://www.yeastgenome.org/locus/S000000927/overview
			1591	CC109RS1	Coculture	RM11	No	WY1335	16	duplication		duplication
			1591	CC109RS1	Coculture	RM11	No	WY1335	14	duplication		duplication
			1591	CC109RS1	Coculture	RM11	No	WY1335	11	duplication		duplication
			1591	CC109RS1	Coculture	RM11	No	WY1335	4	missense	401228	GCC->GGC	A211G	SCRG_00700	hypothetical protein
			1591	CC109RS1	Coculture	RM11	No	WY1335	7	intergenic SNP	446493	C->A	intergenic
			1591	CC109RS1	Coculture	RM11	No	WY1335	7	intergenic deletion 1bp	920883	A deleted	intergenic
			1591	CC109RS1	Coculture	RM11	No	WY1335	15	missense	171754	GCA->GTA	A94V	YOL076W	MDM20	http://www.yeastgenome.org/locus/S000005436/overview
			1591	CC109RS1	Coculture	RM11	No	WY1335	15	intergenic SNP	886646	C->G	intergenic
			1591	CC109RS1	Coculture	RM11	No	WY1335	10	missense	356270	CAT->CGT	H617R	SCRG_03626	succinate dehydrogenase subunit,mitochondrial precursor
			1591	CC109RS1	Coculture	RM11	Yes	WY1335	12	nonsense	262915	TAC->TAA	Y111*	YLR303W	MET17	http://www.yeastgenome.org/locus/S000004294/overview
			1591	CC109RS1	Coculture	RM11	No	WY1335	5	intergenic SNP	332115	T->C	intergenic
			1591	CC109RS1	Coculture	RM11	No	WY1335	5	missense	404779	CCA->CTA	P772L	YER125	RSP5	http://www.yeastgenome.org/locus/S000000927/overview
			1591	CC109RS1	Coculture	RM11	No	WY1335	9	intergenic SNP	219634	G->T	intergenic
AC3, 7 hr chemostat, pump #3 , Sample ACY25	30	210	1604	ACI22	Monoculture	RM11	No	WY1335	14	duplication		duplication
			1604	ACI22	Monoculture	RM11	No	WY1335	7	nonsense	226,392	TAC->TAA	Y1100*	YGR184C	UBR1	http://www.yeastgenome.org/locus/S000003416/overview
			1604	ACI22	Monoculture	RM11	No	WY1335	2	intergenic SNP	607131	A->C	intergenic
			1604	ACI22	Monoculture	RM11	No	WY1335	2	deletion(1bp)	772560	ACA->CA (frameshift)	frameshift after W585	YBL101C	ECM21	http://www.yeastgenome.org/locus/S000000197/overview
			1604	ACI22	Monoculture	RM11	No	WY1335	12	missense	103275	TTA->TTC	L210F	YLR213C	CRR1	http://www.yeastgenome.org/locus/S000004203/overview
			1604	ACI22	Monoculture	RM11	No	WY1335	12	missense	336655	ACC->AGC	T57S	YLR340W	RPP0	http://www.yeastgenome.org/locus/S000004332/overview
			1604	ACI22	Monoculture	RM11	No	WY1335	5	intergenic SNP	258462	A->C	intergenic
			1604	ACI22	Monoculture	RM11	Yes	WY1335	6	nonsense	195885	GAA->TAA	E728*	YFR030W	MET10	http://www.yeastgenome.org/locus/S000001926/overview
			1605	ACI25	Monoculture	RM11	No	WY1335	14	duplication		duplication
			1605	ACI25	Monoculture	RM11	No	WY1335	7	nonsense	226,392	TAC->TAA	Y1100*	YGR184C	UBR1	http://www.yeastgenome.org/locus/S000003416/overview
			1605	ACI25	Monoculture	RM11	No	WY1335	7	nonsense	598306	AAG->TAG	K324*	YGL021W	ALK1	http://www.yeastgenome.org/locus/S000002989/overview
			1605	ACI25	Monoculture	RM11	No	WY1335	2	intergenic SNP	607131	A->C	intergenic
			1605	ACI25	Monoculture	RM11	No	WY1335	2	deletion(1bp)	772560	ACA->CA (frameshift)	frameshift after W585	YBL101C	ECM21	http://www.yeastgenome.org/locus/S000000197/overview
			1605	ACI25	Monoculture	RM11	No	WY1335	5	intergenic SNP	258462	A->C	intergenic
1B	76.2	549	2467	CC74RL2	Coculture	RM11	No	WY1335	14	duplication		duplication
			2467	CC74RL2	Coculture	RM11	No	WY1335	7	missense	888784	CAA->GAA	Q71E	YGL175C	SAE2	http://www.yeastgenome.org/locus/S000003143/overview
			2467	CC74RL2	Coculture	RM11	No	WY1335	2	missense	460082	TCA->TTA	S960L	YGL021W	ALK1	http://www.yeastgenome.org/locus/S000002989/overview
			2467	CC74RL2	Coculture	RM11	No	WY1335	5	intergenic SNP	17277	G->A	intergenic
			2467	CC74RL2	Coculture	RM11	No	WY1335	5	missense	404529	GGT->TGT	G689C	YER125W	RSP5	http://www.yeastgenome.org/locus/S000000927/overview
			2467	CC74RL2	Coculture	RM11	No	WY1335	9	intergenic SNP	345084	C->G	intergenic
			2467	CC74RL2	Coculture	RM11	No	WY1335	9	missense	348041	GAA->AAA	E339K	YIL143C	SSL2	http://www.yeastgenome.org/locus/S000001405/overview
			1586	CC74RL1	Coculture	RM11	No	WY1335	4	intergenic SNP	523722	G->A	intergenic
			1586	CC74RL1	Coculture	RM11	No	WY1335	4	missense	1146903	TAT->TTT	Y188F	YDL066W	IDP1	http://www.yeastgenome.org/locus/S000002224/overview
			1586	CC74RL1	Coculture	RM11	No	WY1335	13	missense	66974	GAT->CAT	D580H	YML100W	TSL1	http://www.yeastgenome.org/locus/S000004566/overview
			1586	CC74RL1	Coculture	RM11	No	WY1335	11	nonsense	37645	CAG->TAG	Q609*	YKL213C	DOA1	http://www.yeastgenome.org/locus/S000001696/overview
			1586	CC74RL1	Coculture	RM11	No	WY1335	11	missense	123338	TCG->ACG	S12T	YKL176C	LST4	http://www.yeastgenome.org/locus/S000001659/overview
			1586	CC74RL1	Coculture	RM11	No	WY1335	5	missense	404529	GGT->TGT	G689C	YER125W	RSP5	http://www.yeastgenome.org/locus/S000000927/overview
			1586	CC74RL1	Coculture	RM11	No	WY1335	9	intergenic SNP	345084	C->G	intergenic
			1586	CC74RL1	Coculture	RM11	No	WY1335	9	missense	348041	GAA->AAA	E339K	YIL143C	SSL2	http://www.yeastgenome.org/locus/S000001405/overview
			1587	CC74RS2	Coculture	RM11	No	WY1335	4	missense	754534	CCG->CTG	P233L	YDR145W	TAF12	http://www.yeastgenome.org/locus/S000002552/overview
			1587	CC74RS2	Coculture	RM11	No	WY1335	14	duplication		duplication
			1587	CC74RS2	Coculture	RM11	No	WY1335	12	A->del			I68frameshift	YLR403W	SFP1	https://www.yeastgenome.org/locus/S000004395
			1587	CC74RS2	Coculture	RM11	No	WY1335	5	missense	404529	GGT->TGT	G689C	YER125W	RSP5	http://www.yeastgenome.org/locus/S000000927/overview
LC8.1B	36.4	432	WY1560	CT61	Coculture	S288C	No	WY950	3	missense	6804	AAC->AGC	N508T	YCL073C	GEX1	https://www.yeastgenome.org/locus/S000000575
			WY1560	CT61	Coculture	S288C	No	WY950	4	nonsense	584972	TAC->TAA	Y916*	YDR069C	DOA4	https://www.yeastgenome.org/locus/S000002476
			WY1560	CT61	Coculture	S288C	No	WY950	11	missense	646441	TGT->TTT	C29F	YKR102W	FLO10	https://www.yeastgenome.org/locus/S000001810
			WY1560	CT61	Coculture	S288C	No	WY950	12	nonsense	905780	CAA->TAA	Q176*	YLR392C	ART10	https://www.yeastgenome.org/locus/S000004384
			WY1560	CT61	Coculture	S288C	No	WY950	14	deletion(1bp)	270363	GAA->AA (frameshift)	frameshift after D269	YNL196C	SLZ1	https://www.yeastgenome.org/locus/S000005140
			WY1560	CT61	Coculture	S288C	No	WY950	15	intergenic	619175	C->A	intergenic
			WY1560	CT61	Coculture	S288C	Yes	WY950	16	missense	643063	GGT->TGT	G286C	YPR035W	GLN1	https://www.yeastgenome.org/locus/S000006239
			WY1560	CT61	Coculture	S288C	No	WY950	12	duplication
			WY1560	CT61	Coculture	S288C	No	WY950	16	duplication
