# Supplementary material for: Metabolic excretion associated with nutrient–growth dysregulation promotes the rapid evolution of an overt metabolic defect
Source: PLoS Biol. 2020 Aug 24;18(8):e3000757. doi: 10.1371/journal.pbio.3000757 (PMC7470746; doi:10.1371/journal.pbio.3000757)
Supplement: S1 Data — (XLSX) [file pbio.3000757.s018.xlsx]

## Sheet: Sheet1
Strain	Genotype	Medium	Rap	Figure	Time (min)	Average	2*stdev	Normalized fluorescence (individual wells)
1332	WT	S	0	none	0	1	0	1	1	1	1	1	1
					120	0.892955	0.0305735	0.91364	0.899294	0.900218	0.89454	0.875959	0.874081
					240	0.856903	0.0219264	0.869414	0.865116	0.85391	0.860422	0.838221	0.854333
					360	0.876508	0.010141	0.880621	0.878542	0.879918	0.877408	0.875774	0.866786
					480	0.955863	0.00834545	0.950569	0.956782	0.952225	0.959718	0.95467	0.961217
					600	1.0513	0.0147223	1.04304	1.05305	1.05421	1.05887	1.05724	1.04137
					720	1.19303	0.0171568	1.18213	1.1952	1.20332	1.18649	1.20197	1.18904
					840	1.41151	0.0294395	1.40015	1.4092	1.42685	1.43094	1.40851	1.39343
					960	1.66069	0.0558549	1.62021	1.64748	1.70562	1.66609	1.66644	1.6583
					1080	1.92141	0.0642124	1.87549	1.90345	1.96556	1.94338	1.93231	1.90827
					1200	2.31277	0.0979982	2.27793	2.31782	2.38351	2.34875	2.30175	2.24685
					1320	2.44622	0.0666002	2.42436	2.44606	2.5031	2.46262	2.43174	2.40944
					1440	2.95311	0.0966634	2.90288	2.9076	3.02563	2.99086	2.95798	2.9337
					1560	3.24799	0.112991	3.19647	3.23174	3.33239	3.29131	3.25153	3.18452
					1680	3.697	0.11775	3.63547	3.66033	3.77831	3.75855	3.69471	3.65462
					1800	4.00947	0.154307	3.95848	3.94086	4.10927	4.10015	4.00374	3.94435
					1920	4.21468	0.173517	4.1359	4.1827	4.31049	4.33826	4.1655	4.15522
					2040	4.64882	0.198091	4.57172	4.55119	4.74952	4.78918	4.64333	4.58796
					2160	4.93205	0.164298	4.86693	4.88449	5.0143	5.05155	4.92085	4.85414
					2280	5.26323	0.184022	5.1861	5.22952	5.37647	5.37989	5.23308	5.17433
					2400	5.74532	0.185516	5.71018	5.66907	5.85791	5.85324	5.7441	5.63741
					2520	6.1223	0.247674	6.02708	6.06986	6.27641	6.27649	6.08908	5.99489
					2640	6.72525	0.237625	6.70579	6.65977	6.85444	6.88391	6.66543	6.58216
					2760	7.38716	0.349126	7.23101	7.2726	7.58262	7.63175	7.26722	7.33777
					2880	7.77226	0.341849	7.67619	7.66931	8.02352	7.95374	7.69333	7.61749
					3000	8.54862	0.468217	8.40811	8.49382	8.88734	8.78781	8.41278	8.30185
					3120	9.07595	0.491931	8.85828	8.9976	9.42527	9.34064	8.97322	8.86067
					3240	9.78221	0.528729	9.49821	9.75566	10.1218	10.09	9.63902	9.58857
					3360	10.6258	0.584341	10.2913	10.6893	10.9458	10.9773	10.4741	10.3769
					3480	11.5317	0.684396	11.185	11.5877	11.8981	11.968	11.3331	11.2185
					3600	12.2855	0.784792	11.7509	12.36	12.6545	12.7851	12.1504	12.0124
					3720	13.1871	0.975766	12.6268	13.3871	13.6308	13.7851	13.0044	12.6886
					3840	14.3898	1.18835	13.6249	14.6845	14.8312	15.137	14.2329	13.8281
					3960	16.3191	1.63061	15.1578	16.6765	16.9427	17.333	16.1059	15.6985
					4080	17.8903	1.84484	16.8185	18.4603	18.6349	18.9591	17.5693	16.8999
					4200	20.1477	2.46206	18.5287	20.8975	21.1272	21.5802	19.6862	19.0663
					4320	22.5001	3.00904	20.5106	23.4046	23.7294	24.2469	21.8642	21.2452
2528	[bcy1-]	S	0	none	0	1	0	1	1	1	1	1	1
					120	0.971839	0.0522714	0.935163	0.943362	0.979885	0.98315	0.991746	0.99773
					240	0.9421	0.0681139	0.90045	0.908922	0.936479	0.946548	0.976586	0.983612
					360	0.925213	0.065649	0.886798	0.89123	0.920217	0.929343	0.957909	0.965779
					480	0.933114	0.069572	0.890353	0.900783	0.923018	0.942191	0.964237	0.978098
					600	0.905206	0.0738538	0.868262	0.864108	0.897888	0.906607	0.937595	0.956777
					720	0.880621	0.0616053	0.849625	0.846574	0.872557	0.883253	0.910002	0.921716
					840	0.888031	0.0702865	0.85477	0.857193	0.870223	0.886184	0.917871	0.941948
					960	0.902596	0.0598781	0.870472	0.871832	0.89728	0.902007	0.929629	0.944357
					1080	0.910636	0.091654	0.858422	0.871548	0.892611	0.913819	0.951926	0.975493
					1200	0.91026	0.0485642	0.884709	0.88863	0.902755	0.906575	0.934243	0.944645
					1320	0.887104	0.0773046	0.849143	0.853083	0.872203	0.880753	0.922256	0.945186
					1440	0.930724	0.0523001	0.901497	0.906872	0.927653	0.925394	0.955616	0.96731
					1560	0.935351	0.067296	0.898572	0.911208	0.919787	0.931698	0.96404	0.986797
					1680	0.934221	0.0563191	0.910201	0.909579	0.920326	0.927511	0.960375	0.977331
					1800	0.921174	0.0574781	0.892393	0.899831	0.907629	0.915785	0.944547	0.966857
					1920	0.889317	0.0620245	0.858114	0.864364	0.875394	0.886374	0.912711	0.938943
					2040	0.897137	0.0464634	0.873881	0.881158	0.882699	0.89491	0.917126	0.933046
					2160	0.868604	0.0526964	0.844351	0.843341	0.860071	0.86429	0.889575	0.909998
					2280	0.873065	0.0471935	0.841384	0.855134	0.872312	0.873203	0.888263	0.908097
					2400	0.854787	0.0446371	0.827497	0.841445	0.85237	0.848586	0.866946	0.891878
					2520	0.839757	0.0388808	0.816453	0.825074	0.844121	0.832301	0.849988	0.870606
					2640	0.850944	0.0373062	0.827653	0.840515	0.853873	0.842765	0.859169	0.88169
					2760	0.84875	0.0360803	0.827742	0.837571	0.851747	0.840058	0.856316	0.879068
					2880	0.841105	0.0531344	0.809372	0.816105	0.857294	0.831837	0.85359	0.878431
					3000	0.831627	0.0532987	0.80839	0.801335	0.839291	0.819579	0.850275	0.870893
					3120	0.819303	0.044064	0.805493	0.791087	0.825161	0.809236	0.831568	0.853275
					3240	0.82076	0.0552173	0.798225	0.787044	0.830582	0.810841	0.83507	0.862795
					3360	0.79999	0.050167	0.78669	0.767571	0.806131	0.791003	0.806665	0.841882
					3480	0.794645	0.0555576	0.781475	0.758757	0.80132	0.780178	0.806834	0.839305
					3600	0.768984	0.0496951	0.753717	0.73888	0.778383	0.759305	0.772791	0.810831
					3720	0.746688	0.048656	0.734153	0.718525	0.75502	0.732162	0.752398	0.78787
					3840	0.736516	0.0529804	0.720105	0.707241	0.738162	0.724804	0.745842	0.782943
					3960	0.747574	0.0453125	0.731508	0.720238	0.756667	0.742774	0.748542	0.785712
					4080	0.706667	0.0367369	0.696543	0.682458	0.717168	0.702995	0.704663	0.736174
					4200	0.709031	0.0335273	0.687615	0.694766	0.720654	0.70837	0.709101	0.733677
					4320	0.694751	0.0449132	0.662228	0.676924	0.702006	0.705354	0.695946	0.726047
2490	[L-]	S	0	Fig 2; Fig S2	0	1	0	1	1	1	1	1	1
					120	0.933715	0.079389	0.975069	0.96344	0.9582	0.933954	0.892738	0.878889
					240	0.91678	0.0694939	0.95294	0.938726	0.935775	0.926473	0.877019	0.869749
					360	0.917256	0.105714	0.980145	0.956267	0.940595	0.917115	0.862567	0.84685
					480	0.989997	0.129461	1.07832	1.02656	1.01431	0.989446	0.924944	0.906397
					600	1.07083	0.162859	1.18695	1.11494	1.0885	1.07716	0.992922	0.964519
					720	1.2314	0.197571	1.36433	1.2828	1.26748	1.24106	1.13405	1.0987
					840	1.38892	0.224315	1.53555	1.44337	1.43494	1.40602	1.28043	1.23319
					960	1.61872	0.242338	1.77267	1.67582	1.68045	1.63092	1.50693	1.44554
					1080	1.89736	0.323456	2.09148	1.98697	1.97803	1.92336	1.73116	1.67316
					1200	2.07573	0.277269	2.25814	2.12016	2.14789	2.09941	1.95331	1.87549
					1320	2.27478	0.293331	2.46009	2.33176	2.36227	2.29014	2.13763	2.06677
					1440	2.56845	0.286788	2.74876	2.60384	2.66413	2.59845	2.41681	2.37872
					1560	2.75089	0.347817	2.99541	2.7977	2.85501	2.75035	2.56806	2.53883
					1680	2.87494	0.391963	3.13205	2.91949	3.00767	2.89825	2.66881	2.62334
					1800	2.99209	0.367457	3.25021	3.03753	3.10734	2.98716	2.80895	2.76135
					1920	3.03003	0.376889	3.31574	3.05074	3.14593	3.01075	2.84392	2.81311
					2040	3.16913	0.318222	3.39694	3.16026	3.28887	3.17596	3.01279	2.97998
					2160	3.24206	0.380513	3.51724	3.27734	3.3631	3.22692	3.06889	2.99885
					2280	3.34017	0.383871	3.62104	3.35554	3.47061	3.33234	3.14273	3.11878
					2400	3.46074	0.402387	3.75339	3.46905	3.59855	3.46115	3.26611	3.21618
					2520	3.61964	0.353579	3.84855	3.61474	3.77946	3.63008	3.43814	3.40691
					2640	3.75441	0.401516	4.01974	3.76965	3.92304	3.75288	3.56402	3.49712
					2760	3.91758	0.414369	4.20992	3.90749	4.10156	3.88517	3.70621	3.69512
					2880	4.08926	0.418905	4.37523	4.06683	4.27659	4.08934	3.87592	3.85164
					3000	4.14134	0.447353	4.46267	4.12376	4.3238	4.12922	3.92395	3.88463
					3120	4.22678	0.464238	4.55175	4.24551	4.40923	4.20927	3.98791	3.957
					3240	4.37214	0.496469	4.74288	4.37364	4.56318	4.32191	4.11826	4.11296
					3360	4.49488	0.506701	4.85232	4.54598	4.67771	4.46113	4.23224	4.19991
					3480	4.6424	0.581892	5.07253	4.67426	4.85025	4.5911	4.34016	4.32612
					3600	4.70874	0.534348	5.0827	4.73169	4.91921	4.68561	4.43927	4.39395
					3720	4.8327	0.54263	5.20653	4.84714	5.05989	4.80385	4.58171	4.49705
					3841	4.87734	0.56635	5.28181	4.87817	5.10468	4.85121	4.59715	4.55104
					3960	5.10836	0.591655	5.53953	5.11847	5.34026	5.05867	4.8185	4.77476
					4080	5.05888	0.562882	5.46721	5.07796	5.27654	5.0123	4.77208	4.74719
					4200	5.2655	0.56607	5.68397	5.28922	5.4639	5.23098	4.98054	4.9444
					4320	5.37452	0.641739	5.85338	5.40128	5.60266	5.3161	5.06182	5.01186
2527	[L-bcy1-]	S	0	Fig S2	0	1	0	1	1	1	1	1	1
					120	0.875499	0.0185509	0.871366	0.878502	0.870157	0.884471	0.886329	0.862167
					240	0.85151	0.0208545	0.852592	0.838618	0.861006	0.855183	0.862484	0.839174
					360	0.805558	0.030833	0.806591	0.795697	0.814821	0.812089	0.823725	0.780428
					480	0.819682	0.0396685	0.823481	0.807248	0.825359	0.833685	0.841623	0.786694
					600	0.804582	0.0420833	0.805835	0.792946	0.809501	0.816924	0.831776	0.770512
					720	0.800836	0.0304846	0.807087	0.794059	0.801985	0.819003	0.808303	0.774577
					840	0.785733	0.0473472	0.794463	0.775519	0.786064	0.808711	0.805278	0.744362
					960	0.793704	0.0532168	0.805532	0.78591	0.794871	0.81841	0.812516	0.744983
					1080	0.796086	0.0561776	0.809043	0.791327	0.800686	0.823661	0.808749	0.743053
					1200	0.783195	0.0545282	0.793064	0.77773	0.78678	0.809747	0.79965	0.732197
					1320	0.779587	0.068842	0.7911	0.782177	0.796871	0.810228	0.784789	0.712355
					1440	0.814473	0.0713717	0.823921	0.823683	0.838023	0.843103	0.813042	0.745068
					1560	0.784918	0.0755854	0.801893	0.796882	0.802869	0.813721	0.783773	0.710373
					1680	0.77721	0.073985	0.772947	0.779104	0.799603	0.813555	0.790312	0.707738
					1800	0.761533	0.0789452	0.7607	0.77564	0.789572	0.791864	0.766443	0.684979
					1920	0.726492	0.0806578	0.716876	0.738778	0.756583	0.761257	0.734531	0.650927
					2040	0.72724	0.0796166	0.714334	0.741473	0.75691	0.76149	0.73568	0.653553
					2160	0.696851	0.0838421	0.686567	0.715086	0.729123	0.72913	0.70324	0.617957
					2280	0.682719	0.0810479	0.665733	0.69044	0.715925	0.724328	0.687897	0.611994
					2400	0.671303	0.0814569	0.662182	0.686327	0.702457	0.708566	0.671985	0.596299
					2520	0.672601	0.0898456	0.6653	0.680641	0.710846	0.715597	0.672237	0.590987
					2640	0.669778	0.100986	0.648059	0.678597	0.717797	0.720298	0.669812	0.584103
					2760	0.662544	0.103903	0.635694	0.672783	0.711317	0.714498	0.665501	0.575468
					2880	0.649753	0.098574	0.624161	0.664696	0.692502	0.696922	0.655248	0.564987
					3000	0.621151	0.0999514	0.595308	0.632784	0.666487	0.670137	0.625934	0.536258
					3120	0.60239	0.0970562	0.578898	0.602149	0.641773	0.661736	0.605743	0.52404
					3240	0.592871	0.0912983	0.575054	0.591847	0.628901	0.649019	0.594677	0.517726
					3360	0.585416	0.0894462	0.565026	0.571242	0.617712	0.645952	0.594877	0.51769
					3480	0.574513	0.0830113	0.553465	0.561172	0.605321	0.631094	0.582921	0.513102
					3600	0.563829	0.0821001	0.539586	0.547754	0.602233	0.614043	0.574441	0.504918
					3720	0.550289	0.0832392	0.529548	0.527337	0.594634	0.595435	0.563796	0.490986
					3841	0.53057	0.0827929	0.506385	0.510577	0.578341	0.574077	0.540931	0.473112
					3960	0.528584	0.0791626	0.506421	0.517025	0.571343	0.569474	0.538707	0.468536
					4080	0.502002	0.0861929	0.47561	0.484428	0.550956	0.545718	0.514987	0.440317
					4200	0.500355	0.0807705	0.469817	0.485379	0.544716	0.543897	0.512598	0.445726
					4321	0.48913	0.0864939	0.443372	0.473029	0.535212	0.537208	0.504932	0.441029
2490	[L-]	SD	0	Fig 2	0	1	0	1	1	1	1	1	1
					120	0.890942	0.0450634	0.866368	0.873181	0.883571	0.88624	0.912564	0.92373
					240	0.844694	0.0276749	0.834523	0.837616	0.835991	0.845685	0.842761	0.871589
					360	0.767982	0.0449578	0.758988	0.746604	0.746071	0.777196	0.773769	0.805266
					480	0.754441	0.0393286	0.746933	0.752095	0.728239	0.766636	0.746984	0.785757
					600	0.690349	0.0313998	0.694909	0.686253	0.66925	0.681542	0.694145	0.715995
					720	0.631473	0.0443145	0.640939	0.654248	0.601381	0.607829	0.633538	0.650905
					840	0.555157	0.0477644	0.568601	0.572023	0.527167	0.540704	0.535528	0.586921
					960	0.502271	0.0591719	0.525113	0.528816	0.47634	0.480886	0.469469	0.533005
					1080	0.454392	0.0615811	0.469305	0.466723	0.438183	0.438494	0.413016	0.500635
					1200	0.411272	0.0490679	0.420833	0.434979	0.391539	0.399614	0.380092	0.440574
					1320	0.370668	0.0550491	0.369772	0.406526	0.364756	0.35428	0.331798	0.396878
					1440	0.364354	0.0535629	0.365811	0.392677	0.360201	0.345791	0.326216	0.395429
					1560	0.332509	0.0542704	0.336307	0.354866	0.328006	0.323017	0.287809	0.365049
					1680	0.324033	0.0545094	0.327223	0.348447	0.323541	0.308658	0.280732	0.355597
					1800	0.305462	0.0531249	0.311618	0.332885	0.305261	0.287493	0.263874	0.331642
					1920	0.284017	0.0501753	0.290011	0.304467	0.286153	0.267244	0.24393	0.3123
					2040	0.273476	0.0473614	0.277434	0.291933	0.278288	0.256831	0.235848	0.300522
					2160	0.263693	0.0497573	0.2617	0.2779	0.27345	0.247496	0.225347	0.296266
					2280	0.259092	0.0507553	0.256802	0.278394	0.264238	0.240229	0.222411	0.292477
					2400	0.248996	0.0488161	0.248141	0.268019	0.25307	0.23368	0.211321	0.279746
					2519	0.245708	0.053678	0.253735	0.265644	0.245562	0.23305	0.200281	0.275972
					2640	0.248325	0.0523167	0.249703	0.264374	0.255438	0.227119	0.210217	0.283101
					2760	0.239293	0.0483052	0.240672	0.256636	0.245632	0.219969	0.203378	0.269469
					2880	0.24197	0.0466565	0.239885	0.259109	0.24462	0.222568	0.210897	0.274741
					3000	0.229803	0.0480449	0.230915	0.246616	0.233675	0.211721	0.194386	0.261507
					3120	0.222793	0.0483267	0.222911	0.243488	0.22659	0.201753	0.189167	0.252847
					3240	0.220777	0.0474934	0.217509	0.235354	0.227202	0.201068	0.188866	0.254664
					3360	0.220507	0.0439476	0.223217	0.231732	0.22118	0.202596	0.190902	0.253418
					3480	0.22098	0.0438251	0.216488	0.234096	0.22583	0.203064	0.192753	0.25365
					3600	0.214838	0.0433898	0.213049	0.22762	0.215793	0.196149	0.188093	0.248324
					3720	0.209304	0.0467959	0.207827	0.227512	0.213551	0.189113	0.177464	0.240355
					3840	0.202834	0.0441821	0.200865	0.221486	0.205825	0.182308	0.174472	0.232051
					3960	0.206066	0.0432564	0.203849	0.225437	0.2086	0.189649	0.175469	0.233391
					4080	0.198633	0.0442174	0.193853	0.213982	0.200791	0.182222	0.169615	0.231336
					4200	0.200355	0.0464646	0.199863	0.218857	0.201277	0.178701	0.171035	0.232397
					4321	0.196187	0.0442817	0.197736	0.214096	0.196934	0.175992	0.16686	0.225503
2527	[L-bcy1-]	SD	0	Fig 2	0	1	0	1	1	1	1	1	1
					121	0.9263	0.0279421	0.945525	0.939833	0.927398	0.919331	0.915314	0.910402
					240	0.867511	0.0296611	0.887504	0.883636	0.858576	0.866668	0.85685	0.851832
					360	0.787548	0.0527551	0.814426	0.808594	0.755525	0.79334	0.754128	0.799278
					480	0.745346	0.0525844	0.779967	0.76026	0.73213	0.715538	0.720285	0.763896
					600	0.636843	0.06567	0.658858	0.661742	0.628875	0.600428	0.597542	0.673612
					720	0.536685	0.0607283	0.54923	0.540208	0.530769	0.504753	0.507901	0.587251
					840	0.428387	0.0622773	0.433767	0.425776	0.407755	0.40704	0.408227	0.487755
					960	0.373744	0.0564522	0.388734	0.378321	0.346876	0.356228	0.351503	0.420803
					1080	0.338934	0.0534031	0.340723	0.342353	0.319737	0.323366	0.318341	0.389084
					1200	0.290354	0.0430331	0.285995	0.297134	0.267083	0.281636	0.280693	0.329584
					1320	0.273109	0.0636956	0.261241	0.280675	0.238622	0.263716	0.262307	0.332092
					1440	0.261739	0.0465854	0.2581	0.274184	0.234648	0.253438	0.248685	0.30138
					1560	0.240246	0.0395015	0.237302	0.250287	0.216882	0.230539	0.232455	0.274012
					1680	0.227508	0.038575	0.22384	0.235993	0.205038	0.224011	0.215348	0.260819
					1800	0.208342	0.038732	0.211849	0.221787	0.186722	0.19766	0.193851	0.238185
					1920	0.192263	0.0332379	0.195012	0.202744	0.173767	0.183426	0.180029	0.2186
					2040	0.18294	0.027555	0.186624	0.194796	0.166692	0.175907	0.171785	0.201836
					2160	0.172061	0.0277673	0.176094	0.18419	0.157673	0.164211	0.159078	0.191119
					2280	0.167914	0.0345184	0.175686	0.181001	0.153783	0.158627	0.147187	0.191199
					2400	0.157304	0.029754	0.162574	0.170431	0.147121	0.147603	0.139239	0.176859
					2519	0.151267	0.0296812	0.155672	0.167959	0.142586	0.140691	0.132822	0.167873
					2640	0.147499	0.028769	0.152168	0.166859	0.141685	0.13655	0.128734	0.158996
					2760	0.140431	0.0225072	0.143841	0.156761	0.133586	0.133745	0.126279	0.148373
					2880	0.137542	0.0194695	0.138523	0.15328	0.133257	0.131319	0.125812	0.143062
					3000	0.126732	0.0146143	0.131502	0.137267	0.12315	0.1197	0.118912	0.12986
					3120	0.121367	0.0142317	0.120398	0.131894	0.119613	0.115149	0.113558	0.127589
					3240	0.118322	0.014251	0.118283	0.130994	0.119092	0.111465	0.111566	0.11853
					3360	0.111345	0.0161052	0.112369	0.12569	0.107033	0.106365	0.103038	0.113577
					3480	0.106636	0.0163995	0.106745	0.121712	0.104595	0.101321	0.0979351	0.107507
					3600	0.104848	0.0161063	0.0997016	0.120324	0.10565	0.100714	0.0985154	0.104182
					3720	0.100084	0.0165053	0.0949426	0.116579	0.0983811	0.095458	0.0959789	0.0991628
					3840	0.0947162	0.0165461	0.0888996	0.110242	0.0916097	0.0891135	0.0906249	0.0978076
					3960	0.0910126	0.0193146	0.0860076	0.109605	0.0887316	0.0822793	0.0874025	0.0920497
					4081	0.0874638	0.0200634	0.0815664	0.107398	0.0849446	0.0799314	0.085491	0.0854517
					4200	0.0848127	0.0204558	0.0771985	0.104848	0.0811827	0.077831	0.0841304	0.0836854
					4321	0.0835393	0.0201187	0.076807	0.103374	0.0777969	0.0778465	0.0822335	0.0831779
2490	[L-]	SD	1	Fig 2	0	1	0	1	1	1	1	1	1
					121	0.926097	0.011424	0.923197	0.932637	0.916838	0.92602	0.926709	0.93118
					240	0.928753	0.0203024	0.937351	0.942327	0.919892	0.930534	0.915662	0.926754
					360	0.940379	0.0497864	0.931746	0.94144	0.909383	0.923767	0.979449	0.956489
					480	1.01413	0.0269617	1.019	1.03809	1.00204	1.00347	1.00708	1.01511
					600	1.05667	0.0276691	1.06962	1.07236	1.04092	1.04345	1.06459	1.0491
					720	1.13095	0.0436517	1.15255	1.15649	1.11305	1.10212	1.1382	1.12328
					840	1.18432	0.0467394	1.20814	1.2119	1.16883	1.15207	1.19013	1.17488
					960	1.23015	0.0557117	1.25256	1.2652	1.20665	1.19382	1.24303	1.21962
					1079	1.30553	0.0670374	1.3218	1.33624	1.27836	1.25296	1.33553	1.30828
					1200	1.30648	0.0597661	1.30956	1.3473	1.28522	1.26258	1.32671	1.30753
					1320	1.40933	0.0794073	1.43969	1.44685	1.38154	1.3508	1.44289	1.39423
					1440	1.43776	0.0811931	1.48247	1.47871	1.41573	1.37789	1.4515	1.42027
					1560	1.49263	0.0943767	1.53118	1.52309	1.4566	1.41988	1.53837	1.48667
					1680	1.54416	0.107669	1.59788	1.60327	1.50813	1.46733	1.56552	1.52285
					1800	1.52647	0.114376	1.59588	1.59556	1.49781	1.45792	1.51972	1.49191
					1920	1.56088	0.11467	1.62381	1.61457	1.52684	1.47163	1.57916	1.54927
					2040	1.55732	0.12218	1.62511	1.60482	1.51737	1.46152	1.58786	1.54723
					2160	1.56177	0.128697	1.64056	1.61815	1.51863	1.46561	1.57384	1.55384
					2280	1.61003	0.131723	1.68724	1.65908	1.56161	1.50943	1.6387	1.6041
					2400	1.58454	0.147957	1.67169	1.65665	1.53341	1.47805	1.6012	1.56622
					2519	1.64594	0.152829	1.72689	1.71254	1.58836	1.53062	1.68383	1.63338
					2640	1.6522	0.158568	1.73639	1.70345	1.58326	1.53171	1.70142	1.65698
					2760	1.65579	0.168164	1.75578	1.7098	1.58389	1.53229	1.70051	1.65246
					2880	1.70138	0.173435	1.80944	1.75474	1.63736	1.57029	1.74297	1.69349
					3000	1.66348	0.211281	1.79931	1.71946	1.58456	1.50702	1.72104	1.64949
					3120	1.6529	0.180499	1.74789	1.69789	1.58859	1.50924	1.72288	1.6509
					3240	1.66864	0.202528	1.78208	1.71409	1.58038	1.51534	1.73853	1.68138
					3360	1.70104	0.208854	1.82172	1.76872	1.61976	1.5417	1.75893	1.69543
					3480	1.65727	0.214653	1.78259	1.72516	1.5756	1.4943	1.71991	1.64604
					3600	1.67281	0.21606	1.81325	1.7544	1.61003	1.51361	1.70945	1.63612
					3721	1.64641	0.204317	1.77629	1.71024	1.56707	1.49755	1.69674	1.63056
					3840	1.69246	0.213711	1.81712	1.7847	1.6169	1.54062	1.74365	1.65175
					3960	1.68865	0.210656	1.80744	1.76897	1.61328	1.52947	1.74674	1.66599
					4081	1.66733	0.231044	1.79124	1.74525	1.57646	1.49181	1.74518	1.65405
					4200	1.70039	0.232445	1.8297	1.78644	1.61459	1.51793	1.75292	1.70077
					4321	1.69925	0.260898	1.85575	1.80493	1.60517	1.50446	1.7463	1.67889
