# Supplementary material for: Metabolic excretion associated with nutrient–growth dysregulation promotes the rapid evolution of an overt metabolic defect
Source: PLoS Biol. 2020 Aug 24;18(8):e3000757. doi: 10.1371/journal.pbio.3000757 (PMC7470746; doi:10.1371/journal.pbio.3000757)
Supplement: S2 Data — (XLSX) [file pbio.3000757.s019.xlsx]

## Sheet: exportedLCMS
5 uM GSH in Ex Buff	minutes	intense	ion_min	ion_max	Sample.ID	Sample.Name	uM.Metabolite	SampleType	DoublingTime	HourHarvest	Figure
pos-RJG01	8.36	0	306.075	306.078	RJG_1	YNB+Glu Blank Control	0	Standard	NULL	NULL	Fig 4A
pos-RJG01	8.37	0	306.075	306.078	RJG_1	YNB+Glu Blank Control	0	Standard	NULL	NULL
pos-RJG01	8.38	0	306.075	306.078	RJG_1	YNB+Glu Blank Control	0	Standard	NULL	NULL
pos-RJG01	8.39	0	306.075	306.078	RJG_1	YNB+Glu Blank Control	0	Standard	NULL	NULL
pos-RJG01	8.4	0	306.075	306.078	RJG_1	YNB+Glu Blank Control	0	Standard	NULL	NULL
pos-RJG01	8.42	0	306.075	306.078	RJG_1	YNB+Glu Blank Control	0	Standard	NULL	NULL
pos-RJG01	8.43	0	306.075	306.078	RJG_1	YNB+Glu Blank Control	0	Standard	NULL	NULL
pos-RJG01	8.44	0	306.075	306.078	RJG_1	YNB+Glu Blank Control	0	Standard	NULL	NULL
pos-RJG01	8.45	0	306.075	306.078	RJG_1	YNB+Glu Blank Control	0	Standard	NULL	NULL
pos-RJG01	8.46	0	306.075	306.078	RJG_1	YNB+Glu Blank Control	0	Standard	NULL	NULL
pos-RJG01	8.47	869.33	306.075	306.078	RJG_1	YNB+Glu Blank Control	0	Standard	NULL	NULL
pos-RJG01	8.49	0	306.075	306.078	RJG_1	YNB+Glu Blank Control	0	Standard	NULL	NULL
pos-RJG01	8.5	0	306.075	306.078	RJG_1	YNB+Glu Blank Control	0	Standard	NULL	NULL
pos-RJG01	8.51	641.649	306.075	306.078	RJG_1	YNB+Glu Blank Control	0	Standard	NULL	NULL
pos-RJG01	8.52	0	306.075	306.078	RJG_1	YNB+Glu Blank Control	0	Standard	NULL	NULL
pos-RJG01	8.53	900.665	306.075	306.078	RJG_1	YNB+Glu Blank Control	0	Standard	NULL	NULL
pos-RJG01	8.54	0	306.075	306.078	RJG_1	YNB+Glu Blank Control	0	Standard	NULL	NULL
pos-RJG01	8.55	573.595	306.075	306.078	RJG_1	YNB+Glu Blank Control	0	Standard	NULL	NULL
pos-RJG01	8.56	0	306.075	306.078	RJG_1	YNB+Glu Blank Control	0	Standard	NULL	NULL
pos-RJG01	8.57	0	306.075	306.078	RJG_1	YNB+Glu Blank Control	0	Standard	NULL	NULL
pos-RJG01	8.59	0	306.075	306.078	RJG_1	YNB+Glu Blank Control	0	Standard	NULL	NULL
pos-RJG01	8.6	0	306.075	306.078	RJG_1	YNB+Glu Blank Control	0	Standard	NULL	NULL
pos-RJG01	8.61	0	306.075	306.078	RJG_1	YNB+Glu Blank Control	0	Standard	NULL	NULL
pos-RJG01	8.62	0	306.075	306.078	RJG_1	YNB+Glu Blank Control	0	Standard	NULL	NULL
pos-RJG01	8.63	0	306.075	306.078	RJG_1	YNB+Glu Blank Control	0	Standard	NULL	NULL
pos-RJG01	8.64	712.003	306.075	306.078	RJG_1	YNB+Glu Blank Control	0	Standard	NULL	NULL
pos-RJG01	8.65	0	306.075	306.078	RJG_1	YNB+Glu Blank Control	0	Standard	NULL	NULL
pos-RJG01	8.66	0	306.075	306.078	RJG_1	YNB+Glu Blank Control	0	Standard	NULL	NULL
pos-RJG01	8.67	0	306.075	306.078	RJG_1	YNB+Glu Blank Control	0	Standard	NULL	NULL
pos-RJG01	8.68	0	306.075	306.078	RJG_1	YNB+Glu Blank Control	0	Standard	NULL	NULL
pos-RJG01	8.69	0	306.075	306.078	RJG_1	YNB+Glu Blank Control	0	Standard	NULL	NULL
pos-RJG01	8.7	0	306.075	306.078	RJG_1	YNB+Glu Blank Control	0	Standard	NULL	NULL
pos-RJG01	8.72	0	306.075	306.078	RJG_1	YNB+Glu Blank Control	0	Standard	NULL	NULL
pos-RJG01	8.73	0	306.075	306.078	RJG_1	YNB+Glu Blank Control	0	Standard	NULL	NULL
pos-RJG01	8.74	0	306.075	306.078	RJG_1	YNB+Glu Blank Control	0	Standard	NULL	NULL
pos-RJG02	8.36	1531.89	306.075	306.078	RJG_2	0.5 uM GSH in YNB+Glu	0.5	Standard	NULL	NULL	Fig 4A
pos-RJG02	8.38	2533.13	306.075	306.078	RJG_2	0.5 uM GSH in YNB+Glu	0.5	Standard	NULL	NULL
pos-RJG02	8.39	473.643	306.075	306.078	RJG_2	0.5 uM GSH in YNB+Glu	0.5	Standard	NULL	NULL
pos-RJG02	8.4	650.502	306.075	306.078	RJG_2	0.5 uM GSH in YNB+Glu	0.5	Standard	NULL	NULL
pos-RJG02	8.41	806.664	306.075	306.078	RJG_2	0.5 uM GSH in YNB+Glu	0.5	Standard	NULL	NULL
pos-RJG02	8.42	2007.92	306.075	306.078	RJG_2	0.5 uM GSH in YNB+Glu	0.5	Standard	NULL	NULL
pos-RJG02	8.43	2998.86	306.075	306.078	RJG_2	0.5 uM GSH in YNB+Glu	0.5	Standard	NULL	NULL
pos-RJG02	8.44	6822.59	306.075	306.078	RJG_2	0.5 uM GSH in YNB+Glu	0.5	Standard	NULL	NULL
pos-RJG02	8.46	10228.3	306.075	306.078	RJG_2	0.5 uM GSH in YNB+Glu	0.5	Standard	NULL	NULL
pos-RJG02	8.47	14436.2	306.075	306.078	RJG_2	0.5 uM GSH in YNB+Glu	0.5	Standard	NULL	NULL
pos-RJG02	8.48	23902.9	306.075	306.078	RJG_2	0.5 uM GSH in YNB+Glu	0.5	Standard	NULL	NULL
pos-RJG02	8.49	34422.8	306.075	306.078	RJG_2	0.5 uM GSH in YNB+Glu	0.5	Standard	NULL	NULL
pos-RJG02	8.5	33982.1	306.075	306.078	RJG_2	0.5 uM GSH in YNB+Glu	0.5	Standard	NULL	NULL
pos-RJG02	8.51	33817.1	306.075	306.078	RJG_2	0.5 uM GSH in YNB+Glu	0.5	Standard	NULL	NULL
pos-RJG02	8.52	29960.5	306.075	306.078	RJG_2	0.5 uM GSH in YNB+Glu	0.5	Standard	NULL	NULL
pos-RJG02	8.53	21548.7	306.075	306.078	RJG_2	0.5 uM GSH in YNB+Glu	0.5	Standard	NULL	NULL
pos-RJG02	8.54	24612.7	306.075	306.078	RJG_2	0.5 uM GSH in YNB+Glu	0.5	Standard	NULL	NULL
pos-RJG02	8.56	16107.3	306.075	306.078	RJG_2	0.5 uM GSH in YNB+Glu	0.5	Standard	NULL	NULL
pos-RJG02	8.57	14234.7	306.075	306.078	RJG_2	0.5 uM GSH in YNB+Glu	0.5	Standard	NULL	NULL
pos-RJG02	8.58	9741.24	306.075	306.078	RJG_2	0.5 uM GSH in YNB+Glu	0.5	Standard	NULL	NULL
pos-RJG02	8.59	6278.38	306.075	306.078	RJG_2	0.5 uM GSH in YNB+Glu	0.5	Standard	NULL	NULL
pos-RJG02	8.6	4699.69	306.075	306.078	RJG_2	0.5 uM GSH in YNB+Glu	0.5	Standard	NULL	NULL
pos-RJG02	8.61	3855.69	306.075	306.078	RJG_2	0.5 uM GSH in YNB+Glu	0.5	Standard	NULL	NULL
pos-RJG02	8.62	3573.54	306.075	306.078	RJG_2	0.5 uM GSH in YNB+Glu	0.5	Standard	NULL	NULL
pos-RJG02	8.64	2503.56	306.075	306.078	RJG_2	0.5 uM GSH in YNB+Glu	0.5	Standard	NULL	NULL
pos-RJG02	8.65	2774.23	306.075	306.078	RJG_2	0.5 uM GSH in YNB+Glu	0.5	Standard	NULL	NULL
pos-RJG02	8.66	1102.83	306.075	306.078	RJG_2	0.5 uM GSH in YNB+Glu	0.5	Standard	NULL	NULL
pos-RJG02	8.67	2281.2	306.075	306.078	RJG_2	0.5 uM GSH in YNB+Glu	0.5	Standard	NULL	NULL
pos-RJG02	8.68	1433.91	306.075	306.078	RJG_2	0.5 uM GSH in YNB+Glu	0.5	Standard	NULL	NULL
pos-RJG02	8.69	0	306.075	306.078	RJG_2	0.5 uM GSH in YNB+Glu	0.5	Standard	NULL	NULL
pos-RJG02	8.7	1020.25	306.075	306.078	RJG_2	0.5 uM GSH in YNB+Glu	0.5	Standard	NULL	NULL
pos-RJG02	8.71	1873.43	306.075	306.078	RJG_2	0.5 uM GSH in YNB+Glu	0.5	Standard	NULL	NULL
pos-RJG02	8.72	0	306.075	306.078	RJG_2	0.5 uM GSH in YNB+Glu	0.5	Standard	NULL	NULL
pos-RJG02	8.73	831.813	306.075	306.078	RJG_2	0.5 uM GSH in YNB+Glu	0.5	Standard	NULL	NULL
pos-RJG02	8.74	1233.98	306.075	306.078	RJG_2	0.5 uM GSH in YNB+Glu	0.5	Standard	NULL	NULL
pos-RJG03	8.36	731.163	306.075	306.078	RJG_3	1.0 uM GSH in YNB+Glu	1	Standard	NULL	NULL	Fig 4A
pos-RJG03	8.37	2969.98	306.075	306.078	RJG_3	1.0 uM GSH in YNB+Glu	1	Standard	NULL	NULL
pos-RJG03	8.38	1486.94	306.075	306.078	RJG_3	1.0 uM GSH in YNB+Glu	1	Standard	NULL	NULL
pos-RJG03	8.39	1906	306.075	306.078	RJG_3	1.0 uM GSH in YNB+Glu	1	Standard	NULL	NULL
pos-RJG03	8.4	2716.28	306.075	306.078	RJG_3	1.0 uM GSH in YNB+Glu	1	Standard	NULL	NULL
pos-RJG03	8.41	2504.84	306.075	306.078	RJG_3	1.0 uM GSH in YNB+Glu	1	Standard	NULL	NULL
pos-RJG03	8.42	3933.62	306.075	306.078	RJG_3	1.0 uM GSH in YNB+Glu	1	Standard	NULL	NULL
pos-RJG03	8.43	5271.34	306.075	306.078	RJG_3	1.0 uM GSH in YNB+Glu	1	Standard	NULL	NULL
pos-RJG03	8.45	7882.15	306.075	306.078	RJG_3	1.0 uM GSH in YNB+Glu	1	Standard	NULL	NULL
pos-RJG03	8.46	16051.5	306.075	306.078	RJG_3	1.0 uM GSH in YNB+Glu	1	Standard	NULL	NULL
pos-RJG03	8.47	25702.6	306.075	306.078	RJG_3	1.0 uM GSH in YNB+Glu	1	Standard	NULL	NULL
pos-RJG03	8.48	35351.9	306.075	306.078	RJG_3	1.0 uM GSH in YNB+Glu	1	Standard	NULL	NULL
pos-RJG03	8.49	53682.3	306.075	306.078	RJG_3	1.0 uM GSH in YNB+Glu	1	Standard	NULL	NULL
pos-RJG03	8.5	67842.9	306.075	306.078	RJG_3	1.0 uM GSH in YNB+Glu	1	Standard	NULL	NULL
pos-RJG03	8.51	76499.1	306.075	306.078	RJG_3	1.0 uM GSH in YNB+Glu	1	Standard	NULL	NULL
pos-RJG03	8.52	72588.4	306.075	306.078	RJG_3	1.0 uM GSH in YNB+Glu	1	Standard	NULL	NULL
pos-RJG03	8.53	67568.6	306.075	306.078	RJG_3	1.0 uM GSH in YNB+Glu	1	Standard	NULL	NULL
pos-RJG03	8.55	55584.5	306.075	306.078	RJG_3	1.0 uM GSH in YNB+Glu	1	Standard	NULL	NULL
pos-RJG03	8.56	46721.6	306.075	306.078	RJG_3	1.0 uM GSH in YNB+Glu	1	Standard	NULL	NULL
pos-RJG03	8.57	37825.6	306.075	306.078	RJG_3	1.0 uM GSH in YNB+Glu	1	Standard	NULL	NULL
pos-RJG03	8.58	28706.6	306.075	306.078	RJG_3	1.0 uM GSH in YNB+Glu	1	Standard	NULL	NULL
pos-RJG03	8.59	17642.5	306.075	306.078	RJG_3	1.0 uM GSH in YNB+Glu	1	Standard	NULL	NULL
pos-RJG03	8.6	16724.2	306.075	306.078	RJG_3	1.0 uM GSH in YNB+Glu	1	Standard	NULL	NULL
pos-RJG03	8.61	13845.3	306.075	306.078	RJG_3	1.0 uM GSH in YNB+Glu	1	Standard	NULL	NULL
pos-RJG03	8.63	11713.5	306.075	306.078	RJG_3	1.0 uM GSH in YNB+Glu	1	Standard	NULL	NULL
pos-RJG03	8.64	8248.66	306.075	306.078	RJG_3	1.0 uM GSH in YNB+Glu	1	Standard	NULL	NULL
pos-RJG03	8.65	7631.89	306.075	306.078	RJG_3	1.0 uM GSH in YNB+Glu	1	Standard	NULL	NULL
pos-RJG03	8.66	5228.99	306.075	306.078	RJG_3	1.0 uM GSH in YNB+Glu	1	Standard	NULL	NULL
pos-RJG03	8.67	3071.07	306.075	306.078	RJG_3	1.0 uM GSH in YNB+Glu	1	Standard	NULL	NULL
pos-RJG03	8.68	4892.1	306.075	306.078	RJG_3	1.0 uM GSH in YNB+Glu	1	Standard	NULL	NULL
pos-RJG03	8.69	3406.94	306.075	306.078	RJG_3	1.0 uM GSH in YNB+Glu	1	Standard	NULL	NULL
pos-RJG03	8.7	3146.21	306.075	306.078	RJG_3	1.0 uM GSH in YNB+Glu	1	Standard	NULL	NULL
pos-RJG03	8.71	4431.81	306.075	306.078	RJG_3	1.0 uM GSH in YNB+Glu	1	Standard	NULL	NULL
pos-RJG03	8.72	2886.85	306.075	306.078	RJG_3	1.0 uM GSH in YNB+Glu	1	Standard	NULL	NULL
pos-RJG03	8.73	3315.02	306.075	306.078	RJG_3	1.0 uM GSH in YNB+Glu	1	Standard	NULL	NULL
pos-RJG03	8.74	3120.62	306.075	306.078	RJG_3	1.0 uM GSH in YNB+Glu	1	Standard	NULL	NULL
pos-RJG03	8.36	2334.86	306.075	306.078	RJG_3	1.0 uM GSH in YNB+Glu	1	Standard	NULL	NULL
pos-RJG03	8.37	2795.17	306.075	306.078	RJG_3	1.0 uM GSH in YNB+Glu	1	Standard	NULL	NULL
pos-RJG03	8.39	2247.23	306.075	306.078	RJG_3	1.0 uM GSH in YNB+Glu	1	Standard	NULL	NULL
pos-RJG03	8.4	2743.1	306.075	306.078	RJG_3	1.0 uM GSH in YNB+Glu	1	Standard	NULL	NULL
pos-RJG03	8.41	3051.85	306.075	306.078	RJG_3	1.0 uM GSH in YNB+Glu	1	Standard	NULL	NULL
pos-RJG03	8.42	5808.28	306.075	306.078	RJG_3	1.0 uM GSH in YNB+Glu	1	Standard	NULL	NULL
pos-RJG03	8.43	7873.25	306.075	306.078	RJG_3	1.0 uM GSH in YNB+Glu	1	Standard	NULL	NULL
pos-RJG03	8.44	14202.7	306.075	306.078	RJG_3	1.0 uM GSH in YNB+Glu	1	Standard	NULL	NULL
pos-RJG03	8.45	24899.5	306.075	306.078	RJG_3	1.0 uM GSH in YNB+Glu	1	Standard	NULL	NULL
pos-RJG03	8.46	35976.4	306.075	306.078	RJG_3	1.0 uM GSH in YNB+Glu	1	Standard	NULL	NULL
pos-RJG03	8.48	46750.3	306.075	306.078	RJG_3	1.0 uM GSH in YNB+Glu	1	Standard	NULL	NULL
pos-RJG03	8.49	67201.7	306.075	306.078	RJG_3	1.0 uM GSH in YNB+Glu	1	Standard	NULL	NULL
pos-RJG03	8.5	59698.8	306.075	306.078	RJG_3	1.0 uM GSH in YNB+Glu	1	Standard	NULL	NULL
pos-RJG03	8.51	59154.2	306.075	306.078	RJG_3	1.0 uM GSH in YNB+Glu	1	Standard	NULL	NULL
pos-RJG03	8.52	54197.9	306.075	306.078	RJG_3	1.0 uM GSH in YNB+Glu	1	Standard	NULL	NULL
pos-RJG03	8.53	47231.4	306.075	306.078	RJG_3	1.0 uM GSH in YNB+Glu	1	Standard	NULL	NULL
pos-RJG03	8.54	38634.9	306.075	306.078	RJG_3	1.0 uM GSH in YNB+Glu	1	Standard	NULL	NULL
pos-RJG03	8.55	26270	306.075	306.078	RJG_3	1.0 uM GSH in YNB+Glu	1	Standard	NULL	NULL
pos-RJG03	8.56	23797.1	306.075	306.078	RJG_3	1.0 uM GSH in YNB+Glu	1	Standard	NULL	NULL
pos-RJG03	8.57	17793.9	306.075	306.078	RJG_3	1.0 uM GSH in YNB+Glu	1	Standard	NULL	NULL
pos-RJG03	8.59	11217.5	306.075	306.078	RJG_3	1.0 uM GSH in YNB+Glu	1	Standard	NULL	NULL
pos-RJG03	8.6	12145.3	306.075	306.078	RJG_3	1.0 uM GSH in YNB+Glu	1	Standard	NULL	NULL
pos-RJG03	8.61	8836.99	306.075	306.078	RJG_3	1.0 uM GSH in YNB+Glu	1	Standard	NULL	NULL
pos-RJG03	8.62	7293.52	306.075	306.078	RJG_3	1.0 uM GSH in YNB+Glu	1	Standard	NULL	NULL
pos-RJG03	8.63	6112	306.075	306.078	RJG_3	1.0 uM GSH in YNB+Glu	1	Standard	NULL	NULL
pos-RJG03	8.64	6165.87	306.075	306.078	RJG_3	1.0 uM GSH in YNB+Glu	1	Standard	NULL	NULL
pos-RJG03	8.65	6021.47	306.075	306.078	RJG_3	1.0 uM GSH in YNB+Glu	1	Standard	NULL	NULL
pos-RJG03	8.66	4758.05	306.075	306.078	RJG_3	1.0 uM GSH in YNB+Glu	1	Standard	NULL	NULL
pos-RJG03	8.67	6936.04	306.075	306.078	RJG_3	1.0 uM GSH in YNB+Glu	1	Standard	NULL	NULL
pos-RJG03	8.68	4764.72	306.075	306.078	RJG_3	1.0 uM GSH in YNB+Glu	1	Standard	NULL	NULL
pos-RJG03	8.69	5160.5	306.075	306.078	RJG_3	1.0 uM GSH in YNB+Glu	1	Standard	NULL	NULL
pos-RJG03	8.7	3754.11	306.075	306.078	RJG_3	1.0 uM GSH in YNB+Glu	1	Standard	NULL	NULL
pos-RJG03	8.71	3785.63	306.075	306.078	RJG_3	1.0 uM GSH in YNB+Glu	1	Standard	NULL	NULL
pos-RJG03	8.72	2985.33	306.075	306.078	RJG_3	1.0 uM GSH in YNB+Glu	1	Standard	NULL	NULL
pos-RJG03	8.73	2881.88	306.075	306.078	RJG_3	1.0 uM GSH in YNB+Glu	1	Standard	NULL	NULL
pos-RJG04	8.36	3003.16	306.075	306.078	RJG_4	1.5 uM GSH in YNB+Glu	1.5	Standard	NULL	NULL
pos-RJG04	8.37	3436.88	306.075	306.078	RJG_4	1.5 uM GSH in YNB+Glu	1.5	Standard	NULL	NULL
pos-RJG04	8.38	3820.4	306.075	306.078	RJG_4	1.5 uM GSH in YNB+Glu	1.5	Standard	NULL	NULL
pos-RJG04	8.4	2970.24	306.075	306.078	RJG_4	1.5 uM GSH in YNB+Glu	1.5	Standard	NULL	NULL
pos-RJG04	8.41	2969.34	306.075	306.078	RJG_4	1.5 uM GSH in YNB+Glu	1.5	Standard	NULL	NULL
pos-RJG04	8.42	5306.01	306.075	306.078	RJG_4	1.5 uM GSH in YNB+Glu	1.5	Standard	NULL	NULL
pos-RJG04	8.43	4823.79	306.075	306.078	RJG_4	1.5 uM GSH in YNB+Glu	1.5	Standard	NULL	NULL
pos-RJG04	8.44	8493.71	306.075	306.078	RJG_4	1.5 uM GSH in YNB+Glu	1.5	Standard	NULL	NULL
pos-RJG04	8.45	19067.5	306.075	306.078	RJG_4	1.5 uM GSH in YNB+Glu	1.5	Standard	NULL	NULL
pos-RJG04	8.46	30495	306.075	306.078	RJG_4	1.5 uM GSH in YNB+Glu	1.5	Standard	NULL	NULL
pos-RJG04	8.47	49734.9	306.075	306.078	RJG_4	1.5 uM GSH in YNB+Glu	1.5	Standard	NULL	NULL
pos-RJG04	8.49	73648.8	306.075	306.078	RJG_4	1.5 uM GSH in YNB+Glu	1.5	Standard	NULL	NULL
pos-RJG04	8.5	94128.9	306.075	306.078	RJG_4	1.5 uM GSH in YNB+Glu	1.5	Standard	NULL	NULL
pos-RJG04	8.51	107720	306.075	306.078	RJG_4	1.5 uM GSH in YNB+Glu	1.5	Standard	NULL	NULL
pos-RJG04	8.52	100812	306.075	306.078	RJG_4	1.5 uM GSH in YNB+Glu	1.5	Standard	NULL	NULL
pos-RJG04	8.53	102367	306.075	306.078	RJG_4	1.5 uM GSH in YNB+Glu	1.5	Standard	NULL	NULL
pos-RJG04	8.54	81364.2	306.075	306.078	RJG_4	1.5 uM GSH in YNB+Glu	1.5	Standard	NULL	NULL
pos-RJG04	8.55	68313.3	306.075	306.078	RJG_4	1.5 uM GSH in YNB+Glu	1.5	Standard	NULL	NULL
pos-RJG04	8.56	58067.3	306.075	306.078	RJG_4	1.5 uM GSH in YNB+Glu	1.5	Standard	NULL	NULL
pos-RJG04	8.57	36485.5	306.075	306.078	RJG_4	1.5 uM GSH in YNB+Glu	1.5	Standard	NULL	NULL
pos-RJG04	8.58	30969.9	306.075	306.078	RJG_4	1.5 uM GSH in YNB+Glu	1.5	Standard	NULL	NULL
pos-RJG04	8.6	21771.8	306.075	306.078	RJG_4	1.5 uM GSH in YNB+Glu	1.5	Standard	NULL	NULL
pos-RJG04	8.61	18684.5	306.075	306.078	RJG_4	1.5 uM GSH in YNB+Glu	1.5	Standard	NULL	NULL
pos-RJG04	8.62	13358.9	306.075	306.078	RJG_4	1.5 uM GSH in YNB+Glu	1.5	Standard	NULL	NULL
pos-RJG04	8.63	11190.1	306.075	306.078	RJG_4	1.5 uM GSH in YNB+Glu	1.5	Standard	NULL	NULL
pos-RJG04	8.64	10577	306.075	306.078	RJG_4	1.5 uM GSH in YNB+Glu	1.5	Standard	NULL	NULL
pos-RJG04	8.65	8925.9	306.075	306.078	RJG_4	1.5 uM GSH in YNB+Glu	1.5	Standard	NULL	NULL
pos-RJG04	8.66	8689.89	306.075	306.078	RJG_4	1.5 uM GSH in YNB+Glu	1.5	Standard	NULL	NULL
pos-RJG04	8.67	8920.04	306.075	306.078	RJG_4	1.5 uM GSH in YNB+Glu	1.5	Standard	NULL	NULL
pos-RJG04	8.68	5446.51	306.075	306.078	RJG_4	1.5 uM GSH in YNB+Glu	1.5	Standard	NULL	NULL
pos-RJG04	8.69	5173.64	306.075	306.078	RJG_4	1.5 uM GSH in YNB+Glu	1.5	Standard	NULL	NULL
pos-RJG04	8.7	4751.37	306.075	306.078	RJG_4	1.5 uM GSH in YNB+Glu	1.5	Standard	NULL	NULL
pos-RJG04	8.71	4011.07	306.075	306.078	RJG_4	1.5 uM GSH in YNB+Glu	1.5	Standard	NULL	NULL
pos-RJG04	8.72	4228.88	306.075	306.078	RJG_4	1.5 uM GSH in YNB+Glu	1.5	Standard	NULL	NULL
pos-RJG04	8.74	3461.07	306.075	306.078	RJG_4	1.5 uM GSH in YNB+Glu	1.5	Standard	NULL	NULL
pos-RJG15	8.36	0	306.075	306.078	RJG_15	4HrDT Anc Pre Innoculation	0	Supernatant	4	0
pos-RJG15	8.37	0	306.075	306.078	RJG_15	4HrDT Anc Pre Innoculation	0	Supernatant	4	0
pos-RJG15	8.38	0	306.075	306.078	RJG_15	4HrDT Anc Pre Innoculation	0	Supernatant	4	0
pos-RJG15	8.39	0	306.075	306.078	RJG_15	4HrDT Anc Pre Innoculation	0	Supernatant	4	0
pos-RJG15	8.4	0	306.075	306.078	RJG_15	4HrDT Anc Pre Innoculation	0	Supernatant	4	0
pos-RJG15	8.42	0	306.075	306.078	RJG_15	4HrDT Anc Pre Innoculation	0	Supernatant	4	0
pos-RJG15	8.43	0	306.075	306.078	RJG_15	4HrDT Anc Pre Innoculation	0	Supernatant	4	0
pos-RJG15	8.44	473.74	306.075	306.078	RJG_15	4HrDT Anc Pre Innoculation	0	Supernatant	4	0
pos-RJG15	8.45	604.947	306.075	306.078	RJG_15	4HrDT Anc Pre Innoculation	0	Supernatant	4	0
pos-RJG15	8.46	2461.09	306.075	306.078	RJG_15	4HrDT Anc Pre Innoculation	0	Supernatant	4	0
pos-RJG15	8.47	2460.09	306.075	306.078	RJG_15	4HrDT Anc Pre Innoculation	0	Supernatant	4	0
pos-RJG15	8.49	1690.54	306.075	306.078	RJG_15	4HrDT Anc Pre Innoculation	0	Supernatant	4	0
pos-RJG15	8.5	3468.89	306.075	306.078	RJG_15	4HrDT Anc Pre Innoculation	0	Supernatant	4	0
pos-RJG15	8.51	2493.84	306.075	306.078	RJG_15	4HrDT Anc Pre Innoculation	0	Supernatant	4	0
pos-RJG15	8.52	2158.82	306.075	306.078	RJG_15	4HrDT Anc Pre Innoculation	0	Supernatant	4	0
pos-RJG15	8.53	654.722	306.075	306.078	RJG_15	4HrDT Anc Pre Innoculation	0	Supernatant	4	0
pos-RJG15	8.54	597.087	306.075	306.078	RJG_15	4HrDT Anc Pre Innoculation	0	Supernatant	4	0
pos-RJG15	8.56	1421.41	306.075	306.078	RJG_15	4HrDT Anc Pre Innoculation	0	Supernatant	4	0
pos-RJG15	8.57	517.284	306.075	306.078	RJG_15	4HrDT Anc Pre Innoculation	0	Supernatant	4	0
pos-RJG15	8.58	1512.9	306.075	306.078	RJG_15	4HrDT Anc Pre Innoculation	0	Supernatant	4	0
pos-RJG15	8.59	535.41	306.075	306.078	RJG_15	4HrDT Anc Pre Innoculation	0	Supernatant	4	0
pos-RJG15	8.6	0	306.075	306.078	RJG_15	4HrDT Anc Pre Innoculation	0	Supernatant	4	0
pos-RJG15	8.61	793.115	306.075	306.078	RJG_15	4HrDT Anc Pre Innoculation	0	Supernatant	4	0
pos-RJG15	8.63	0	306.075	306.078	RJG_15	4HrDT Anc Pre Innoculation	0	Supernatant	4	0
pos-RJG15	8.64	673.464	306.075	306.078	RJG_15	4HrDT Anc Pre Innoculation	0	Supernatant	4	0
pos-RJG15	8.65	0	306.075	306.078	RJG_15	4HrDT Anc Pre Innoculation	0	Supernatant	4	0
pos-RJG15	8.66	0	306.075	306.078	RJG_15	4HrDT Anc Pre Innoculation	0	Supernatant	4	0
pos-RJG15	8.67	563.862	306.075	306.078	RJG_15	4HrDT Anc Pre Innoculation	0	Supernatant	4	0
pos-RJG15	8.68	0	306.075	306.078	RJG_15	4HrDT Anc Pre Innoculation	0	Supernatant	4	0
pos-RJG15	8.69	889.398	306.075	306.078	RJG_15	4HrDT Anc Pre Innoculation	0	Supernatant	4	0
pos-RJG15	8.71	917.53	306.075	306.078	RJG_15	4HrDT Anc Pre Innoculation	0	Supernatant	4	0
pos-RJG15	8.72	741.072	306.075	306.078	RJG_15	4HrDT Anc Pre Innoculation	0	Supernatant	4	0
pos-RJG15	8.73	572.632	306.075	306.078	RJG_15	4HrDT Anc Pre Innoculation	0	Supernatant	4	0
pos-RJG15	8.74	530.079	306.075	306.078	RJG_15	4HrDT Anc Pre Innoculation	0	Supernatant	4	0
pos-RJG16	8.36	0	306.075	306.078	RJG_16	8HrDT Anc Pre Innoculation	0	Supernatant	8	0
pos-RJG16	8.37	0	306.075	306.078	RJG_16	8HrDT Anc Pre Innoculation	0	Supernatant	8	0
pos-RJG16	8.38	0	306.075	306.078	RJG_16	8HrDT Anc Pre Innoculation	0	Supernatant	8	0
pos-RJG16	8.39	0	306.075	306.078	RJG_16	8HrDT Anc Pre Innoculation	0	Supernatant	8	0
pos-RJG16	8.4	0	306.075	306.078	RJG_16	8HrDT Anc Pre Innoculation	0	Supernatant	8	0
pos-RJG16	8.41	0	306.075	306.078	RJG_16	8HrDT Anc Pre Innoculation	0	Supernatant	8	0
pos-RJG16	8.43	0	306.075	306.078	RJG_16	8HrDT Anc Pre Innoculation	0	Supernatant	8	0
pos-RJG16	8.44	0	306.075	306.078	RJG_16	8HrDT Anc Pre Innoculation	0	Supernatant	8	0
pos-RJG16	8.45	0	306.075	306.078	RJG_16	8HrDT Anc Pre Innoculation	0	Supernatant	8	0
pos-RJG16	8.46	0	306.075	306.078	RJG_16	8HrDT Anc Pre Innoculation	0	Supernatant	8	0
pos-RJG16	8.47	0	306.075	306.078	RJG_16	8HrDT Anc Pre Innoculation	0	Supernatant	8	0
pos-RJG16	8.48	0	306.075	306.078	RJG_16	8HrDT Anc Pre Innoculation	0	Supernatant	8	0
pos-RJG16	8.49	705.406	306.075	306.078	RJG_16	8HrDT Anc Pre Innoculation	0	Supernatant	8	0
pos-RJG16	8.51	2048.23	306.075	306.078	RJG_16	8HrDT Anc Pre Innoculation	0	Supernatant	8	0
pos-RJG16	8.52	1836.98	306.075	306.078	RJG_16	8HrDT Anc Pre Innoculation	0	Supernatant	8	0
pos-RJG16	8.53	1594.03	306.075	306.078	RJG_16	8HrDT Anc Pre Innoculation	0	Supernatant	8	0
pos-RJG16	8.54	816.831	306.075	306.078	RJG_16	8HrDT Anc Pre Innoculation	0	Supernatant	8	0
pos-RJG16	8.55	516.016	306.075	306.078	RJG_16	8HrDT Anc Pre Innoculation	0	Supernatant	8	0
pos-RJG16	8.56	508.058	306.075	306.078	RJG_16	8HrDT Anc Pre Innoculation	0	Supernatant	8	0
pos-RJG16	8.58	583.712	306.075	306.078	RJG_16	8HrDT Anc Pre Innoculation	0	Supernatant	8	0
pos-RJG16	8.59	532.904	306.075	306.078	RJG_16	8HrDT Anc Pre Innoculation	0	Supernatant	8	0
pos-RJG16	8.6	514.13	306.075	306.078	RJG_16	8HrDT Anc Pre Innoculation	0	Supernatant	8	0
pos-RJG16	8.61	1054.04	306.075	306.078	RJG_16	8HrDT Anc Pre Innoculation	0	Supernatant	8	0
pos-RJG16	8.62	0	306.075	306.078	RJG_16	8HrDT Anc Pre Innoculation	0	Supernatant	8	0
pos-RJG16	8.63	0	306.075	306.078	RJG_16	8HrDT Anc Pre Innoculation	0	Supernatant	8	0
pos-RJG16	8.65	0	306.075	306.078	RJG_16	8HrDT Anc Pre Innoculation	0	Supernatant	8	0
pos-RJG16	8.66	0	306.075	306.078	RJG_16	8HrDT Anc Pre Innoculation	0	Supernatant	8	0
pos-RJG16	8.67	0	306.075	306.078	RJG_16	8HrDT Anc Pre Innoculation	0	Supernatant	8	0
pos-RJG16	8.68	0	306.075	306.078	RJG_16	8HrDT Anc Pre Innoculation	0	Supernatant	8	0
pos-RJG16	8.69	530.56	306.075	306.078	RJG_16	8HrDT Anc Pre Innoculation	0	Supernatant	8	0
pos-RJG16	8.7	502.38	306.075	306.078	RJG_16	8HrDT Anc Pre Innoculation	0	Supernatant	8	0
pos-RJG16	8.71	0	306.075	306.078	RJG_16	8HrDT Anc Pre Innoculation	0	Supernatant	8	0
pos-RJG16	8.73	0	306.075	306.078	RJG_16	8HrDT Anc Pre Innoculation	0	Supernatant	8	0
pos-RJG16	8.74	0	306.075	306.078	RJG_16	8HrDT Anc Pre Innoculation	0	Supernatant	8	0
pos-RJG17	8.36	0	306.075	306.078	RJG_17	4Hr DT Anc Hour 20 Sup, Rep 1	0	Supernatant	4	20
pos-RJG17	8.38	0	306.075	306.078	RJG_17	4Hr DT Anc Hour 20 Sup, Rep 1	0	Supernatant	4	20
pos-RJG17	8.39	598.708	306.075	306.078	RJG_17	4Hr DT Anc Hour 20 Sup, Rep 1	0	Supernatant	4	20
pos-RJG17	8.4	0	306.075	306.078	RJG_17	4Hr DT Anc Hour 20 Sup, Rep 1	0	Supernatant	4	20
pos-RJG17	8.41	951.923	306.075	306.078	RJG_17	4Hr DT Anc Hour 20 Sup, Rep 1	0	Supernatant	4	20
pos-RJG17	8.42	0	306.075	306.078	RJG_17	4Hr DT Anc Hour 20 Sup, Rep 1	0	Supernatant	4	20
pos-RJG17	8.43	2299.46	306.075	306.078	RJG_17	4Hr DT Anc Hour 20 Sup, Rep 1	0	Supernatant	4	20
pos-RJG17	8.44	4340.73	306.075	306.078	RJG_17	4Hr DT Anc Hour 20 Sup, Rep 1	0	Supernatant	4	20
pos-RJG17	8.45	5674.17	306.075	306.078	RJG_17	4Hr DT Anc Hour 20 Sup, Rep 1	0	Supernatant	4	20
pos-RJG17	8.47	10647	306.075	306.078	RJG_17	4Hr DT Anc Hour 20 Sup, Rep 1	0	Supernatant	4	20
pos-RJG17	8.48	16169.4	306.075	306.078	RJG_17	4Hr DT Anc Hour 20 Sup, Rep 1	0	Supernatant	4	20
pos-RJG17	8.49	24487.7	306.075	306.078	RJG_17	4Hr DT Anc Hour 20 Sup, Rep 1	0	Supernatant	4	20
pos-RJG17	8.5	22030.6	306.075	306.078	RJG_17	4Hr DT Anc Hour 20 Sup, Rep 1	0	Supernatant	4	20
pos-RJG17	8.51	24089.1	306.075	306.078	RJG_17	4Hr DT Anc Hour 20 Sup, Rep 1	0	Supernatant	4	20
pos-RJG17	8.52	23643	306.075	306.078	RJG_17	4Hr DT Anc Hour 20 Sup, Rep 1	0	Supernatant	4	20
pos-RJG17	8.53	17464.3	306.075	306.078	RJG_17	4Hr DT Anc Hour 20 Sup, Rep 1	0	Supernatant	4	20
pos-RJG17	8.55	14583.9	306.075	306.078	RJG_17	4Hr DT Anc Hour 20 Sup, Rep 1	0	Supernatant	4	20
pos-RJG17	8.56	10989.9	306.075	306.078	RJG_17	4Hr DT Anc Hour 20 Sup, Rep 1	0	Supernatant	4	20
pos-RJG17	8.57	10081.1	306.075	306.078	RJG_17	4Hr DT Anc Hour 20 Sup, Rep 1	0	Supernatant	4	20
pos-RJG17	8.58	6710.93	306.075	306.078	RJG_17	4Hr DT Anc Hour 20 Sup, Rep 1	0	Supernatant	4	20
pos-RJG17	8.59	4465.65	306.075	306.078	RJG_17	4Hr DT Anc Hour 20 Sup, Rep 1	0	Supernatant	4	20
pos-RJG17	8.61	3345.81	306.075	306.078	RJG_17	4Hr DT Anc Hour 20 Sup, Rep 1	0	Supernatant	4	20
pos-RJG17	8.62	2828.8	306.075	306.078	RJG_17	4Hr DT Anc Hour 20 Sup, Rep 1	0	Supernatant	4	20
pos-RJG17	8.63	2148.84	306.075	306.078	RJG_17	4Hr DT Anc Hour 20 Sup, Rep 1	0	Supernatant	4	20
pos-RJG17	8.64	1784.89	306.075	306.078	RJG_17	4Hr DT Anc Hour 20 Sup, Rep 1	0	Supernatant	4	20
pos-RJG17	8.65	2530.03	306.075	306.078	RJG_17	4Hr DT Anc Hour 20 Sup, Rep 1	0	Supernatant	4	20
pos-RJG17	8.67	436.123	306.075	306.078	RJG_17	4Hr DT Anc Hour 20 Sup, Rep 1	0	Supernatant	4	20
pos-RJG17	8.68	743.422	306.075	306.078	RJG_17	4Hr DT Anc Hour 20 Sup, Rep 1	0	Supernatant	4	20
pos-RJG17	8.69	922.016	306.075	306.078	RJG_17	4Hr DT Anc Hour 20 Sup, Rep 1	0	Supernatant	4	20
pos-RJG17	8.7	583.193	306.075	306.078	RJG_17	4Hr DT Anc Hour 20 Sup, Rep 1	0	Supernatant	4	20
pos-RJG17	8.71	639.461	306.075	306.078	RJG_17	4Hr DT Anc Hour 20 Sup, Rep 1	0	Supernatant	4	20
pos-RJG17	8.72	1368.04	306.075	306.078	RJG_17	4Hr DT Anc Hour 20 Sup, Rep 1	0	Supernatant	4	20
pos-RJG17	8.73	935.943	306.075	306.078	RJG_17	4Hr DT Anc Hour 20 Sup, Rep 1	0	Supernatant	4	20
pos-RJG17	8.74	602.954	306.075	306.078	RJG_17	4Hr DT Anc Hour 20 Sup, Rep 1	0	Supernatant	4	20
pos-RJG18	8.36	0	306.075	306.078	RJG_18	8Hr DT Anc Hour 20 Sup, Rep 1	0	Supernatant	8	20
pos-RJG18	8.37	705.389	306.075	306.078	RJG_18	8Hr DT Anc Hour 20 Sup, Rep 1	0	Supernatant	8	20
pos-RJG18	8.38	403.272	306.075	306.078	RJG_18	8Hr DT Anc Hour 20 Sup, Rep 1	0	Supernatant	8	20
pos-RJG18	8.39	0	306.075	306.078	RJG_18	8Hr DT Anc Hour 20 Sup, Rep 1	0	Supernatant	8	20
pos-RJG18	8.41	1044.18	306.075	306.078	RJG_18	8Hr DT Anc Hour 20 Sup, Rep 1	0	Supernatant	8	20
pos-RJG18	8.42	0	306.075	306.078	RJG_18	8Hr DT Anc Hour 20 Sup, Rep 1	0	Supernatant	8	20
pos-RJG18	8.43	1748.43	306.075	306.078	RJG_18	8Hr DT Anc Hour 20 Sup, Rep 1	0	Supernatant	8	20
pos-RJG18	8.44	2551.08	306.075	306.078	RJG_18	8Hr DT Anc Hour 20 Sup, Rep 1	0	Supernatant	8	20
pos-RJG18	8.45	3988.83	306.075	306.078	RJG_18	8Hr DT Anc Hour 20 Sup, Rep 1	0	Supernatant	8	20
pos-RJG18	8.46	6134.29	306.075	306.078	RJG_18	8Hr DT Anc Hour 20 Sup, Rep 1	0	Supernatant	8	20
pos-RJG18	8.47	15098.4	306.075	306.078	RJG_18	8Hr DT Anc Hour 20 Sup, Rep 1	0	Supernatant	8	20
pos-RJG18	8.48	22397	306.075	306.078	RJG_18	8Hr DT Anc Hour 20 Sup, Rep 1	0	Supernatant	8	20
pos-RJG18	8.5	32248.7	306.075	306.078	RJG_18	8Hr DT Anc Hour 20 Sup, Rep 1	0	Supernatant	8	20
pos-RJG18	8.51	38734	306.075	306.078	RJG_18	8Hr DT Anc Hour 20 Sup, Rep 1	0	Supernatant	8	20
pos-RJG18	8.52	48134.4	306.075	306.078	RJG_18	8Hr DT Anc Hour 20 Sup, Rep 1	0	Supernatant	8	20
pos-RJG18	8.53	37868.8	306.075	306.078	RJG_18	8Hr DT Anc Hour 20 Sup, Rep 1	0	Supernatant	8	20
pos-RJG18	8.54	38300.4	306.075	306.078	RJG_18	8Hr DT Anc Hour 20 Sup, Rep 1	0	Supernatant	8	20
pos-RJG18	8.55	31812.5	306.075	306.078	RJG_18	8Hr DT Anc Hour 20 Sup, Rep 1	0	Supernatant	8	20
pos-RJG18	8.56	25438	306.075	306.078	RJG_18	8Hr DT Anc Hour 20 Sup, Rep 1	0	Supernatant	8	20
pos-RJG18	8.58	22240	306.075	306.078	RJG_18	8Hr DT Anc Hour 20 Sup, Rep 1	0	Supernatant	8	20
pos-RJG18	8.59	15830.2	306.075	306.078	RJG_18	8Hr DT Anc Hour 20 Sup, Rep 1	0	Supernatant	8	20
pos-RJG18	8.6	10541	306.075	306.078	RJG_18	8Hr DT Anc Hour 20 Sup, Rep 1	0	Supernatant	8	20
pos-RJG18	8.61	9015.93	306.075	306.078	RJG_18	8Hr DT Anc Hour 20 Sup, Rep 1	0	Supernatant	8	20
pos-RJG18	8.62	5493.17	306.075	306.078	RJG_18	8Hr DT Anc Hour 20 Sup, Rep 1	0	Supernatant	8	20
pos-RJG18	8.64	4301.19	306.075	306.078	RJG_18	8Hr DT Anc Hour 20 Sup, Rep 1	0	Supernatant	8	20
pos-RJG18	8.65	3518.22	306.075	306.078	RJG_18	8Hr DT Anc Hour 20 Sup, Rep 1	0	Supernatant	8	20
pos-RJG18	8.66	3838.75	306.075	306.078	RJG_18	8Hr DT Anc Hour 20 Sup, Rep 1	0	Supernatant	8	20
pos-RJG18	8.67	3472.02	306.075	306.078	RJG_18	8Hr DT Anc Hour 20 Sup, Rep 1	0	Supernatant	8	20
pos-RJG18	8.68	3131.28	306.075	306.078	RJG_18	8Hr DT Anc Hour 20 Sup, Rep 1	0	Supernatant	8	20
pos-RJG18	8.69	1205.87	306.075	306.078	RJG_18	8Hr DT Anc Hour 20 Sup, Rep 1	0	Supernatant	8	20
pos-RJG18	8.7	1260.34	306.075	306.078	RJG_18	8Hr DT Anc Hour 20 Sup, Rep 1	0	Supernatant	8	20
pos-RJG18	8.71	2916.22	306.075	306.078	RJG_18	8Hr DT Anc Hour 20 Sup, Rep 1	0	Supernatant	8	20
pos-RJG18	8.73	1126.74	306.075	306.078	RJG_18	8Hr DT Anc Hour 20 Sup, Rep 1	0	Supernatant	8	20
pos-RJG18	8.74	959.743	306.075	306.078	RJG_18	8Hr DT Anc Hour 20 Sup, Rep 1	0	Supernatant	8	20
pos-RJG19	8.36	600.179	306.075	306.078	RJG_19	8Hr DT Evo Hour 20 Sup, Rep 1	0	Supernatant	8	20
pos-RJG19	8.37	547.647	306.075	306.078	RJG_19	8Hr DT Evo Hour 20 Sup, Rep 1	0	Supernatant	8	20
pos-RJG19	8.39	633.845	306.075	306.078	RJG_19	8Hr DT Evo Hour 20 Sup, Rep 1	0	Supernatant	8	20
pos-RJG19	8.4	1918.06	306.075	306.078	RJG_19	8Hr DT Evo Hour 20 Sup, Rep 1	0	Supernatant	8	20
pos-RJG19	8.41	2150.34	306.075	306.078	RJG_19	8Hr DT Evo Hour 20 Sup, Rep 1	0	Supernatant	8	20
pos-RJG19	8.42	1021.5	306.075	306.078	RJG_19	8Hr DT Evo Hour 20 Sup, Rep 1	0	Supernatant	8	20
pos-RJG19	8.43	2938.35	306.075	306.078	RJG_19	8Hr DT Evo Hour 20 Sup, Rep 1	0	Supernatant	8	20
pos-RJG19	8.44	4709.08	306.075	306.078	RJG_19	8Hr DT Evo Hour 20 Sup, Rep 1	0	Supernatant	8	20
pos-RJG19	8.45	10024.7	306.075	306.078	RJG_19	8Hr DT Evo Hour 20 Sup, Rep 1	0	Supernatant	8	20
pos-RJG19	8.46	12738.1	306.075	306.078	RJG_19	8Hr DT Evo Hour 20 Sup, Rep 1	0	Supernatant	8	20
pos-RJG19	8.48	20284.4	306.075	306.078	RJG_19	8Hr DT Evo Hour 20 Sup, Rep 1	0	Supernatant	8	20
pos-RJG19	8.49	26511.6	306.075	306.078	RJG_19	8Hr DT Evo Hour 20 Sup, Rep 1	0	Supernatant	8	20
pos-RJG19	8.5	38434.3	306.075	306.078	RJG_19	8Hr DT Evo Hour 20 Sup, Rep 1	0	Supernatant	8	20
pos-RJG19	8.51	41702.2	306.075	306.078	RJG_19	8Hr DT Evo Hour 20 Sup, Rep 1	0	Supernatant	8	20
pos-RJG19	8.52	35677.6	306.075	306.078	RJG_19	8Hr DT Evo Hour 20 Sup, Rep 1	0	Supernatant	8	20
pos-RJG19	8.53	27415.7	306.075	306.078	RJG_19	8Hr DT Evo Hour 20 Sup, Rep 1	0	Supernatant	8	20
pos-RJG19	8.54	27541.5	306.075	306.078	RJG_19	8Hr DT Evo Hour 20 Sup, Rep 1	0	Supernatant	8	20
pos-RJG19	8.55	22307.5	306.075	306.078	RJG_19	8Hr DT Evo Hour 20 Sup, Rep 1	0	Supernatant	8	20
pos-RJG19	8.57	14762.4	306.075	306.078	RJG_19	8Hr DT Evo Hour 20 Sup, Rep 1	0	Supernatant	8	20
pos-RJG19	8.58	11201.2	306.075	306.078	RJG_19	8Hr DT Evo Hour 20 Sup, Rep 1	0	Supernatant	8	20
pos-RJG19	8.59	10149.2	306.075	306.078	RJG_19	8Hr DT Evo Hour 20 Sup, Rep 1	0	Supernatant	8	20
pos-RJG19	8.6	7583.62	306.075	306.078	RJG_19	8Hr DT Evo Hour 20 Sup, Rep 1	0	Supernatant	8	20
pos-RJG19	8.61	5530.44	306.075	306.078	RJG_19	8Hr DT Evo Hour 20 Sup, Rep 1	0	Supernatant	8	20
pos-RJG19	8.62	5041.68	306.075	306.078	RJG_19	8Hr DT Evo Hour 20 Sup, Rep 1	0	Supernatant	8	20
pos-RJG19	8.63	3642.81	306.075	306.078	RJG_19	8Hr DT Evo Hour 20 Sup, Rep 1	0	Supernatant	8	20
pos-RJG19	8.64	2510.82	306.075	306.078	RJG_19	8Hr DT Evo Hour 20 Sup, Rep 1	0	Supernatant	8	20
pos-RJG19	8.66	2484.93	306.075	306.078	RJG_19	8Hr DT Evo Hour 20 Sup, Rep 1	0	Supernatant	8	20
pos-RJG19	8.67	2548.76	306.075	306.078	RJG_19	8Hr DT Evo Hour 20 Sup, Rep 1	0	Supernatant	8	20
pos-RJG19	8.68	2541.89	306.075	306.078	RJG_19	8Hr DT Evo Hour 20 Sup, Rep 1	0	Supernatant	8	20
pos-RJG19	8.69	1304.61	306.075	306.078	RJG_19	8Hr DT Evo Hour 20 Sup, Rep 1	0	Supernatant	8	20
pos-RJG19	8.7	2658.71	306.075	306.078	RJG_19	8Hr DT Evo Hour 20 Sup, Rep 1	0	Supernatant	8	20
pos-RJG19	8.71	1274.88	306.075	306.078	RJG_19	8Hr DT Evo Hour 20 Sup, Rep 1	0	Supernatant	8	20
pos-RJG19	8.72	1256.96	306.075	306.078	RJG_19	8Hr DT Evo Hour 20 Sup, Rep 1	0	Supernatant	8	20
pos-RJG19	8.73	3306.03	306.075	306.078	RJG_19	8Hr DT Evo Hour 20 Sup, Rep 1	0	Supernatant	8	20
pos-RJG19	8.74	1340.96	306.075	306.078	RJG_19	8Hr DT Evo Hour 20 Sup, Rep 1	0	Supernatant	8	20
pos-RJG20	8.37	464.04	306.075	306.078	RJG_20	4Hr DT Anc Hour 20 Sup, Rep 2	0	Supernatant	4	20
pos-RJG20	8.38	589.318	306.075	306.078	RJG_20	4Hr DT Anc Hour 20 Sup, Rep 2	0	Supernatant	4	20
pos-RJG20	8.39	420.885	306.075	306.078	RJG_20	4Hr DT Anc Hour 20 Sup, Rep 2	0	Supernatant	4	20
pos-RJG20	8.4	725.986	306.075	306.078	RJG_20	4Hr DT Anc Hour 20 Sup, Rep 2	0	Supernatant	4	20
pos-RJG20	8.41	687.594	306.075	306.078	RJG_20	4Hr DT Anc Hour 20 Sup, Rep 2	0	Supernatant	4	20
pos-RJG20	8.42	2485.75	306.075	306.078	RJG_20	4Hr DT Anc Hour 20 Sup, Rep 2	0	Supernatant	4	20
pos-RJG20	8.44	3979.14	306.075	306.078	RJG_20	4Hr DT Anc Hour 20 Sup, Rep 2	0	Supernatant	4	20
pos-RJG20	8.45	6148.33	306.075	306.078	RJG_20	4Hr DT Anc Hour 20 Sup, Rep 2	0	Supernatant	4	20
pos-RJG20	8.46	9823.59	306.075	306.078	RJG_20	4Hr DT Anc Hour 20 Sup, Rep 2	0	Supernatant	4	20
pos-RJG20	8.47	14220.9	306.075	306.078	RJG_20	4Hr DT Anc Hour 20 Sup, Rep 2	0	Supernatant	4	20
pos-RJG20	8.48	19027.4	306.075	306.078	RJG_20	4Hr DT Anc Hour 20 Sup, Rep 2	0	Supernatant	4	20
pos-RJG20	8.49	17197.8	306.075	306.078	RJG_20	4Hr DT Anc Hour 20 Sup, Rep 2	0	Supernatant	4	20
pos-RJG20	8.5	17153.3	306.075	306.078	RJG_20	4Hr DT Anc Hour 20 Sup, Rep 2	0	Supernatant	4	20
pos-RJG20	8.51	14998.4	306.075	306.078	RJG_20	4Hr DT Anc Hour 20 Sup, Rep 2	0	Supernatant	4	20
pos-RJG20	8.53	15475.6	306.075	306.078	RJG_20	4Hr DT Anc Hour 20 Sup, Rep 2	0	Supernatant	4	20
pos-RJG20	8.54	11682.7	306.075	306.078	RJG_20	4Hr DT Anc Hour 20 Sup, Rep 2	0	Supernatant	4	20
pos-RJG20	8.55	10146.1	306.075	306.078	RJG_20	4Hr DT Anc Hour 20 Sup, Rep 2	0	Supernatant	4	20
pos-RJG20	8.56	6231.52	306.075	306.078	RJG_20	4Hr DT Anc Hour 20 Sup, Rep 2	0	Supernatant	4	20
pos-RJG20	8.57	5797.67	306.075	306.078	RJG_20	4Hr DT Anc Hour 20 Sup, Rep 2	0	Supernatant	4	20
pos-RJG20	8.58	3354.33	306.075	306.078	RJG_20	4Hr DT Anc Hour 20 Sup, Rep 2	0	Supernatant	4	20
pos-RJG20	8.59	3450.27	306.075	306.078	RJG_20	4Hr DT Anc Hour 20 Sup, Rep 2	0	Supernatant	4	20
pos-RJG20	8.61	2341.75	306.075	306.078	RJG_20	4Hr DT Anc Hour 20 Sup, Rep 2	0	Supernatant	4	20
pos-RJG20	8.62	2272.77	306.075	306.078	RJG_20	4Hr DT Anc Hour 20 Sup, Rep 2	0	Supernatant	4	20
pos-RJG20	8.63	2895.58	306.075	306.078	RJG_20	4Hr DT Anc Hour 20 Sup, Rep 2	0	Supernatant	4	20
pos-RJG20	8.64	1113.98	306.075	306.078	RJG_20	4Hr DT Anc Hour 20 Sup, Rep 2	0	Supernatant	4	20
pos-RJG20	8.65	938.484	306.075	306.078	RJG_20	4Hr DT Anc Hour 20 Sup, Rep 2	0	Supernatant	4	20
pos-RJG20	8.66	971.444	306.075	306.078	RJG_20	4Hr DT Anc Hour 20 Sup, Rep 2	0	Supernatant	4	20
pos-RJG20	8.67	576.275	306.075	306.078	RJG_20	4Hr DT Anc Hour 20 Sup, Rep 2	0	Supernatant	4	20
pos-RJG20	8.68	1058.57	306.075	306.078	RJG_20	4Hr DT Anc Hour 20 Sup, Rep 2	0	Supernatant	4	20
pos-RJG20	8.69	609.739	306.075	306.078	RJG_20	4Hr DT Anc Hour 20 Sup, Rep 2	0	Supernatant	4	20
pos-RJG20	8.7	2325.23	306.075	306.078	RJG_20	4Hr DT Anc Hour 20 Sup, Rep 2	0	Supernatant	4	20
pos-RJG20	8.72	1928.25	306.075	306.078	RJG_20	4Hr DT Anc Hour 20 Sup, Rep 2	0	Supernatant	4	20
pos-RJG20	8.73	1054.55	306.075	306.078	RJG_20	4Hr DT Anc Hour 20 Sup, Rep 2	0	Supernatant	4	20
pos-RJG20	8.74	2061.38	306.075	306.078	RJG_20	4Hr DT Anc Hour 20 Sup, Rep 2	0	Supernatant	4	20
pos-RJG21	8.36	775.807	306.075	306.078	RJG_21	8Hr DT Anc Hour 20 Sup, Rep 2	0	Supernatant	8	20
pos-RJG21	8.37	0	306.075	306.078	RJG_21	8Hr DT Anc Hour 20 Sup, Rep 2	0	Supernatant	8	20
pos-RJG21	8.39	921.767	306.075	306.078	RJG_21	8Hr DT Anc Hour 20 Sup, Rep 2	0	Supernatant	8	20
pos-RJG21	8.4	541.985	306.075	306.078	RJG_21	8Hr DT Anc Hour 20 Sup, Rep 2	0	Supernatant	8	20
pos-RJG21	8.41	458.005	306.075	306.078	RJG_21	8Hr DT Anc Hour 20 Sup, Rep 2	0	Supernatant	8	20
pos-RJG21	8.42	2251.33	306.075	306.078	RJG_21	8Hr DT Anc Hour 20 Sup, Rep 2	0	Supernatant	8	20
pos-RJG21	8.43	2219.2	306.075	306.078	RJG_21	8Hr DT Anc Hour 20 Sup, Rep 2	0	Supernatant	8	20
pos-RJG21	8.44	4687.34	306.075	306.078	RJG_21	8Hr DT Anc Hour 20 Sup, Rep 2	0	Supernatant	8	20
pos-RJG21	8.45	6575.46	306.075	306.078	RJG_21	8Hr DT Anc Hour 20 Sup, Rep 2	0	Supernatant	8	20
pos-RJG21	8.46	14651.4	306.075	306.078	RJG_21	8Hr DT Anc Hour 20 Sup, Rep 2	0	Supernatant	8	20
pos-RJG21	8.48	17907.6	306.075	306.078	RJG_21	8Hr DT Anc Hour 20 Sup, Rep 2	0	Supernatant	8	20
pos-RJG21	8.49	29840.4	306.075	306.078	RJG_21	8Hr DT Anc Hour 20 Sup, Rep 2	0	Supernatant	8	20
pos-RJG21	8.5	33616.2	306.075	306.078	RJG_21	8Hr DT Anc Hour 20 Sup, Rep 2	0	Supernatant	8	20
pos-RJG21	8.51	34232.2	306.075	306.078	RJG_21	8Hr DT Anc Hour 20 Sup, Rep 2	0	Supernatant	8	20
pos-RJG21	8.52	31892.7	306.075	306.078	RJG_21	8Hr DT Anc Hour 20 Sup, Rep 2	0	Supernatant	8	20
pos-RJG21	8.53	28804.8	306.075	306.078	RJG_21	8Hr DT Anc Hour 20 Sup, Rep 2	0	Supernatant	8	20
pos-RJG21	8.54	25748.2	306.075	306.078	RJG_21	8Hr DT Anc Hour 20 Sup, Rep 2	0	Supernatant	8	20
pos-RJG21	8.55	19729.9	306.075	306.078	RJG_21	8Hr DT Anc Hour 20 Sup, Rep 2	0	Supernatant	8	20
pos-RJG21	8.57	17795.3	306.075	306.078	RJG_21	8Hr DT Anc Hour 20 Sup, Rep 2	0	Supernatant	8	20
pos-RJG21	8.58	12241.3	306.075	306.078	RJG_21	8Hr DT Anc Hour 20 Sup, Rep 2	0	Supernatant	8	20
pos-RJG21	8.59	8567.09	306.075	306.078	RJG_21	8Hr DT Anc Hour 20 Sup, Rep 2	0	Supernatant	8	20
pos-RJG21	8.6	8142.91	306.075	306.078	RJG_21	8Hr DT Anc Hour 20 Sup, Rep 2	0	Supernatant	8	20
pos-RJG21	8.61	4878.39	306.075	306.078	RJG_21	8Hr DT Anc Hour 20 Sup, Rep 2	0	Supernatant	8	20
pos-RJG21	8.62	3334.85	306.075	306.078	RJG_21	8Hr DT Anc Hour 20 Sup, Rep 2	0	Supernatant	8	20
pos-RJG21	8.63	4194.02	306.075	306.078	RJG_21	8Hr DT Anc Hour 20 Sup, Rep 2	0	Supernatant	8	20
pos-RJG21	8.65	2114.85	306.075	306.078	RJG_21	8Hr DT Anc Hour 20 Sup, Rep 2	0	Supernatant	8	20
pos-RJG21	8.66	792.596	306.075	306.078	RJG_21	8Hr DT Anc Hour 20 Sup, Rep 2	0	Supernatant	8	20
pos-RJG21	8.67	1113.62	306.075	306.078	RJG_21	8Hr DT Anc Hour 20 Sup, Rep 2	0	Supernatant	8	20
pos-RJG21	8.68	1127.71	306.075	306.078	RJG_21	8Hr DT Anc Hour 20 Sup, Rep 2	0	Supernatant	8	20
pos-RJG21	8.69	2471.48	306.075	306.078	RJG_21	8Hr DT Anc Hour 20 Sup, Rep 2	0	Supernatant	8	20
pos-RJG21	8.7	1140.57	306.075	306.078	RJG_21	8Hr DT Anc Hour 20 Sup, Rep 2	0	Supernatant	8	20
pos-RJG21	8.71	2765.41	306.075	306.078	RJG_21	8Hr DT Anc Hour 20 Sup, Rep 2	0	Supernatant	8	20
pos-RJG21	8.72	1412.28	306.075	306.078	RJG_21	8Hr DT Anc Hour 20 Sup, Rep 2	0	Supernatant	8	20
pos-RJG21	8.73	0	306.075	306.078	RJG_21	8Hr DT Anc Hour 20 Sup, Rep 2	0	Supernatant	8	20
pos-RJG21	8.74	681.115	306.075	306.078	RJG_21	8Hr DT Anc Hour 20 Sup, Rep 2	0	Supernatant	8	20
pos-RJG22	8.36	1436.95	306.075	306.078	RJG_22	8Hr DT Evo Hour 20 Sup, Rep 2	0	Supernatant	8	20
pos-RJG22	8.37	0	306.075	306.078	RJG_22	8Hr DT Evo Hour 20 Sup, Rep 2	0	Supernatant	8	20
pos-RJG22	8.39	611.206	306.075	306.078	RJG_22	8Hr DT Evo Hour 20 Sup, Rep 2	0	Supernatant	8	20
pos-RJG22	8.4	0	306.075	306.078	RJG_22	8Hr DT Evo Hour 20 Sup, Rep 2	0	Supernatant	8	20
pos-RJG22	8.41	1020.47	306.075	306.078	RJG_22	8Hr DT Evo Hour 20 Sup, Rep 2	0	Supernatant	8	20
pos-RJG22	8.42	2543.33	306.075	306.078	RJG_22	8Hr DT Evo Hour 20 Sup, Rep 2	0	Supernatant	8	20
pos-RJG22	8.43	4993.82	306.075	306.078	RJG_22	8Hr DT Evo Hour 20 Sup, Rep 2	0	Supernatant	8	20
pos-RJG22	8.44	8335.87	306.075	306.078	RJG_22	8Hr DT Evo Hour 20 Sup, Rep 2	0	Supernatant	8	20
pos-RJG22	8.45	10022.5	306.075	306.078	RJG_22	8Hr DT Evo Hour 20 Sup, Rep 2	0	Supernatant	8	20
pos-RJG22	8.46	20256.4	306.075	306.078	RJG_22	8Hr DT Evo Hour 20 Sup, Rep 2	0	Supernatant	8	20
pos-RJG22	8.48	25514.7	306.075	306.078	RJG_22	8Hr DT Evo Hour 20 Sup, Rep 2	0	Supernatant	8	20
pos-RJG22	8.49	29570.6	306.075	306.078	RJG_22	8Hr DT Evo Hour 20 Sup, Rep 2	0	Supernatant	8	20
pos-RJG22	8.5	29809.7	306.075	306.078	RJG_22	8Hr DT Evo Hour 20 Sup, Rep 2	0	Supernatant	8	20
pos-RJG22	8.51	29426.1	306.075	306.078	RJG_22	8Hr DT Evo Hour 20 Sup, Rep 2	0	Supernatant	8	20
pos-RJG22	8.52	29768.6	306.075	306.078	RJG_22	8Hr DT Evo Hour 20 Sup, Rep 2	0	Supernatant	8	20
pos-RJG22	8.53	18969.2	306.075	306.078	RJG_22	8Hr DT Evo Hour 20 Sup, Rep 2	0	Supernatant	8	20
pos-RJG22	8.54	13632.1	306.075	306.078	RJG_22	8Hr DT Evo Hour 20 Sup, Rep 2	0	Supernatant	8	20
pos-RJG22	8.56	11886.7	306.075	306.078	RJG_22	8Hr DT Evo Hour 20 Sup, Rep 2	0	Supernatant	8	20
pos-RJG22	8.57	7769.73	306.075	306.078	RJG_22	8Hr DT Evo Hour 20 Sup, Rep 2	0	Supernatant	8	20
pos-RJG22	8.58	7346	306.075	306.078	RJG_22	8Hr DT Evo Hour 20 Sup, Rep 2	0	Supernatant	8	20
pos-RJG22	8.59	5355.39	306.075	306.078	RJG_22	8Hr DT Evo Hour 20 Sup, Rep 2	0	Supernatant	8	20
pos-RJG22	8.6	2710.02	306.075	306.078	RJG_22	8Hr DT Evo Hour 20 Sup, Rep 2	0	Supernatant	8	20
pos-RJG22	8.61	5570.05	306.075	306.078	RJG_22	8Hr DT Evo Hour 20 Sup, Rep 2	0	Supernatant	8	20
pos-RJG22	8.63	3089.59	306.075	306.078	RJG_22	8Hr DT Evo Hour 20 Sup, Rep 2	0	Supernatant	8	20
pos-RJG22	8.64	2510.13	306.075	306.078	RJG_22	8Hr DT Evo Hour 20 Sup, Rep 2	0	Supernatant	8	20
pos-RJG22	8.65	2848.47	306.075	306.078	RJG_22	8Hr DT Evo Hour 20 Sup, Rep 2	0	Supernatant	8	20
pos-RJG22	8.66	2321.81	306.075	306.078	RJG_22	8Hr DT Evo Hour 20 Sup, Rep 2	0	Supernatant	8	20
pos-RJG22	8.67	2065.14	306.075	306.078	RJG_22	8Hr DT Evo Hour 20 Sup, Rep 2	0	Supernatant	8	20
pos-RJG22	8.68	2555.42	306.075	306.078	RJG_22	8Hr DT Evo Hour 20 Sup, Rep 2	0	Supernatant	8	20
pos-RJG22	8.69	2886.11	306.075	306.078	RJG_22	8Hr DT Evo Hour 20 Sup, Rep 2	0	Supernatant	8	20
pos-RJG22	8.7	2399.85	306.075	306.078	RJG_22	8Hr DT Evo Hour 20 Sup, Rep 2	0	Supernatant	8	20
pos-RJG22	8.71	2450.31	306.075	306.078	RJG_22	8Hr DT Evo Hour 20 Sup, Rep 2	0	Supernatant	8	20
pos-RJG22	8.72	2916.59	306.075	306.078	RJG_22	8Hr DT Evo Hour 20 Sup, Rep 2	0	Supernatant	8	20
pos-RJG22	8.73	563.216	306.075	306.078	RJG_22	8Hr DT Evo Hour 20 Sup, Rep 2	0	Supernatant	8	20
pos-RJG23	8.36	0	306.075	306.078	RJG_23	4Hr DT Anc Hour 24 Sup, Rep 1	0	Supernatant	4	24	Fig 4A
pos-RJG23	8.37	483.944	306.075	306.078	RJG_23	4Hr DT Anc Hour 24 Sup, Rep 1	0	Supernatant	4	24
pos-RJG23	8.38	678.792	306.075	306.078	RJG_23	4Hr DT Anc Hour 24 Sup, Rep 1	0	Supernatant	4	24
pos-RJG23	8.4	605.042	306.075	306.078	RJG_23	4Hr DT Anc Hour 24 Sup, Rep 1	0	Supernatant	4	24
pos-RJG23	8.41	0	306.075	306.078	RJG_23	4Hr DT Anc Hour 24 Sup, Rep 1	0	Supernatant	4	24
pos-RJG23	8.42	812.614	306.075	306.078	RJG_23	4Hr DT Anc Hour 24 Sup, Rep 1	0	Supernatant	4	24
pos-RJG23	8.43	2239.28	306.075	306.078	RJG_23	4Hr DT Anc Hour 24 Sup, Rep 1	0	Supernatant	4	24
pos-RJG23	8.44	3640.43	306.075	306.078	RJG_23	4Hr DT Anc Hour 24 Sup, Rep 1	0	Supernatant	4	24
pos-RJG23	8.45	4816.84	306.075	306.078	RJG_23	4Hr DT Anc Hour 24 Sup, Rep 1	0	Supernatant	4	24
pos-RJG23	8.46	8009.49	306.075	306.078	RJG_23	4Hr DT Anc Hour 24 Sup, Rep 1	0	Supernatant	4	24
pos-RJG23	8.47	11976.3	306.075	306.078	RJG_23	4Hr DT Anc Hour 24 Sup, Rep 1	0	Supernatant	4	24
pos-RJG23	8.49	14326.5	306.075	306.078	RJG_23	4Hr DT Anc Hour 24 Sup, Rep 1	0	Supernatant	4	24
pos-RJG23	8.5	19127.2	306.075	306.078	RJG_23	4Hr DT Anc Hour 24 Sup, Rep 1	0	Supernatant	4	24
pos-RJG23	8.51	18755	306.075	306.078	RJG_23	4Hr DT Anc Hour 24 Sup, Rep 1	0	Supernatant	4	24
pos-RJG23	8.52	18274.7	306.075	306.078	RJG_23	4Hr DT Anc Hour 24 Sup, Rep 1	0	Supernatant	4	24
pos-RJG23	8.53	14675.2	306.075	306.078	RJG_23	4Hr DT Anc Hour 24 Sup, Rep 1	0	Supernatant	4	24
pos-RJG23	8.54	13275.5	306.075	306.078	RJG_23	4Hr DT Anc Hour 24 Sup, Rep 1	0	Supernatant	4	24
pos-RJG23	8.55	9565.2	306.075	306.078	RJG_23	4Hr DT Anc Hour 24 Sup, Rep 1	0	Supernatant	4	24
pos-RJG23	8.57	6531.27	306.075	306.078	RJG_23	4Hr DT Anc Hour 24 Sup, Rep 1	0	Supernatant	4	24
pos-RJG23	8.58	5577.56	306.075	306.078	RJG_23	4Hr DT Anc Hour 24 Sup, Rep 1	0	Supernatant	4	24
pos-RJG23	8.59	6171.97	306.075	306.078	RJG_23	4Hr DT Anc Hour 24 Sup, Rep 1	0	Supernatant	4	24
pos-RJG23	8.6	2915.83	306.075	306.078	RJG_23	4Hr DT Anc Hour 24 Sup, Rep 1	0	Supernatant	4	24
pos-RJG23	8.61	2320.06	306.075	306.078	RJG_23	4Hr DT Anc Hour 24 Sup, Rep 1	0	Supernatant	4	24
pos-RJG23	8.62	1982.86	306.075	306.078	RJG_23	4Hr DT Anc Hour 24 Sup, Rep 1	0	Supernatant	4	24
pos-RJG23	8.64	1547.82	306.075	306.078	RJG_23	4Hr DT Anc Hour 24 Sup, Rep 1	0	Supernatant	4	24
pos-RJG23	8.65	2557.55	306.075	306.078	RJG_23	4Hr DT Anc Hour 24 Sup, Rep 1	0	Supernatant	4	24
pos-RJG23	8.66	1688.07	306.075	306.078	RJG_23	4Hr DT Anc Hour 24 Sup, Rep 1	0	Supernatant	4	24
pos-RJG23	8.67	1910.53	306.075	306.078	RJG_23	4Hr DT Anc Hour 24 Sup, Rep 1	0	Supernatant	4	24
pos-RJG23	8.68	730.393	306.075	306.078	RJG_23	4Hr DT Anc Hour 24 Sup, Rep 1	0	Supernatant	4	24
pos-RJG23	8.69	940.122	306.075	306.078	RJG_23	4Hr DT Anc Hour 24 Sup, Rep 1	0	Supernatant	4	24
pos-RJG23	8.7	0	306.075	306.078	RJG_23	4Hr DT Anc Hour 24 Sup, Rep 1	0	Supernatant	4	24
pos-RJG23	8.71	0	306.075	306.078	RJG_23	4Hr DT Anc Hour 24 Sup, Rep 1	0	Supernatant	4	24
pos-RJG23	8.72	0	306.075	306.078	RJG_23	4Hr DT Anc Hour 24 Sup, Rep 1	0	Supernatant	4	24
pos-RJG23	8.74	1291.37	306.075	306.078	RJG_23	4Hr DT Anc Hour 24 Sup, Rep 1	0	Supernatant	4	24
pos-RJG24	8.36	888.398	306.075	306.078	RJG_24	8Hr DT Anc Hour 24 Sup, Rep 1	0	Supernatant	8	24	Fig 4A
pos-RJG24	8.37	935.896	306.075	306.078	RJG_24	8Hr DT Anc Hour 24 Sup, Rep 1	0	Supernatant	8	24
pos-RJG24	8.38	0	306.075	306.078	RJG_24	8Hr DT Anc Hour 24 Sup, Rep 1	0	Supernatant	8	24
pos-RJG24	8.39	842.293	306.075	306.078	RJG_24	8Hr DT Anc Hour 24 Sup, Rep 1	0	Supernatant	8	24
pos-RJG24	8.41	412.549	306.075	306.078	RJG_24	8Hr DT Anc Hour 24 Sup, Rep 1	0	Supernatant	8	24
pos-RJG24	8.42	2710.86	306.075	306.078	RJG_24	8Hr DT Anc Hour 24 Sup, Rep 1	0	Supernatant	8	24
pos-RJG24	8.43	2828.72	306.075	306.078	RJG_24	8Hr DT Anc Hour 24 Sup, Rep 1	0	Supernatant	8	24
pos-RJG24	8.44	5253.44	306.075	306.078	RJG_24	8Hr DT Anc Hour 24 Sup, Rep 1	0	Supernatant	8	24
pos-RJG24	8.45	6070.08	306.075	306.078	RJG_24	8Hr DT Anc Hour 24 Sup, Rep 1	0	Supernatant	8	24
pos-RJG24	8.46	13790.3	306.075	306.078	RJG_24	8Hr DT Anc Hour 24 Sup, Rep 1	0	Supernatant	8	24
pos-RJG24	8.47	18340.4	306.075	306.078	RJG_24	8Hr DT Anc Hour 24 Sup, Rep 1	0	Supernatant	8	24
pos-RJG24	8.48	26394.2	306.075	306.078	RJG_24	8Hr DT Anc Hour 24 Sup, Rep 1	0	Supernatant	8	24
pos-RJG24	8.5	34267.4	306.075	306.078	RJG_24	8Hr DT Anc Hour 24 Sup, Rep 1	0	Supernatant	8	24
pos-RJG24	8.51	37975	306.075	306.078	RJG_24	8Hr DT Anc Hour 24 Sup, Rep 1	0	Supernatant	8	24
pos-RJG24	8.52	41756.8	306.075	306.078	RJG_24	8Hr DT Anc Hour 24 Sup, Rep 1	0	Supernatant	8	24
pos-RJG24	8.53	34280.6	306.075	306.078	RJG_24	8Hr DT Anc Hour 24 Sup, Rep 1	0	Supernatant	8	24
pos-RJG24	8.54	27588.9	306.075	306.078	RJG_24	8Hr DT Anc Hour 24 Sup, Rep 1	0	Supernatant	8	24
pos-RJG24	8.55	26478.9	306.075	306.078	RJG_24	8Hr DT Anc Hour 24 Sup, Rep 1	0	Supernatant	8	24
pos-RJG24	8.57	18125.8	306.075	306.078	RJG_24	8Hr DT Anc Hour 24 Sup, Rep 1	0	Supernatant	8	24
pos-RJG24	8.58	12268.9	306.075	306.078	RJG_24	8Hr DT Anc Hour 24 Sup, Rep 1	0	Supernatant	8	24
pos-RJG24	8.59	10135.2	306.075	306.078	RJG_24	8Hr DT Anc Hour 24 Sup, Rep 1	0	Supernatant	8	24
pos-RJG24	8.6	7395.98	306.075	306.078	RJG_24	8Hr DT Anc Hour 24 Sup, Rep 1	0	Supernatant	8	24
pos-RJG24	8.61	7109.17	306.075	306.078	RJG_24	8Hr DT Anc Hour 24 Sup, Rep 1	0	Supernatant	8	24
pos-RJG24	8.62	5192.39	306.075	306.078	RJG_24	8Hr DT Anc Hour 24 Sup, Rep 1	0	Supernatant	8	24
pos-RJG24	8.64	5054.76	306.075	306.078	RJG_24	8Hr DT Anc Hour 24 Sup, Rep 1	0	Supernatant	8	24
pos-RJG24	8.65	3425.8	306.075	306.078	RJG_24	8Hr DT Anc Hour 24 Sup, Rep 1	0	Supernatant	8	24
pos-RJG24	8.66	3139.53	306.075	306.078	RJG_24	8Hr DT Anc Hour 24 Sup, Rep 1	0	Supernatant	8	24
pos-RJG24	8.67	1586.79	306.075	306.078	RJG_24	8Hr DT Anc Hour 24 Sup, Rep 1	0	Supernatant	8	24
pos-RJG24	8.68	2018.89	306.075	306.078	RJG_24	8Hr DT Anc Hour 24 Sup, Rep 1	0	Supernatant	8	24
pos-RJG24	8.69	1025.54	306.075	306.078	RJG_24	8Hr DT Anc Hour 24 Sup, Rep 1	0	Supernatant	8	24
pos-RJG24	8.7	2374.39	306.075	306.078	RJG_24	8Hr DT Anc Hour 24 Sup, Rep 1	0	Supernatant	8	24
pos-RJG24	8.71	2640.97	306.075	306.078	RJG_24	8Hr DT Anc Hour 24 Sup, Rep 1	0	Supernatant	8	24
pos-RJG24	8.73	1411.63	306.075	306.078	RJG_24	8Hr DT Anc Hour 24 Sup, Rep 1	0	Supernatant	8	24
pos-RJG24	8.74	2511.81	306.075	306.078	RJG_24	8Hr DT Anc Hour 24 Sup, Rep 1	0	Supernatant	8	24
pos-RJG25	8.36	1947.91	306.075	306.078	RJG_25	8Hr DT Evo Hour 24 Sup, Rep 1	0	Supernatant	8	24
pos-RJG25	8.37	725.338	306.075	306.078	RJG_25	8Hr DT Evo Hour 24 Sup, Rep 1	0	Supernatant	8	24
pos-RJG25	8.38	795.618	306.075	306.078	RJG_25	8Hr DT Evo Hour 24 Sup, Rep 1	0	Supernatant	8	24
pos-RJG25	8.39	648.769	306.075	306.078	RJG_25	8Hr DT Evo Hour 24 Sup, Rep 1	0	Supernatant	8	24
pos-RJG25	8.4	811.881	306.075	306.078	RJG_25	8Hr DT Evo Hour 24 Sup, Rep 1	0	Supernatant	8	24
pos-RJG25	8.41	925.271	306.075	306.078	RJG_25	8Hr DT Evo Hour 24 Sup, Rep 1	0	Supernatant	8	24
pos-RJG25	8.43	5124.48	306.075	306.078	RJG_25	8Hr DT Evo Hour 24 Sup, Rep 1	0	Supernatant	8	24
pos-RJG25	8.44	6680.23	306.075	306.078	RJG_25	8Hr DT Evo Hour 24 Sup, Rep 1	0	Supernatant	8	24
pos-RJG25	8.45	11691.8	306.075	306.078	RJG_25	8Hr DT Evo Hour 24 Sup, Rep 1	0	Supernatant	8	24
pos-RJG25	8.46	21211.5	306.075	306.078	RJG_25	8Hr DT Evo Hour 24 Sup, Rep 1	0	Supernatant	8	24
pos-RJG25	8.47	24479.5	306.075	306.078	RJG_25	8Hr DT Evo Hour 24 Sup, Rep 1	0	Supernatant	8	24
pos-RJG25	8.48	26896.8	306.075	306.078	RJG_25	8Hr DT Evo Hour 24 Sup, Rep 1	0	Supernatant	8	24
pos-RJG25	8.49	31172.7	306.075	306.078	RJG_25	8Hr DT Evo Hour 24 Sup, Rep 1	0	Supernatant	8	24
pos-RJG25	8.51	27112.6	306.075	306.078	RJG_25	8Hr DT Evo Hour 24 Sup, Rep 1	0	Supernatant	8	24
pos-RJG25	8.52	26628.2	306.075	306.078	RJG_25	8Hr DT Evo Hour 24 Sup, Rep 1	0	Supernatant	8	24
pos-RJG25	8.53	19557.4	306.075	306.078	RJG_25	8Hr DT Evo Hour 24 Sup, Rep 1	0	Supernatant	8	24
pos-RJG25	8.54	13613.9	306.075	306.078	RJG_25	8Hr DT Evo Hour 24 Sup, Rep 1	0	Supernatant	8	24
pos-RJG25	8.55	11811.4	306.075	306.078	RJG_25	8Hr DT Evo Hour 24 Sup, Rep 1	0	Supernatant	8	24
pos-RJG25	8.56	8159.98	306.075	306.078	RJG_25	8Hr DT Evo Hour 24 Sup, Rep 1	0	Supernatant	8	24
pos-RJG25	8.58	7025.01	306.075	306.078	RJG_25	8Hr DT Evo Hour 24 Sup, Rep 1	0	Supernatant	8	24
pos-RJG25	8.59	4065.03	306.075	306.078	RJG_25	8Hr DT Evo Hour 24 Sup, Rep 1	0	Supernatant	8	24
pos-RJG25	8.6	3244.31	306.075	306.078	RJG_25	8Hr DT Evo Hour 24 Sup, Rep 1	0	Supernatant	8	24
pos-RJG25	8.61	3704.62	306.075	306.078	RJG_25	8Hr DT Evo Hour 24 Sup, Rep 1	0	Supernatant	8	24
pos-RJG25	8.62	3455.16	306.075	306.078	RJG_25	8Hr DT Evo Hour 24 Sup, Rep 1	0	Supernatant	8	24
pos-RJG25	8.63	1847.3	306.075	306.078	RJG_25	8Hr DT Evo Hour 24 Sup, Rep 1	0	Supernatant	8	24
pos-RJG25	8.65	539.14	306.075	306.078	RJG_25	8Hr DT Evo Hour 24 Sup, Rep 1	0	Supernatant	8	24
pos-RJG25	8.66	2553.45	306.075	306.078	RJG_25	8Hr DT Evo Hour 24 Sup, Rep 1	0	Supernatant	8	24
pos-RJG25	8.67	847.877	306.075	306.078	RJG_25	8Hr DT Evo Hour 24 Sup, Rep 1	0	Supernatant	8	24
pos-RJG25	8.68	1301.76	306.075	306.078	RJG_25	8Hr DT Evo Hour 24 Sup, Rep 1	0	Supernatant	8	24
pos-RJG25	8.69	1412.83	306.075	306.078	RJG_25	8Hr DT Evo Hour 24 Sup, Rep 1	0	Supernatant	8	24
pos-RJG25	8.7	2803.07	306.075	306.078	RJG_25	8Hr DT Evo Hour 24 Sup, Rep 1	0	Supernatant	8	24
pos-RJG25	8.71	757.692	306.075	306.078	RJG_25	8Hr DT Evo Hour 24 Sup, Rep 1	0	Supernatant	8	24
pos-RJG25	8.72	786.779	306.075	306.078	RJG_25	8Hr DT Evo Hour 24 Sup, Rep 1	0	Supernatant	8	24
pos-RJG25	8.73	644.199	306.075	306.078	RJG_25	8Hr DT Evo Hour 24 Sup, Rep 1	0	Supernatant	8	24
pos-RJG25	8.74	795.681	306.075	306.078	RJG_25	8Hr DT Evo Hour 24 Sup, Rep 1	0	Supernatant	8	24
pos-RJG26	8.36	768.339	306.075	306.078	RJG_26	4Hr DT Anc Hour 24 Sup, Rep 2	0	Supernatant	4	24	Fig4A
pos-RJG26	8.37	642.751	306.075	306.078	RJG_26	4Hr DT Anc Hour 24 Sup, Rep 2	0	Supernatant	4	24
pos-RJG26	8.39	594.222	306.075	306.078	RJG_26	4Hr DT Anc Hour 24 Sup, Rep 2	0	Supernatant	4	24
pos-RJG26	8.4	604.357	306.075	306.078	RJG_26	4Hr DT Anc Hour 24 Sup, Rep 2	0	Supernatant	4	24
pos-RJG26	8.41	739.849	306.075	306.078	RJG_26	4Hr DT Anc Hour 24 Sup, Rep 2	0	Supernatant	4	24
pos-RJG26	8.42	1691.87	306.075	306.078	RJG_26	4Hr DT Anc Hour 24 Sup, Rep 2	0	Supernatant	4	24
pos-RJG26	8.43	761.694	306.075	306.078	RJG_26	4Hr DT Anc Hour 24 Sup, Rep 2	0	Supernatant	4	24
pos-RJG26	8.44	3169.34	306.075	306.078	RJG_26	4Hr DT Anc Hour 24 Sup, Rep 2	0	Supernatant	4	24
pos-RJG26	8.46	5622.06	306.075	306.078	RJG_26	4Hr DT Anc Hour 24 Sup, Rep 2	0	Supernatant	4	24
pos-RJG26	8.47	8874.93	306.075	306.078	RJG_26	4Hr DT Anc Hour 24 Sup, Rep 2	0	Supernatant	4	24
pos-RJG26	8.48	14057.3	306.075	306.078	RJG_26	4Hr DT Anc Hour 24 Sup, Rep 2	0	Supernatant	4	24
pos-RJG26	8.49	13565.6	306.075	306.078	RJG_26	4Hr DT Anc Hour 24 Sup, Rep 2	0	Supernatant	4	24
pos-RJG26	8.5	16149.1	306.075	306.078	RJG_26	4Hr DT Anc Hour 24 Sup, Rep 2	0	Supernatant	4	24
pos-RJG26	8.51	16713.9	306.075	306.078	RJG_26	4Hr DT Anc Hour 24 Sup, Rep 2	0	Supernatant	4	24
pos-RJG26	8.52	13086.6	306.075	306.078	RJG_26	4Hr DT Anc Hour 24 Sup, Rep 2	0	Supernatant	4	24
pos-RJG26	8.54	11807.1	306.075	306.078	RJG_26	4Hr DT Anc Hour 24 Sup, Rep 2	0	Supernatant	4	24
pos-RJG26	8.55	8535.01	306.075	306.078	RJG_26	4Hr DT Anc Hour 24 Sup, Rep 2	0	Supernatant	4	24
pos-RJG26	8.56	6534.31	306.075	306.078	RJG_26	4Hr DT Anc Hour 24 Sup, Rep 2	0	Supernatant	4	24
pos-RJG26	8.57	4746.57	306.075	306.078	RJG_26	4Hr DT Anc Hour 24 Sup, Rep 2	0	Supernatant	4	24
pos-RJG26	8.58	3313.55	306.075	306.078	RJG_26	4Hr DT Anc Hour 24 Sup, Rep 2	0	Supernatant	4	24
pos-RJG26	8.6	2979.55	306.075	306.078	RJG_26	4Hr DT Anc Hour 24 Sup, Rep 2	0	Supernatant	4	24
pos-RJG26	8.61	2138.86	306.075	306.078	RJG_26	4Hr DT Anc Hour 24 Sup, Rep 2	0	Supernatant	4	24
pos-RJG26	8.62	1628.41	306.075	306.078	RJG_26	4Hr DT Anc Hour 24 Sup, Rep 2	0	Supernatant	4	24
pos-RJG26	8.63	2534.55	306.075	306.078	RJG_26	4Hr DT Anc Hour 24 Sup, Rep 2	0	Supernatant	4	24
pos-RJG26	8.64	1685.72	306.075	306.078	RJG_26	4Hr DT Anc Hour 24 Sup, Rep 2	0	Supernatant	4	24
pos-RJG26	8.65	759.625	306.075	306.078	RJG_26	4Hr DT Anc Hour 24 Sup, Rep 2	0	Supernatant	4	24
pos-RJG26	8.67	1834.05	306.075	306.078	RJG_26	4Hr DT Anc Hour 24 Sup, Rep 2	0	Supernatant	4	24
pos-RJG26	8.68	944.536	306.075	306.078	RJG_26	4Hr DT Anc Hour 24 Sup, Rep 2	0	Supernatant	4	24
pos-RJG26	8.69	0	306.075	306.078	RJG_26	4Hr DT Anc Hour 24 Sup, Rep 2	0	Supernatant	4	24
pos-RJG26	8.7	595.949	306.075	306.078	RJG_26	4Hr DT Anc Hour 24 Sup, Rep 2	0	Supernatant	4	24
pos-RJG26	8.71	0	306.075	306.078	RJG_26	4Hr DT Anc Hour 24 Sup, Rep 2	0	Supernatant	4	24
pos-RJG26	8.72	1247.23	306.075	306.078	RJG_26	4Hr DT Anc Hour 24 Sup, Rep 2	0	Supernatant	4	24
pos-RJG26	8.73	0	306.075	306.078	RJG_26	4Hr DT Anc Hour 24 Sup, Rep 2	0	Supernatant	4	24
pos-RJG26	8.74	1137.17	306.075	306.078	RJG_26	4Hr DT Anc Hour 24 Sup, Rep 2	0	Supernatant	4	24
pos-RJG27	8.36	666.505	306.075	306.078	RJG_27	8Hr DT Anc Hour 24 Sup, Rep 2	0	Supernatant	8	24	Fig 4A
pos-RJG27	8.37	951.893	306.075	306.078	RJG_27	8Hr DT Anc Hour 24 Sup, Rep 2	0	Supernatant	8	24
pos-RJG27	8.38	455.598	306.075	306.078	RJG_27	8Hr DT Anc Hour 24 Sup, Rep 2	0	Supernatant	8	24
pos-RJG27	8.39	421.358	306.075	306.078	RJG_27	8Hr DT Anc Hour 24 Sup, Rep 2	0	Supernatant	8	24
pos-RJG27	8.4	507.182	306.075	306.078	RJG_27	8Hr DT Anc Hour 24 Sup, Rep 2	0	Supernatant	8	24
pos-RJG27	8.41	880.238	306.075	306.078	RJG_27	8Hr DT Anc Hour 24 Sup, Rep 2	0	Supernatant	8	24
pos-RJG27	8.42	2414.23	306.075	306.078	RJG_27	8Hr DT Anc Hour 24 Sup, Rep 2	0	Supernatant	8	24
pos-RJG27	8.43	4037.36	306.075	306.078	RJG_27	8Hr DT Anc Hour 24 Sup, Rep 2	0	Supernatant	8	24
pos-RJG27	8.44	5675.54	306.075	306.078	RJG_27	8Hr DT Anc Hour 24 Sup, Rep 2	0	Supernatant	8	24
pos-RJG27	8.46	12909.7	306.075	306.078	RJG_27	8Hr DT Anc Hour 24 Sup, Rep 2	0	Supernatant	8	24
pos-RJG27	8.47	17038.6	306.075	306.078	RJG_27	8Hr DT Anc Hour 24 Sup, Rep 2	0	Supernatant	8	24
pos-RJG27	8.48	27709.3	306.075	306.078	RJG_27	8Hr DT Anc Hour 24 Sup, Rep 2	0	Supernatant	8	24
pos-RJG27	8.49	32674.6	306.075	306.078	RJG_27	8Hr DT Anc Hour 24 Sup, Rep 2	0	Supernatant	8	24
pos-RJG27	8.5	35327.4	306.075	306.078	RJG_27	8Hr DT Anc Hour 24 Sup, Rep 2	0	Supernatant	8	24
pos-RJG27	8.51	36084.9	306.075	306.078	RJG_27	8Hr DT Anc Hour 24 Sup, Rep 2	0	Supernatant	8	24
pos-RJG27	8.52	28820.1	306.075	306.078	RJG_27	8Hr DT Anc Hour 24 Sup, Rep 2	0	Supernatant	8	24
pos-RJG27	8.53	29184.7	306.075	306.078	RJG_27	8Hr DT Anc Hour 24 Sup, Rep 2	0	Supernatant	8	24
pos-RJG27	8.54	19334.5	306.075	306.078	RJG_27	8Hr DT Anc Hour 24 Sup, Rep 2	0	Supernatant	8	24
pos-RJG27	8.55	19714.1	306.075	306.078	RJG_27	8Hr DT Anc Hour 24 Sup, Rep 2	0	Supernatant	8	24
pos-RJG27	8.57	12694.9	306.075	306.078	RJG_27	8Hr DT Anc Hour 24 Sup, Rep 2	0	Supernatant	8	24
pos-RJG27	8.58	9611.79	306.075	306.078	RJG_27	8Hr DT Anc Hour 24 Sup, Rep 2	0	Supernatant	8	24
pos-RJG27	8.59	8901.49	306.075	306.078	RJG_27	8Hr DT Anc Hour 24 Sup, Rep 2	0	Supernatant	8	24
pos-RJG27	8.6	7662.84	306.075	306.078	RJG_27	8Hr DT Anc Hour 24 Sup, Rep 2	0	Supernatant	8	24
pos-RJG27	8.61	4292.2	306.075	306.078	RJG_27	8Hr DT Anc Hour 24 Sup, Rep 2	0	Supernatant	8	24
pos-RJG27	8.62	4280.15	306.075	306.078	RJG_27	8Hr DT Anc Hour 24 Sup, Rep 2	0	Supernatant	8	24
pos-RJG27	8.63	4091.11	306.075	306.078	RJG_27	8Hr DT Anc Hour 24 Sup, Rep 2	0	Supernatant	8	24
pos-RJG27	8.64	3085.94	306.075	306.078	RJG_27	8Hr DT Anc Hour 24 Sup, Rep 2	0	Supernatant	8	24
pos-RJG27	8.65	3368.26	306.075	306.078	RJG_27	8Hr DT Anc Hour 24 Sup, Rep 2	0	Supernatant	8	24
pos-RJG27	8.66	1140.71	306.075	306.078	RJG_27	8Hr DT Anc Hour 24 Sup, Rep 2	0	Supernatant	8	24
pos-RJG27	8.67	0	306.075	306.078	RJG_27	8Hr DT Anc Hour 24 Sup, Rep 2	0	Supernatant	8	24
pos-RJG27	8.68	0	306.075	306.078	RJG_27	8Hr DT Anc Hour 24 Sup, Rep 2	0	Supernatant	8	24
pos-RJG27	8.7	858.38	306.075	306.078	RJG_27	8Hr DT Anc Hour 24 Sup, Rep 2	0	Supernatant	8	24
pos-RJG27	8.71	0	306.075	306.078	RJG_27	8Hr DT Anc Hour 24 Sup, Rep 2	0	Supernatant	8	24
pos-RJG27	8.72	0	306.075	306.078	RJG_27	8Hr DT Anc Hour 24 Sup, Rep 2	0	Supernatant	8	24
pos-RJG27	8.73	0	306.075	306.078	RJG_27	8Hr DT Anc Hour 24 Sup, Rep 2	0	Supernatant	8	24
pos-RJG27	8.74	0	306.075	306.078	RJG_27	8Hr DT Anc Hour 24 Sup, Rep 2	0	Supernatant	8	24
pos-RJG28_170404035145	8.36	0	306.075	306.078	RJG_28	8Hr DT Evo Hour 24 Sup, Rep 2	0	Supernatant	8	24
pos-RJG28_170404035145	8.37	537.223	306.075	306.078	RJG_28	8Hr DT Evo Hour 24 Sup, Rep 2	0	Supernatant	8	24
pos-RJG28_170404035145	8.39	0	306.075	306.078	RJG_28	8Hr DT Evo Hour 24 Sup, Rep 2	0	Supernatant	8	24
pos-RJG28_170404035145	8.4	0	306.075	306.078	RJG_28	8Hr DT Evo Hour 24 Sup, Rep 2	0	Supernatant	8	24
pos-RJG28_170404035145	8.41	0	306.075	306.078	RJG_28	8Hr DT Evo Hour 24 Sup, Rep 2	0	Supernatant	8	24
pos-RJG28_170404035145	8.42	773.777	306.075	306.078	RJG_28	8Hr DT Evo Hour 24 Sup, Rep 2	0	Supernatant	8	24
pos-RJG28_170404035145	8.43	1869.7	306.075	306.078	RJG_28	8Hr DT Evo Hour 24 Sup, Rep 2	0	Supernatant	8	24
pos-RJG28_170404035145	8.44	2587.13	306.075	306.078	RJG_28	8Hr DT Evo Hour 24 Sup, Rep 2	0	Supernatant	8	24
pos-RJG28_170404035145	8.45	3935.24	306.075	306.078	RJG_28	8Hr DT Evo Hour 24 Sup, Rep 2	0	Supernatant	8	24
pos-RJG28_170404035145	8.46	7609.07	306.075	306.078	RJG_28	8Hr DT Evo Hour 24 Sup, Rep 2	0	Supernatant	8	24
pos-RJG28_170404035145	8.47	12755.4	306.075	306.078	RJG_28	8Hr DT Evo Hour 24 Sup, Rep 2	0	Supernatant	8	24
pos-RJG28_170404035145	8.49	16134.3	306.075	306.078	RJG_28	8Hr DT Evo Hour 24 Sup, Rep 2	0	Supernatant	8	24
pos-RJG28_170404035145	8.5	24790.6	306.075	306.078	RJG_28	8Hr DT Evo Hour 24 Sup, Rep 2	0	Supernatant	8	24
pos-RJG28_170404035145	8.51	25415.9	306.075	306.078	RJG_28	8Hr DT Evo Hour 24 Sup, Rep 2	0	Supernatant	8	24
pos-RJG28_170404035145	8.52	28811.6	306.075	306.078	RJG_28	8Hr DT Evo Hour 24 Sup, Rep 2	0	Supernatant	8	24
pos-RJG28_170404035145	8.53	20245.9	306.075	306.078	RJG_28	8Hr DT Evo Hour 24 Sup, Rep 2	0	Supernatant	8	24
pos-RJG28_170404035145	8.54	22709.1	306.075	306.078	RJG_28	8Hr DT Evo Hour 24 Sup, Rep 2	0	Supernatant	8	24
pos-RJG28_170404035145	8.55	15826.1	306.075	306.078	RJG_28	8Hr DT Evo Hour 24 Sup, Rep 2	0	Supernatant	8	24
pos-RJG28_170404035145	8.56	14336.4	306.075	306.078	RJG_28	8Hr DT Evo Hour 24 Sup, Rep 2	0	Supernatant	8	24
pos-RJG28_170404035145	8.57	9596.12	306.075	306.078	RJG_28	8Hr DT Evo Hour 24 Sup, Rep 2	0	Supernatant	8	24
pos-RJG28_170404035145	8.58	7495.38	306.075	306.078	RJG_28	8Hr DT Evo Hour 24 Sup, Rep 2	0	Supernatant	8	24
pos-RJG28_170404035145	8.59	5113.04	306.075	306.078	RJG_28	8Hr DT Evo Hour 24 Sup, Rep 2	0	Supernatant	8	24
pos-RJG28_170404035145	8.61	3692.26	306.075	306.078	RJG_28	8Hr DT Evo Hour 24 Sup, Rep 2	0	Supernatant	8	24
pos-RJG28_170404035145	8.62	3346.19	306.075	306.078	RJG_28	8Hr DT Evo Hour 24 Sup, Rep 2	0	Supernatant	8	24
pos-RJG28_170404035145	8.63	2815.57	306.075	306.078	RJG_28	8Hr DT Evo Hour 24 Sup, Rep 2	0	Supernatant	8	24
pos-RJG28_170404035145	8.64	2656.03	306.075	306.078	RJG_28	8Hr DT Evo Hour 24 Sup, Rep 2	0	Supernatant	8	24
pos-RJG28_170404035145	8.65	1122.28	306.075	306.078	RJG_28	8Hr DT Evo Hour 24 Sup, Rep 2	0	Supernatant	8	24
pos-RJG28_170404035145	8.66	1135.75	306.075	306.078	RJG_28	8Hr DT Evo Hour 24 Sup, Rep 2	0	Supernatant	8	24
pos-RJG28_170404035145	8.67	0	306.075	306.078	RJG_28	8Hr DT Evo Hour 24 Sup, Rep 2	0	Supernatant	8	24
pos-RJG28_170404035145	8.68	0	306.075	306.078	RJG_28	8Hr DT Evo Hour 24 Sup, Rep 2	0	Supernatant	8	24
pos-RJG28_170404035145	8.69	1253.06	306.075	306.078	RJG_28	8Hr DT Evo Hour 24 Sup, Rep 2	0	Supernatant	8	24
pos-RJG28_170404035145	8.7	0	306.075	306.078	RJG_28	8Hr DT Evo Hour 24 Sup, Rep 2	0	Supernatant	8	24
pos-RJG28_170404035145	8.71	0	306.075	306.078	RJG_28	8Hr DT Evo Hour 24 Sup, Rep 2	0	Supernatant	8	24
pos-RJG28_170404035145	8.72	0	306.075	306.078	RJG_28	8Hr DT Evo Hour 24 Sup, Rep 2	0	Supernatant	8	24
pos-RJG28_170404035145	8.73	0	306.075	306.078	RJG_28	8Hr DT Evo Hour 24 Sup, Rep 2	0	Supernatant	8	24
pos-RJG28_170404035145	8.74	1021.96	306.075	306.078	RJG_28	8Hr DT Evo Hour 24 Sup, Rep 2	0	Supernatant	8	24
