# Supplementary material for: Metabolic excretion associated with nutrient–growth dysregulation promotes the rapid evolution of an overt metabolic defect
Source: PLoS Biol. 2020 Aug 24;18(8):e3000757. doi: 10.1371/journal.pbio.3000757 (PMC7470746; doi:10.1371/journal.pbio.3000757)
Supplement: S3 Data — (XLSX) [file pbio.3000757.s020.xlsx]

## Sheet: FigS7A,B
GSH measurements in chemostat/turbidostat supernatants using HPLC							Date: 20171204
Sample	Time (h)	Average GSH conc (uM)	doubling time	mode	Avg Live cells/mL	1 StDev	Avg Dead cells/mL	1 StDev
100	0	0	8	chemostat	507882	36339.2	1063.08	292.581
100.1	8	0.0192017	8	chemostat	2.0487e+07	1.44308e+06	24633.1	460.707
100.2	19	0.228418	8	chemostat	1.05813e+07	633634	123704	138.101
100.3	22	0.234071	8	chemostat	1.13948e+07	1.18583e+06	147688	21211.5
100.4	26	0.233289	8	chemostat	1.20248e+07	800224	178789	5325.57
101	0	0	8	chemostat	336909	216414	1844.27	205.049
101.1	8	0.0296286	8	chemostat	2.06739e+07	398076	187111	5645.57
101.2	19	0.381616	8	chemostat	1.09063e+07	269996	877386	26231.4
101.3	22	0.370833	8	chemostat	1.17717e+07	351905	561246	3175.54
101.4	26	0.269076	8	chemostat	1.26989e+07	203299	808273	24884.4
102	0	0	1.6	turbidostat	395033	291421	1654.51	581.801
102.1	8	0.019281	1.6	turbidostat	2.68418e+07	883727	115703	6412.71
102.2	19	0.0171029	1.6	turbidostat	1.37787e+07	281882	85470	5779.96
102.3	22	0.0483392	1.6	turbidostat	1.40606e+07	75556.7	85382.7	511.319
102.4	26	0.0258381	1.6	turbidostat	1.51048e+07	589642	88140.7	956.489
103	0	0	1.6	turbidostat	354107	97602.2	1538.84	575.967
103.1	8	0.012249	1.6	turbidostat	2.59222e+07	901358	44622	8310.31
103.2	19	0.0121158	1.6	turbidostat	1.49335e+07	889014	28376.2	2983.59
103.3	22	0.022558	1.6	turbidostat	1.62217e+07	618983	27636.1	163.894
103.4	26	0.0156236	1.6	turbidostat	1.41222e+07	533491	29173.2	701.308
104	0	0	1.6	turbidostat	460749	200178	1546.38	519.058
104.1	8	0.00995995	1.6	turbidostat	1.94076e+07	964151	105269	5085.65
104.2	19	0.0107452	1.6	turbidostat	9.74545e+06	774064	26823.3	1310.42
104.3	22	0.0052503	1.6	turbidostat	1.29132e+07	425026	36414.6	774.305
104.4	26	0.0148292	1.6	turbidostat	1.22463e+07	445828	33801.4	1382.53
105	0	0	8	chemostat	416731	215533	2162.29	147.31
105.1	8	0.0319686	8	chemostat	2.06792e+07	956341	126843	33373.7
105.2	19	0.264108	8	chemostat	1.21086e+07	569602	549580	196780
105.3	22	0.25789	8	chemostat	1.34766e+07	467395	650003	22269.1
105.4	26	0.269723	8	chemostat	1.11603e+07	511893	655905	39746.8

## Sheet: FigS7C,D
date	Sample	doubling time (h)	Release rate	Time point	Strain	Hour	p-value
20170613	86.2	1.5	0.00224664	1	WY1335	24		anc
20170613	87.2	1.5	0.00141361	1	WY1335	24		anc
20171205	102.2	1.6	0.0010044	3	WY2490	19		anc
20171205	103.2	1.6	0.000484029	3	WY2490	19		anc
20171205	104.2	1.6	0.000503792	2	WY2490	19		anc
20170308	62.2	8	0.00612666	3	WY1335	20		anc
20170308	65.2	8	0.00329405	3	WY1335	20		anc
20170320	68.4	8	0.00422742	1	WY1335	24	0.0025678	anc
20170320	71.3	8	0.00358074	2	WY1335	20		anc
20170613	85.2	8	0.00392947	1	WY1335	24		anc
20170613	90.2	8	0.002848	1	WY1335	24		anc
20171205	100.2	8	0.0017725	3	WY2490	19		anc
20171205	101.2	8	0.00262126	3	WY2490	19		anc
20171205	105.2	8	0.00186682	3	WY2490	19		anc
						F-test	0.260108
20170308	63.2	8	0.00561278	3	WY2429	20		evolved
20170308	66.2	8	0.0055356	3	WY2429	20		evolved
20170320	69.3	8	0.0032756	2	WY2429	20		evolved
20170320	72.4	8	0.00371571	1	WY2429	24		evolved
