# Supplementary material for: Metabolic excretion associated with nutrient–growth dysregulation promotes the rapid evolution of an overt metabolic defect
Source: PLoS Biol. 2020 Aug 24;18(8):e3000757. doi: 10.1371/journal.pbio.3000757 (PMC7470746; doi:10.1371/journal.pbio.3000757)
Supplement: S4 Data — (XLSX) [file pbio.3000757.s021.xlsx]

## Sheet: Fig4B
experimentalist	date	asasy	orgS(GSH equivalent uM)		mean	2std
RG	2017-12-13	bioassay	1.87		1.93667	0.404969
RG	2017-12-13	bioassay	1.9
RG	2017-12-13	bioassay	1.84
SH	2018-01-08	bioassay	2.03
SH	2018-01-08	bioassay	2.33
SH	2018-01-08	bioassay	2.16
SH	2018-01-12	bioassay	1.85
SH	2018-01-12	bioassay	1.69
SH	2018-01-12	bioassay	1.76
RG	2017-12-04	HPLC	0.23		0.256667	0.046188
RG	2017-12-04	HPLC	0.27
RG	2017-12-04	HPLC	0.27
RG/LW	2017-12-04	LC-MS of GSH	0.23		0.273333	0.117189
RG/LW	2017-12-04	LC-MS of GSH	0.25
RG/LW	2017-12-04	LC-MS of GSH	0.34
RG/LW	2017-12-04	TCEP+LC-MS	0.95		1.14	0.336452
RG/LW	2017-12-04	TCEP+LC-MS	1.27
RG/LW	2017-12-04	TCEP+LC-MS	1.2
