# Supplementary material for: Metabolic excretion associated with nutrient–growth dysregulation promotes the rapid evolution of an overt metabolic defect
Source: PLoS Biol. 2020 Aug 24;18(8):e3000757. doi: 10.1371/journal.pbio.3000757 (PMC7470746; doi:10.1371/journal.pbio.3000757)
Supplement: S5 Data — (XLSX) [file pbio.3000757.s022.xlsx]

## Sheet: Fig4C. Fig5C, FigS8
									Supernatant	Extract	Cellular	(if dead release)	orgS release rate
Experimenter	Date	limitation	Pump	strain	hr	total/mL	dead/mL	live/mL	orgS uM	orgS uM	orgS (fmole/cell)	orgS in Sup uM	fmole/cell/hr
Sam Hart, Sonal	20160519	ade	3	WY1340	72	8.41249e+06	1.25318e+06	7.16162e+06	1.7	4.5	0.320951	0.402208	0.0205671	Fig 5C		Notes:	5ml of cells were extracted into 3ml.
Sam Hart, Sonal	20160519	ade	3	WY1340	72	7.40378e+06	942177	6.45984e+06	1.7	4.5	0.364679	0.343592	0.0228015				all chemostats were run at 8hr doubling
Sam Hart, Sonal	20160519	ade	7	WY1598	72	1.34468e+07	1.37278e+06	1.20649e+07	1.8	4.1	0.182943	0.25114	0.0129266				Live release rate (Hart et al., PLoS, 2019)
Sam Hart, Sonal	20160419	ade	2	WY1340	73	6.24873e+06	999277	5.2458e+06	1.7	2.8	0.268855	0.26866	0.0280784
Sam Hart, Sonal	20160419	ade	3	WY1340	73	6.60686e+06	1.34595e+06	5.26467e+06	1.7	4.3	0.390503	0.525597	0.0279778
Sam Hart, Sonal	20160419	ade	4	WY1340	73	5.86215e+06	932066	4.93203e+06	1.7	4.4	0.450347	0.419753	0.0298648	Fig S8
Sam Hart, Sonal	20170228	ade	1	WY1340	71	1.05331e+07	1.54823e+06	8.98682e+06	2				0.0192823
Sam Hart	20180723	lys	5	WY1335	21, 25, 46	5.04335e+06	423975	4.61797e+06	1.35402				0.0254044
Sam Hart	20180723	lys	6	WY1335	21, 25, 46	5.33271e+06	543199	4.78481e+06	1.49218				0.0254044
Robin Green	20171205	lys	100	WY2490	26	1.22036e+07	178789	1.20248e+07	1.86922	1.64991	0.321627	0.0575033	0.0134685	Fig 4C
Robin Green	20171205	lys	101	WY2490	26	1.35072e+07	808273	1.26989e+07	1.90158	1.67837	0.268376	0.216921	0.0129743
Robin Green	20171205	lys	105	WY2490	26	1.16304e+07	470097	1.11603e+07	1.83686	1.62144	0.268692	0.126311	0.0142605
Sam Hart	20161215	lys	1	WY1335	24.25	4.05857e+06	64529.2	3.99346e+06	1.6638				0.0360984
Sam Hart	20161215	lys	2	WY1335	24.25	3.74588e+06	77035.8	3.66832e+06	1.69744				0.0400925
Sam Hart	20160524	lys	1	WY1335	22	5.11332e+06	115587	4.99312e+06	1.61335				0.0279957
Sam Hart	20160524	lys	2	WY1335	22	4.922e+06	152288	4.77125e+06	1.69744				0.0308246
Sonal (Robin extraction)	20200528	none	NA	WY1335	exponential	3.58233e+07	157756	3.56657e+07		5.2491	0.146527
Sonal (Robin extraction)	20200528	none	NA	WY1335	exponential	3.53135e+07	280205	3.50339e+07		5.16286	0.146201
Sonal (Robin extraction)	20200528	none	NA	WY1335	exponential	4.14422e+07	697276	4.07444e+07		4.76044	0.114869
Sonal (Robin extraction)	culture: 05/26	none	NA	WY1335	OD~0.6 exp	5.06968e+07	367405	5.03282e+07		6.68632	0.131889
Sonal (Robin extraction)		none	NA	WY1335	OD~0.6 exp	4.87145e+07	433833	4.82797e+07		6.71506	0.137845
Sonal (Robin extraction)		none	NA	WY1335	OD~0.6 exp	4.8848e+07	458875	4.83878e+07		7.92233	0.162183
Sonal (Robin extraction)		none	NA	WY1340	OD~0.6 exp	5.76715e+07	456895	5.72197e+07		8.00857	0.138865
Sonal (Robin extraction)		none	NA	WY1340	OD~0.6 exp	6.39025e+07	500935	6.34054e+07		6.83004	0.106882
Sonal (Robin extraction)		none	NA	WY1340	OD~0.6 exp	7.6365e+07	2.82009e+06	7.35679e+07		8.06606	0.105625
Sonal (Sam extraction)	20200528	none	NA	WY1335	exponential	3.58233e+07	157756	3.56657e+07		5.25707	0.14675
Sonal (Sam extraction)	20200528	none	NA	WY1335	exponential	3.53135e+07	280205	3.50339e+07		5.30307	0.150171
Sonal (Sam extraction)	20200528	none	NA	WY1335	exponential	4.14422e+07	697276	4.07444e+07		5.30307	0.127963
* Robin Green used larger chemostats. Sam Hart used smaller chemostats.
* Sam and Robin used different extraction methods, although as Sonal shows, the two methods yield similar results on cellular organosulfur content.
