# Supplementary material for: Metabolic excretion associated with nutrient–growth dysregulation promotes the rapid evolution of an overt metabolic defect
Source: PLoS Biol. 2020 Aug 24;18(8):e3000757. doi: 10.1371/journal.pbio.3000757 (PMC7470746; doi:10.1371/journal.pbio.3000757)
Supplement: S6 Data — (XLSX) [file pbio.3000757.s023.xlsx]

## Sheet: Fig5A,B
20171213_Bioassay
1 - 0.03% glucose	cell/mL	cell/mL
hrs	[dead]	[live]	[OrgS] (μM)
0	782.912	597225	0
8.25	31155.7	5.75384e+06	0.0598714
21	75021.3	6.22817e+06	0.0828989
25	41655.7	9.99383e+06	0.248697
46	155287	7.06965e+06	0.0207247
2 - ~0.8% glucose	cell/mL	cell/mL		data excluded because 0.8% glucose is very high compared to 2% in rich media, thus glucose limitation is unlikely
hrs	[dead]	[live]	[OrgS] (μM)
0	1053.84	1.04486e+06	0
8.25	93422.1	1.10114e+07	0.186523
21	1.72688e+06	3.68715e+07	5.42988
25	2.26632e+06	3.87335e+07	5.24336
46	5.07537e+06	3.05559e+07	3.27451
3 - 0.015% glucose	cell/mL	cell/mL
hrs	[dead]	[live]	[OrgS] (μM)
0	1001.27	572218	0
8.25	13013.9	4.10442e+06	0.0414494
21	31280.7	5.42922e+06	0.0828989
25	16058.5	7.60274e+06	0.155435
46	106332	5.57828e+06	0.0828989
4 - 0.045% glucose	cell/mL	cell/mL
hrs	[dead]	[live]	[OrgS] (μM)
0	397.11	819071	0
8.25	24296.2	8.10255e+06	0.103624
21	106671	9.34757e+06	0.103624
25	64602.6	1.08176e+07	0
46	205596	8.97493e+06	0.248697
5 - 21uM lys A	cell/mL	cell/mL
hrs	[dead]	[live]	[OrgS] (μM)	[live]	[OrgS] (μM)	release rate in 8 hr chemostat
0	1172.95	1.53704e+06	0
8.25	93001.6	4.77577e+06	0.373045
21	288044	4.43309e+06	1.38856
25	306622	5.12098e+06	1.26421
46	677260	4.29983e+06	1.40928	4.61797e+06	1.35402	0.0254044
6 - 21uM lys B	cell/mL	cell/mL
hrs	[dead]	[live]	[OrgS] (μM)
0	2895.04	1.37728e+06	0
8.25	183504	4.76558e+06	0.476669
21	476257	4.52199e+06	1.43001
25	441655	5.93519e+06	1.49218
46	711684	3.89726e+06	1.55435	4.78481e+06	1.49218	0.0270204
