# Supplementary material for: Metabolic excretion associated with nutrient–growth dysregulation promotes the rapid evolution of an overt metabolic defect
Source: PLoS Biol. 2020 Aug 24;18(8):e3000757. doi: 10.1371/journal.pbio.3000757 (PMC7470746; doi:10.1371/journal.pbio.3000757)
Supplement: S7 Data — (XLSX) [file pbio.3000757.s024.xlsx]

## Sheet: Fig6A summary
Well	Strain	Genotype	Lys (uM)	GSH (uM)	max growth rate (/hr)
G09a	WY1604	[L-OrgS-]	10	20	0.310281
F09a	WY1604	[L-OrgS-]	10	20	0.313635
E09a	WY1604	[L-OrgS-]	10	20	0.319303
B09a	WY1604	[L-OrgS-]	10	20	0.328254
C09a	WY1604	[L-OrgS-]	10	20	0.332012
D09a	WY1604	[L-OrgS-]	10	20	0.332651
E11a	WY2429	[L-]	10	20	0.405132
F11a	WY2429	[L-]	10	20	0.409914
B11a	WY2429	[L-]	10	20	0.411748
C11a	WY2429	[L-]	10	20	0.412644
G11a	WY2429	[L-]	10	20	0.418606
D11a	WY2429	[L-]	10	20	0.426656

## Sheet: Fig6A raw
		20170918
Well	Strain	Genotype	Lys (uM)	GSH (uM)	Time (min)	a	b	c	d	ave	slope	max
B09a	WY1604	[L-OrgS-]	10	20	0	1	1	1	1	1
B09a	WY1604	[L-OrgS-]	10	20	131	2.22502	2.17302	2.1842	2.27985	2.21553
B09a	WY1604	[L-OrgS-]	10	20	262	4.2639	4.26318	4.01913	4.22509	4.19282	0.328254	0.328254
B09a	WY1604	[L-OrgS-]	10	20	392	7.60957	7.6226	6.85108	6.90048	7.24593	0.272428
B09a	WY1604	[L-OrgS-]	10	20	523	12.286	12.3658	10.7445	10.7991	11.5488	0.232897
B09a	WY1604	[L-OrgS-]	10	20	654	19.094	18.9362	16.2329	15.8442	17.5268	0.20228
B09a	WY1604	[L-OrgS-]	10	20	784	31.4354	30.465	25.0425	23.6787	27.6554	0.200732
B09a	WY1604	[L-OrgS-]	10	20	915	58.8753	53.1557	43.7188	40.2781	49.007	0.236408
B09a	WY1604	[L-OrgS-]	10	20	1045	109.453	90.1763	76.9332	70.6613	86.8059	0.262954
B09a	WY1604	[L-OrgS-]	10	20	1176	198.693	169.814	141.69	131.956	160.538	0.272786
B09a	WY1604	[L-OrgS-]	10	20	1307	376.724	312.15	272.348	228.957	297.545	0.282112
B09a	WY1604	[L-OrgS-]	10	20	1438	604.246	563.861	458.891	417.9	511.224	0.265254
B09a	WY1604	[L-OrgS-]	10	20	1570	753.772	761.93	598.007	644.662	689.593	0.191687
B09a	WY1604	[L-OrgS-]	10	20	1701	774.534	785.596	618.699	719.201	724.507	0.0796194
B09a	WY1604	[L-OrgS-]	10	20	1833	776.96	786.056	623.865	771.728	739.652	0.0159791
B09a	WY1604	[L-OrgS-]	10	20	1964	734.878	745.42	594.348	781.515	714.04	-0.00330379
B09a	WY1604	[L-OrgS-]	10	20	2096	727.868	744.853	588.936	817.22	719.719	-0.00621992
B09a	WY1604	[L-OrgS-]	10	20	2227	730.167	757.16	592.239	866.43	736.499	0.00706065
B09a	WY1604	[L-OrgS-]	10	20	2358	713.621	750.263	586.86	904.854	738.9	0.00602312
B09a	WY1604	[L-OrgS-]	10	20	2489	724.169	793.874	609.746	978.155	776.486	0.0121078
B09a	WY1604	[L-OrgS-]	10	20	2620	758.335	861.056	651.336	1089.18	839.977	0.0293617
B09a	WY1604	[L-OrgS-]	10	20	2750	793.564	931.015	695.94	1147.34	891.966	0.0318787
B09a	WY1604	[L-OrgS-]	10	20	2881	876.188	1047.32	782.324	1221.03	981.716	0.0358557
B09a	WY1604	[L-OrgS-]	10	20	3012	1007.46	1186.55	887.256	1249.4	1082.66	0.0443708
B09a	WY1604	[L-OrgS-]	10	20	3143	1162.92	1297.56	962.238	1244.57	1166.82	0.0395583
B09a	WY1604	[L-OrgS-]	10	20	3274	1245.47	1323.74	962.793	1172.99	1176.25	0.018986
B09a	WY1604	[L-OrgS-]	10	20	3405	1253.33	1301.77	939.278	1117.54	1152.98	-0.00273316
B09a	WY1604	[L-OrgS-]	10	20	3535	1264.59	1312.67	943.488	1125.8	1161.64	-0.00288133
B09a	WY1604	[L-OrgS-]	10	20	3667	1215.74	1251.19	896.038	1075.09	1109.51	-0.00883128
B09a	WY1604	[L-OrgS-]	10	20	3798	1159.08	1190.98	857.307	1028.44	1058.95	-0.021114
B09a	WY1604	[L-OrgS-]	10	20	3928	1130.57	1160.7	832.147	989.056	1028.12	-0.01752
B09a	WY1604	[L-OrgS-]	10	20	4059	1117.49	1144.92	825.013	989.901	1019.33	-0.00876051
B09a	WY1604	[L-OrgS-]	10	20	4191	1088.74	1115.62	803.221	956.287	990.966	-0.00840254
B09a	WY1604	[L-OrgS-]	10	20	4322	1052.69	1077.89	779.606	922.783	958.242	-0.0140973
B09a	WY1604	[L-OrgS-]	10	20	4452	1036.82	1065.49	771.546	915.368	947.307	-0.0103645
B09a	WY1604	[L-OrgS-]	10	20	4583	1016.85	1039.16	753.143	891.416	925.144	-0.00808432
B09a	WY1604	[L-OrgS-]	10	20	4715	984.474	1008.17	732.808	859.638	896.273	-0.0126359
B09a	WY1604	[L-OrgS-]	10	20	4846	943.925	957.408	696.127	812.595	852.514	-0.018647
B09a	WY1604	[L-OrgS-]	10	20	4976	904.946	923.991	667.863	778.668	818.867	-0.0207668
B09a	WY1604	[L-OrgS-]	10	20	5108	874.464	893.312	645.066	747.618	790.115	-0.0174041
B09a	WY1604	[L-OrgS-]	10	20	5239	803.593	813.792	593.517	671.249	720.538	-0.0291677
B09a	WY1604	[L-OrgS-]	10	20	5370	794.405	805.77	590.122	672.11	715.602	-0.0226842
B09a	WY1604	[L-OrgS-]	10	20	5501	782.892	789.917	578.121	657.357	702.072	-0.00594551
B09a	WY1604	[L-OrgS-]	10	20	5632	753.104	764.667	557.695	635.297	677.691	-0.0124655
B09a	WY1604	[L-OrgS-]	10	20	5763	730.294	740.981	540.471	615.349	656.774	-0.015274
B09a	WY1604	[L-OrgS-]	10	20	5893	710.752	717.179	522.864	601.757	638.138	-0.0138252
B09a	WY1604	[L-OrgS-]	10	20	6025	688.962	698.165	510.682	589.007	621.704	-0.012565
B09a	WY1604	[L-OrgS-]	10	20	6155	666.342	676.251	492.909	570.756	601.565	-0.013512
B09a	WY1604	[L-OrgS-]	10	20	6286	633.361	643.425	471.927	542.893	572.901	-0.0187978
B09a	WY1604	[L-OrgS-]	10	20	6417	604.815	611.605	449.949	515.534	545.476	-0.0224142
B09a	WY1604	[L-OrgS-]	10	20	6548	589.134	598.234	443.194	509.175	534.934	-0.015703
B09a	WY1604	[L-OrgS-]	10	20	6679	574.48	582.095	430.476	497.424	521.119	-0.0104611
B09a	WY1604	[L-OrgS-]	10	20	6810	613.378	626.553	455.367	538.843	558.535	0.00988708
B11a	WY2429	[L-]	10	20	0	1	1	1	1	1
B11a	WY2429	[L-]	10	20	131	2.62592	2.54391	2.23222	2.43432	2.45909
B11a	WY2429	[L-]	10	20	261	6.27336	5.94779	5.04735	5.68979	5.73957	0.401711	0.411748
B11a	WY2429	[L-]	10	20	392	14.0858	14.4479	11.4259	13.0529	13.2531	0.387223
B11a	WY2429	[L-]	10	20	523	33.6123	34.7067	25.8848	28.9652	30.7922	0.384705
B11a	WY2429	[L-]	10	20	653	81.9999	86.5117	62.1412	69.353	75.0015	0.398438
B11a	WY2429	[L-]	10	20	784	206.008	210.473	146.126	175.92	184.631	0.411748
B11a	WY2429	[L-]	10	20	915	520.057	501.042	335.943	449.228	451.567	0.411118
B11a	WY2429	[L-]	10	20	1045	1070.39	852.583	635.268	994.607	888.211	0.361177
B11a	WY2429	[L-]	10	20	1176	1621.62	1063.3	903.826	1517.63	1276.59	0.238809
B11a	WY2429	[L-]	10	20	1307	1765.11	1118.86	951.889	1635.13	1367.75	0.098865
B11a	WY2429	[L-]	10	20	1438	1782.92	1144.97	948.229	1633.22	1377.33	0.0173941
B11a	WY2429	[L-]	10	20	1569	2026.41	1283.74	1054.74	1784.82	1537.43	0.0267815
B11a	WY2429	[L-]	10	20	1701	2010.59	1277.94	1031.66	1764.33	1521.13	0.0226198
B11a	WY2429	[L-]	10	20	1832	1971.46	1264.76	1015.01	1754.25	1501.37	-0.00541335
B11a	WY2429	[L-]	10	20	1964	1892.47	1219.85	979.72	1711.01	1450.76	-0.0108114
B11a	WY2429	[L-]	10	20	2096	1807.88	1167	931.401	1655.39	1390.42	-0.0174486
B11a	WY2429	[L-]	10	20	2227	1756.73	1137.65	912.795	1625.03	1358.05	-0.0150718
B11a	WY2429	[L-]	10	20	2358	1674.24	1083.57	865.695	1583.31	1301.7	-0.0150987
B11a	WY2429	[L-]	10	20	2489	1565.65	1013.55	810.914	1479.44	1217.39	-0.0250399
B11a	WY2429	[L-]	10	20	2620	1551.4	988.327	799.168	1441.33	1195.06	-0.019576
B11a	WY2429	[L-]	10	20	2750	1501.41	952.961	771.537	1399.22	1156.28	-0.0118344
B11a	WY2429	[L-]	10	20	2881	1424.14	912.392	739.522	1344.38	1105.11	-0.0179916
B11a	WY2429	[L-]	10	20	3012	1329.02	857.405	693.847	1260.46	1035.18	-0.0253359
B11a	WY2429	[L-]	10	20	3143	1244.32	808.101	654.108	1194.1	975.157	-0.028649
B11a	WY2429	[L-]	10	20	3273	1122.1	733.216	588.224	1094.76	884.574	-0.0361325
B11a	WY2429	[L-]	10	20	3404	998.549	667.633	539.777	1018.02	805.995	-0.0437964
B11a	WY2429	[L-]	10	20	3535	955.209	640.762	512.56	944.805	763.334	-0.0337582
B11a	WY2429	[L-]	10	20	3666	888.531	596.075	473.216	877.223	708.761	-0.0294411
B11a	WY2429	[L-]	10	20	3797	820.536	549.814	437.361	808.02	653.933	-0.0354254
B11a	WY2429	[L-]	10	20	3928	763.482	491.114	384.101	724.055	590.688	-0.0417322
B11a	WY2429	[L-]	10	20	4059	731.785	483.203	375.311	693.76	571.015	-0.0310509
B11a	WY2429	[L-]	10	20	4190	669.913	444.979	344.673	644.048	525.903	-0.026604
B11a	WY2429	[L-]	10	20	4322	620.5	416.008	323.548	608.58	492.159	-0.0338994
B11a	WY2429	[L-]	10	20	4452	578.263	388.572	308.479	573.956	462.317	-0.0295128
B11a	WY2429	[L-]	10	20	4583	542.006	365.702	287.106	538.68	433.374	-0.0292422
B11a	WY2429	[L-]	10	20	4715	510.7	344.327	273.042	511.182	409.813	-0.0274997
B11a	WY2429	[L-]	10	20	4845	473.93	320.052	254.436	484.573	383.248	-0.0281424
B11a	WY2429	[L-]	10	20	4977	446.372	300.444	240.854	459.329	361.75	-0.0285621
B11a	WY2429	[L-]	10	20	5107	425.199	286.499	228.915	443.546	346.04	-0.0233952
B11a	WY2429	[L-]	10	20	5238	393.344	254.963	199.184	406.921	313.603	-0.0328491
B11a	WY2429	[L-]	10	20	5370	387.437	258.541	208.477	406.503	315.24	-0.021237
B11a	WY2429	[L-]	10	20	5501	381.298	255.423	204.569	399.36	310.163	-0.00251034
B11a	WY2429	[L-]	10	20	5632	367.807	247.391	197.371	386.274	299.711	-0.0115685
B11a	WY2429	[L-]	10	20	5762	357.796	241.703	192.704	376.904	292.277	-0.0136567
B11a	WY2429	[L-]	10	20	5893	348.915	232.692	189.106	364.252	283.741	-0.0125886
B11a	WY2429	[L-]	10	20	6024	342.187	229.518	184.796	356.612	278.278	-0.0112395
B11a	WY2429	[L-]	10	20	6155	333.705	222.473	179.733	348.119	271.008	-0.010515
B11a	WY2429	[L-]	10	20	6286	324.192	217.349	174.859	339.806	264.052	-0.0120178
B11a	WY2429	[L-]	10	20	6417	310.228	202.151	166.944	326.749	251.518	-0.0170916
B11a	WY2429	[L-]	10	20	6548	306.551	200.064	163.904	319.72	247.56	-0.0147691
B11a	WY2429	[L-]	10	20	6679	300.824	199.537	160.656	316.138	244.289	-0.0066786
B11a	WY2429	[L-]	10	20	6810	315.762	224.231	169.228	335.753	261.243	0.0123205
C09a	WY1604	[L-OrgS-]	10	20	0	1	1	1	1	1
C09a	WY1604	[L-OrgS-]	10	20	131	2.1952	2.31944	2.54053	2.08828	2.28586
C09a	WY1604	[L-OrgS-]	10	20	262	4.27044	4.4626	4.34288	3.97291	4.26221	0.332012	0.332012
C09a	WY1604	[L-OrgS-]	10	20	392	7.38269	7.83623	7.50531	6.93623	7.41512	0.270543
C09a	WY1604	[L-OrgS-]	10	20	523	12.01	12.7348	12.2061	10.8614	11.9531	0.237034
C09a	WY1604	[L-OrgS-]	10	20	654	18.8624	19.6293	20.8128	15.1159	18.6051	0.210667
C09a	WY1604	[L-OrgS-]	10	20	784	29.8813	32.2056	34.5653	22.7936	29.8614	0.210468
C09a	WY1604	[L-OrgS-]	10	20	915	54.2034	60.3948	63.8228	38.4845	54.2264	0.245951
C09a	WY1604	[L-OrgS-]	10	20	1045	97.1378	109.289	117.074	62.4985	96.4999	0.269654
C09a	WY1604	[L-OrgS-]	10	20	1176	176.086	192.446	225.764	110.246	176.135	0.27083
C09a	WY1604	[L-OrgS-]	10	20	1307	287.649	349.074	437.848	177.193	312.941	0.269421
C09a	WY1604	[L-OrgS-]	10	20	1438	440.554	572.226	809.9	279.21	525.472	0.250315
C09a	WY1604	[L-OrgS-]	10	20	1570	628.033	753.467	1372.11	434.155	796.94	0.213224
C09a	WY1604	[L-OrgS-]	10	20	1701	703.059	787.911	1727.65	652.248	967.717	0.139374
C09a	WY1604	[L-OrgS-]	10	20	1833	766	796.034	1932.16	750.313	1061.13	0.0652871
C09a	WY1604	[L-OrgS-]	10	20	1964	771.187	776.843	1959.55	767.385	1068.74	0.0226776
C09a	WY1604	[L-OrgS-]	10	20	2096	819.14	791.096	2057.46	805.757	1118.36	0.0119963
C09a	WY1604	[L-OrgS-]	10	20	2227	871.433	810.269	2118.44	825.108	1156.31	0.0179704
C09a	WY1604	[L-OrgS-]	10	20	2358	891.407	822.147	2084.37	799.983	1149.48	0.0062842
C09a	WY1604	[L-OrgS-]	10	20	2489	970.979	875.329	2173.24	834.016	1213.39	0.0110343
C09a	WY1604	[L-OrgS-]	10	20	2620	1051.09	945.392	2245.56	857.661	1274.93	0.023721
C09a	WY1604	[L-OrgS-]	10	20	2751	1087.65	1001.9	2246.38	873.013	1302.24	0.0161823
C09a	WY1604	[L-OrgS-]	10	20	2882	1137.65	1089.01	2296.09	890.745	1353.38	0.0136749
C09a	WY1604	[L-OrgS-]	10	20	3012	1154.51	1149.75	2275.76	894.113	1368.53	0.0114232
C09a	WY1604	[L-OrgS-]	10	20	3143	1146.3	1181.78	2247.69	872.259	1362.01	0.00145647
C09a	WY1604	[L-OrgS-]	10	20	3274	1083.93	1147.73	2109.04	821.482	1290.55	-0.0134367
C09a	WY1604	[L-OrgS-]	10	20	3405	1046.71	1102.75	2010.99	777.982	1234.61	-0.0224898
C09a	WY1604	[L-OrgS-]	10	20	3536	1056.29	1111.85	2072.51	807.252	1261.97	-0.00512697
C09a	WY1604	[L-OrgS-]	10	20	3667	1020.59	1072.23	1995.56	780.453	1217.21	-0.00325047
C09a	WY1604	[L-OrgS-]	10	20	3798	981.887	1026.44	1943.34	757.344	1177.25	-0.0159144
C09a	WY1604	[L-OrgS-]	10	20	3928	944.076	986.104	1859.28	724.491	1128.49	-0.017395
C09a	WY1604	[L-OrgS-]	10	20	4060	963.364	994.007	1905.39	755.874	1154.66	-0.00439998
C09a	WY1604	[L-OrgS-]	10	20	4191	939.044	967.699	1862.52	728.875	1124.53	-0.000786578
C09a	WY1604	[L-OrgS-]	10	20	4322	914.253	937.947	1807.91	712.172	1093.07	-0.012553
C09a	WY1604	[L-OrgS-]	10	20	4452	904.982	920.781	1795.82	708.764	1082.59	-0.00874441
C09a	WY1604	[L-OrgS-]	10	20	4584	890.596	904.335	1768.46	692.76	1064.04	-0.0061693
C09a	WY1604	[L-OrgS-]	10	20	4715	866.842	881.972	1705.54	673.432	1031.95	-0.0109253
C09a	WY1604	[L-OrgS-]	10	20	4846	820.122	837.868	1613.73	637.838	977.391	-0.0194515
C09a	WY1604	[L-OrgS-]	10	20	4977	790.081	805.91	1564.25	618.178	944.605	-0.0202525
C09a	WY1604	[L-OrgS-]	10	20	5108	771.181	788.005	1510.86	592.292	915.585	-0.0149595
C09a	WY1604	[L-OrgS-]	10	20	5239	698.188	718.324	1347.84	518.75	820.775	-0.0321797
C09a	WY1604	[L-OrgS-]	10	20	5370	696.641	714.457	1364.36	530.118	826.394	-0.0234713
C09a	WY1604	[L-OrgS-]	10	20	5501	685.388	705.152	1338.73	524.288	813.389	-0.00207013
C09a	WY1604	[L-OrgS-]	10	20	5632	667.679	678.299	1306.04	504.687	789.175	-0.0105535
C09a	WY1604	[L-OrgS-]	10	20	5763	646.782	660.274	1279.58	492.798	769.858	-0.0125963
C09a	WY1604	[L-OrgS-]	10	20	5894	636.576	639.851	1261.48	484.474	755.596	-0.0099577
C09a	WY1604	[L-OrgS-]	10	20	6025	624.854	624.008	1243.11	436.928	732.224	-0.0114776
C09a	WY1604	[L-OrgS-]	10	20	6155	609.124	608.568	1215.56	425.516	714.693	-0.012796
C09a	WY1604	[L-OrgS-]	10	20	6286	581.744	579.807	1141.87	407.857	677.821	-0.0177565
C09a	WY1604	[L-OrgS-]	10	20	6417	556.603	552.491	1091.9	395.613	649.153	-0.0220271
C09a	WY1604	[L-OrgS-]	10	20	6548	545.292	543.229	1078.72	381.508	637.186	-0.0141574
C09a	WY1604	[L-OrgS-]	10	20	6679	532.434	525.977	1047.7	370.662	619.193	-0.0108208
C09a	WY1604	[L-OrgS-]	10	20	6810	579.323	561.625	1168.94	383.993	673.47	0.0126829
C11a	WY2429	[L-]	10	20	0	1	1	1	1	1
C11a	WY2429	[L-]	10	20	131	2.46364	2.536	2.61445	2.5876	2.55042
C11a	WY2429	[L-]	10	20	262	5.56835	6.27905	6.11904	5.88938	5.96396	0.408947	0.412644
C11a	WY2429	[L-]	10	20	392	12.8564	14.5776	15.0414	13.4415	13.9792	0.391104
C11a	WY2429	[L-]	10	20	523	31.3461	34.8631	38.3636	30.9918	33.8911	0.399415
C11a	WY2429	[L-]	10	20	653	77.6407	88.1121	89.2486	78.3032	83.3262	0.410383
C11a	WY2429	[L-]	10	20	784	186.926	216.991	209.622	202.501	204.01	0.412644
C11a	WY2429	[L-]	10	20	915	427.055	516.839	469.183	474.562	471.91	0.397105
C11a	WY2429	[L-]	10	20	1045	677.37	837.799	819.964	763.31	774.611	0.30681
C11a	WY2429	[L-]	10	20	1176	807.135	1032.35	1086.24	931.268	964.248	0.164185
C11a	WY2429	[L-]	10	20	1307	852.334	1123.04	1201.83	1012.42	1047.41	0.0690945
C11a	WY2429	[L-]	10	20	1438	891.945	1155.8	1226.19	1024.31	1074.56	0.024806
C11a	WY2429	[L-]	10	20	1570	1051.73	1363.57	1426.62	1190.82	1258.19	0.0418676
C11a	WY2429	[L-]	10	20	1701	1075.4	1376.93	1424.2	1188.04	1266.14	0.0374719
C11a	WY2429	[L-]	10	20	1832	1088.72	1374.96	1406.85	1178.69	1262.3	0.000748185
C11a	WY2429	[L-]	10	20	1964	1071.26	1350.49	1381.02	1153.99	1239.19	-0.00491312
C11a	WY2429	[L-]	10	20	2096	1039.99	1312.99	1329.71	1106.86	1197.39	-0.011999
C11a	WY2429	[L-]	10	20	2227	1030.03	1296.84	1313.92	1090.34	1182.78	-0.0106345
C11a	WY2429	[L-]	10	20	2358	992.268	1252.45	1274.39	1056.23	1143.84	-0.0104782
C11a	WY2429	[L-]	10	20	2489	946.4	1189.32	1197.48	993.95	1081.79	-0.0204399
C11a	WY2429	[L-]	10	20	2620	946.356	1190.88	1203.01	991.655	1082.98	-0.012521
C11a	WY2429	[L-]	10	20	2750	921.431	1168.49	1175.39	968.328	1058.41	-0.00501564
C11a	WY2429	[L-]	10	20	2881	900.495	1135.72	1146.89	946.764	1032.47	-0.0109801
C11a	WY2429	[L-]	10	20	3012	857.378	1087.77	1095.97	900.559	985.42	-0.0163636
C11a	WY2429	[L-]	10	20	3143	820.348	1036.32	1047.04	861.36	941.266	-0.0211788
C11a	WY2429	[L-]	10	20	3274	759.667	962.152	959.44	793.454	868.678	-0.0288769
C11a	WY2429	[L-]	10	20	3405	713.414	899.97	900.799	746.538	815.18	-0.0329351
C11a	WY2429	[L-]	10	20	3536	683.964	863.351	859.955	715.442	780.678	-0.0244603
C11a	WY2429	[L-]	10	20	3666	648.099	821.44	809.766	678.571	739.469	-0.022405
C11a	WY2429	[L-]	10	20	3797	618.735	775.971	763.317	642.877	700.225	-0.0250025
C11a	WY2429	[L-]	10	20	3928	557.117	708.516	686.036	587.021	634.672	-0.0349979
C11a	WY2429	[L-]	10	20	4059	551.832	701.078	689.046	580.888	630.711	-0.0239437
C11a	WY2429	[L-]	10	20	4190	517.067	655.887	638.737	546.912	589.651	-0.0168499
C11a	WY2429	[L-]	10	20	4322	489.324	625.133	606.15	515.973	559.145	-0.0274723
C11a	WY2429	[L-]	10	20	4452	465.664	594.238	574.138	486.982	530.255	-0.0243137
C11a	WY2429	[L-]	10	20	4583	434.325	554.728	531.948	455.025	494.007	-0.0284788
C11a	WY2429	[L-]	10	20	4715	406.015	517.653	504.085	431.081	464.709	-0.0300994
C11a	WY2429	[L-]	10	20	4846	375.284	479.783	463.398	398.399	429.216	-0.032068
C11a	WY2429	[L-]	10	20	4977	349.153	442.771	431.459	370.431	398.454	-0.0352258
C11a	WY2429	[L-]	10	20	5107	324.309	411.404	399.561	343.364	369.66	-0.0343394
C11a	WY2429	[L-]	10	20	5239	285.527	358.023	349.699	305.257	324.627	-0.0469583
C11a	WY2429	[L-]	10	20	5370	286.667	355.238	354.526	300.051	324.12	-0.0300295
C11a	WY2429	[L-]	10	20	5501	277.795	348.723	350.41	295.315	318.061	-0.0046793
C11a	WY2429	[L-]	10	20	5632	265.7	331.951	334.987	281.383	303.505	-0.0150493
C11a	WY2429	[L-]	10	20	5763	256.142	317.098	323.449	273.507	292.549	-0.0191474
C11a	WY2429	[L-]	10	20	5893	240.498	303.877	304.969	258.775	277.03	-0.0209774
C11a	WY2429	[L-]	10	20	6024	231.435	289.834	293.378	250.085	266.183	-0.0217078
C11a	WY2429	[L-]	10	20	6155	222.054	277.181	284.656	238.564	255.614	-0.0184254
C11a	WY2429	[L-]	10	20	6286	213.634	264.906	272.202	230.075	245.204	-0.0187999
C11a	WY2429	[L-]	10	20	6417	199.578	247.748	252.168	213.599	228.273	-0.0259062
C11a	WY2429	[L-]	10	20	6548	190.939	237.092	243.962	207.843	219.959	-0.0248815
C11a	WY2429	[L-]	10	20	6679	184.178	233.281	238.183	202.065	214.427	-0.01433
C11a	WY2429	[L-]	10	20	6810	210.652	268.322	283.013	229.159	247.787	0.0272809
D09a	WY1604	[L-OrgS-]	10	20	0	1	1	1		1
D09a	WY1604	[L-OrgS-]	10	20	130	2.15406	2.23717	2.07252		2.15459
D09a	WY1604	[L-OrgS-]	10	20	261	4.37842	4.40374	3.97083		4.251	0.332651	0.332651
D09a	WY1604	[L-OrgS-]	10	20	392	7.75702	7.82323	6.73306		7.43777	0.283734
D09a	WY1604	[L-OrgS-]	10	20	522	11.8899	12.1947	11.0593		11.7146	0.233061
D09a	WY1604	[L-OrgS-]	10	20	653	18.4368	19.7305	17.2638		18.477	0.209185
D09a	WY1604	[L-OrgS-]	10	20	784	29.8535	31.5288	28.0232		29.8018	0.213832
D09a	WY1604	[L-OrgS-]	10	20	914	53.947	59.2854	52.3864		55.2063	0.251579
D09a	WY1604	[L-OrgS-]	10	20	1044	98.5675	107.406	96.5803		100.851	0.281325
D09a	WY1604	[L-OrgS-]	10	20	1175	189.157	215.497	181.341		195.332	0.290503
D09a	WY1604	[L-OrgS-]	10	20	1306	358.555	376.925	325.909		353.796	0.287421
D09a	WY1604	[L-OrgS-]	10	20	1437	624.448	615.836	545.916		595.4	0.255237
D09a	WY1604	[L-OrgS-]	10	20	1569	908.79	914.023	701.096		841.303	0.197568
D09a	WY1604	[L-OrgS-]	10	20	1700	982.943	1000.15	728.112		903.735	0.0952808
D09a	WY1604	[L-OrgS-]	10	20	1832	1029.5	1067.54	731.103		942.715	0.0259562
D09a	WY1604	[L-OrgS-]	10	20	1963	1039.79	1072.65	713.942		942.127	0.00950389
D09a	WY1604	[L-OrgS-]	10	20	2095	1124.5	1161.76	738.716		1008.33	0.0153693
D09a	WY1604	[L-OrgS-]	10	20	2226	1237.8	1273.99	796.555		1102.78	0.0359135
D09a	WY1604	[L-OrgS-]	10	20	2357	1304.04	1384.27	863.825		1184.05	0.036789
D09a	WY1604	[L-OrgS-]	10	20	2488	1452.12	1448.79	927.987		1276.3	0.0334654
D09a	WY1604	[L-OrgS-]	10	20	2619	1565.98	1554.04	1034.3		1384.77	0.0358625
D09a	WY1604	[L-OrgS-]	10	20	2750	1640.47	1617.99	1133.43		1463.96	0.0314155
D09a	WY1604	[L-OrgS-]	10	20	2881	1691.85	1670.17	1217.63		1526.55	0.0223224
D09a	WY1604	[L-OrgS-]	10	20	3011	1696.15	1677.64	1251.23		1541.67	0.0118991
D09a	WY1604	[L-OrgS-]	10	20	3142	1645.57	1641.88	1241.8		1509.75	-0.00255326
D09a	WY1604	[L-OrgS-]	10	20	3273	1533.03	1522.24	1177.06		1410.77	-0.0203197
D09a	WY1604	[L-OrgS-]	10	20	3404	1470.51	1444.4	1119.66		1344.85	-0.0264868
D09a	WY1604	[L-OrgS-]	10	20	3535	1483.63	1466.04	1136.14		1361.94	-0.00806821
D09a	WY1604	[L-OrgS-]	10	20	3666	1430.11	1420.68	1106.97		1319.25	-0.00440112
D09a	WY1604	[L-OrgS-]	10	20	3797	1376.52	1364.62	1070.59		1270.58	-0.0159016
D09a	WY1604	[L-OrgS-]	10	20	3928	1295.12	1274.11	1014.21		1194.48	-0.0227531
D09a	WY1604	[L-OrgS-]	10	20	4059	1321.78	1315.33	1048.88		1228.66	-0.00768159
D09a	WY1604	[L-OrgS-]	10	20	4190	1281.78	1256.89	1014.72		1184.46	-0.00192901
D09a	WY1604	[L-OrgS-]	10	20	4321	1243.3	1216.81	995.272		1151.8	-0.014795
D09a	WY1604	[L-OrgS-]	10	20	4452	1230.83	1209.43	992.11		1144.12	-0.00793494
D09a	WY1604	[L-OrgS-]	10	20	4583	1191.93	1176.68	978.016		1115.54	-0.00732379
D09a	WY1604	[L-OrgS-]	10	20	4714	1153.81	1127.79	946.874		1076.16	-0.0140246
D09a	WY1604	[L-OrgS-]	10	20	4845	1098.45	1070.54	909.91		1026.3	-0.0190954
D09a	WY1604	[L-OrgS-]	10	20	4976	1056.18	1028.69	885.963		990.278	-0.0190458
D09a	WY1604	[L-OrgS-]	10	20	5107	1018.11	987.495	867.652		957.754	-0.0158298
D09a	WY1604	[L-OrgS-]	10	20	5238	910.653	869.572	786.213		855.479	-0.0335093
D09a	WY1604	[L-OrgS-]	10	20	5369	915.331	876.894	791.809		861.344	-0.0242968
D09a	WY1604	[L-OrgS-]	10	20	5500	893.533	857.677	784.89		845.367	-0.00272322
D09a	WY1604	[L-OrgS-]	10	20	5631	859.521	817.344	759.53		812.132	-0.0134729
D09a	WY1604	[L-OrgS-]	10	20	5762	831.761	805.096	741.283		792.714	-0.0147272
D09a	WY1604	[L-OrgS-]	10	20	5893	808.414	776.242	725.661		770.106	-0.0121682
D09a	WY1604	[L-OrgS-]	10	20	6024	795.245	755.066	704.064		751.458	-0.0122396
D09a	WY1604	[L-OrgS-]	10	20	6155	770.62	732.747	688.195		730.52	-0.0120849
D09a	WY1604	[L-OrgS-]	10	20	6286	728.609	688.634	663.8		693.681	-0.0183215
D09a	WY1604	[L-OrgS-]	10	20	6416	700.061	656.193	639.685		665.313	-0.021497
D09a	WY1604	[L-OrgS-]	10	20	6547	684.323	637.627	627.105		649.685	-0.0150578
D09a	WY1604	[L-OrgS-]	10	20	6678	666.155	623.535	618.287		635.992	-0.0103217
D09a	WY1604	[L-OrgS-]	10	20	6809	732.134	698.268	664.727		698.376	0.0165505
D11a	WY2429	[L-]	10	20	0	1	1	1	1	1
D11a	WY2429	[L-]	10	20	131	2.63951	2.6404	2.77921	2.74269	2.70045
D11a	WY2429	[L-]	10	20	262	6.10769	6.37515	6.76445	6.52657	6.44346	0.426656	0.426656
D11a	WY2429	[L-]	10	20	392	14.1503	15.2518	16.1267	15.4028	15.2329	0.397711
D11a	WY2429	[L-]	10	20	523	34.1459	36.3388	39.4641	37.7895	36.9346	0.401404
D11a	WY2429	[L-]	10	20	654	84.3784	86.979	99.2199	94.8721	91.3624	0.410239
D11a	WY2429	[L-]	10	20	784	204.03	205.528	252.779	231.552	223.472	0.413826
D11a	WY2429	[L-]	10	20	915	490.103	478.599	642.584	545.478	539.191	0.408094
D11a	WY2429	[L-]	10	20	1045	826.218	811.283	1123.56	937.991	924.763	0.326593
D11a	WY2429	[L-]	10	20	1176	1027.27	1006.24	1424.36	1191.52	1162.35	0.176489
D11a	WY2429	[L-]	10	20	1307	1103.61	1074.54	1532.4	1274.82	1246.34	0.0683431
D11a	WY2429	[L-]	10	20	1438	1113.15	1073.66	1635	1341	1290.7	0.0239871
D11a	WY2429	[L-]	10	20	1570	1320.35	1262.5	1830.2	1476.58	1472.41	0.038055
D11a	WY2429	[L-]	10	20	1701	1329.12	1265.13	1833.42	1483.36	1477.76	0.0309127
D11a	WY2429	[L-]	10	20	1833	1328.63	1272.25	1834.12	1476.93	1477.98	0.000861082
D11a	WY2429	[L-]	10	20	1964	1308.68	1254.36	1797.87	1454.33	1453.81	-0.00372193
D11a	WY2429	[L-]	10	20	2096	1266.04	1210.26	1737.84	1405.68	1404.95	-0.0115656
D11a	WY2429	[L-]	10	20	2227	1246.38	1185.63	1714.02	1383.03	1382.26	-0.0115184
D11a	WY2429	[L-]	10	20	2358	1228.41	1172.82	1686.66	1353.56	1360.36	-0.00738666
D11a	WY2429	[L-]	10	20	2489	1170.03	1112.81	1606.55	1297.17	1296.64	-0.0146442
D11a	WY2429	[L-]	10	20	2620	1177.35	1116.58	1617.76	1297.82	1302.38	-0.00997522
D11a	WY2429	[L-]	10	20	2750	1151.74	1092.72	1597.47	1271.62	1278.39	-0.00325178
D11a	WY2429	[L-]	10	20	2881	1136.39	1079.58	1569.57	1249.52	1258.76	-0.0078294
D11a	WY2429	[L-]	10	20	3012	1096	1039.04	1513.28	1200.08	1212.1	-0.0121941
D11a	WY2429	[L-]	10	20	3143	1061.78	1004.58	1470.13	1160.58	1174.27	-0.0159124
D11a	WY2429	[L-]	10	20	3274	983.809	935.275	1364.82	1082.68	1091.65	-0.0239695
D11a	WY2429	[L-]	10	20	3405	933.717	887.24	1293.13	1027.13	1035.31	-0.0288433
D11a	WY2429	[L-]	10	20	3536	900.879	856.348	1267.72	999.039	1006	-0.0187119
D11a	WY2429	[L-]	10	20	3667	862.611	818.319	1205.2	950.495	959.157	-0.0174955
D11a	WY2429	[L-]	10	20	3797	823.264	779.969	1149.4	909.065	915.425	-0.0216888
D11a	WY2429	[L-]	10	20	3928	759.007	719.393	1050.05	836.677	841.282	-0.0301551
D11a	WY2429	[L-]	10	20	4059	764.098	723.45	1063.74	844.118	848.851	-0.0172912
D11a	WY2429	[L-]	10	20	4191	722.282	680.622	1009.33	789.91	800.536	-0.0113455
D11a	WY2429	[L-]	10	20	4322	692.048	653.807	967.126	754.896	766.969	-0.023146
D11a	WY2429	[L-]	10	20	4452	660.012	623.282	931.678	721.122	734.024	-0.0199399
D11a	WY2429	[L-]	10	20	4583	624.374	582.808	875.623	676.413	689.804	-0.0243819
D11a	WY2429	[L-]	10	20	4715	589.715	547.963	829.123	637.393	651.049	-0.0273652
D11a	WY2429	[L-]	10	20	4846	548.728	513.662	776.529	594.798	608.429	-0.0286345
D11a	WY2429	[L-]	10	20	4977	511.468	473.642	717.024	548.793	562.732	-0.0333849
D11a	WY2429	[L-]	10	20	5108	473.515	442.576	670.368	515.455	525.478	-0.033566
D11a	WY2429	[L-]	10	20	5239	409.952	389.938	582.949	452.278	458.779	-0.0467712
D11a	WY2429	[L-]	10	20	5370	406.64	385.31	583.976	447.059	455.747	-0.0326043
D11a	WY2429	[L-]	10	20	5501	393.552	370.926	568.66	432.282	441.355	-0.00886703
D11a	WY2429	[L-]	10	20	5632	369.906	352.353	533.634	410.074	416.492	-0.0206267
D11a	WY2429	[L-]	10	20	5763	353.746	339.284	504.997	392.814	397.71	-0.0238456
D11a	WY2429	[L-]	10	20	5894	336.621	322.376	485.579	375.806	380.095	-0.0209415
D11a	WY2429	[L-]	10	20	6024	321.651	308.9	459.688	354.106	361.086	-0.0222067
D11a	WY2429	[L-]	10	20	6155	304.987	293.305	440.447	338.473	344.303	-0.0227344
D11a	WY2429	[L-]	10	20	6286	290.772	283.244	423.017	322.241	329.819	-0.0207422
D11a	WY2429	[L-]	10	20	6417	267.402	256.807	383.934	297.563	301.427	-0.030457
D11a	WY2429	[L-]	10	20	6548	262.232	254.43	379.772	291.639	297.018	-0.0239882
D11a	WY2429	[L-]	10	20	6679	252.4	243.629	362.157	282.442	285.157	-0.0127071
D11a	WY2429	[L-]	10	20	6810	287.455	273.05	425.056	316.95	325.628	0.0210598
E09a	WY1604	[L-OrgS-]	10	20	0	1	1	1	1	1
E09a	WY1604	[L-OrgS-]	10	20	130	2.21186	1.93361	2.21036	2.11178	2.11691
E09a	WY1604	[L-OrgS-]	10	20	261	4.20001	3.56453	4.31908	3.9616	4.0113	0.319303	0.319303
E09a	WY1604	[L-OrgS-]	10	20	392	7.28195	5.71699	7.60479	6.99191	6.89891	0.270551
E09a	WY1604	[L-OrgS-]	10	20	522	11.2464	9.09693	12.1317	11.2973	10.9431	0.230733
E09a	WY1604	[L-OrgS-]	10	20	653	17.6935	14.0544	18.9324	18.1986	17.2197	0.210271
E09a	WY1604	[L-OrgS-]	10	20	784	27.5541	22.7887	30.8534	29.9264	27.7807	0.213351
E09a	WY1604	[L-OrgS-]	10	20	914	47.5125	42.1798	56.8	55.8707	50.5908	0.247714
E09a	WY1604	[L-OrgS-]	10	20	1045	84.3333	77.9848	107.495	105.589	93.8506	0.279858
E09a	WY1604	[L-OrgS-]	10	20	1175	153.287	156.536	215.528	205.371	182.68	0.29515
E09a	WY1604	[L-OrgS-]	10	20	1306	280.52	288.116	371.847	389.813	332.574	0.29082
E09a	WY1604	[L-OrgS-]	10	20	1438	478.801	475.608	599.794	692.742	561.736	0.256242
E09a	WY1604	[L-OrgS-]	10	20	1569	656.257	598.944	744.404	877.53	719.284	0.176062
E09a	WY1604	[L-OrgS-]	10	20	1700	698.116	613.378	788.033	910.593	752.53	0.0669638
E09a	WY1604	[L-OrgS-]	10	20	1832	716.156	621.005	793.587	906.953	759.425	0.0123788
E09a	WY1604	[L-OrgS-]	10	20	1963	696.755	601.473	770.688	874.805	735.931	-0.00507688
E09a	WY1604	[L-OrgS-]	10	20	2095	707.461	613.833	778.793	879.177	744.816	-0.00441894
E09a	WY1604	[L-OrgS-]	10	20	2226	729.707	638.581	805.504	913.034	771.707	0.0108225
E09a	WY1604	[L-OrgS-]	10	20	2357	752.874	665.895	844.782	968.974	808.131	0.0186842
E09a	WY1604	[L-OrgS-]	10	20	2488	767.634	685.749	866.798	1013.4	833.395	0.0176114
E09a	WY1604	[L-OrgS-]	10	20	2619	825.928	742.526	946.462	1147.17	915.521	0.0285731
E09a	WY1604	[L-OrgS-]	10	20	2750	883.783	807.357	1024.75	1021.28	934.294	0.0261719
E09a	WY1604	[L-OrgS-]	10	20	2881	975.238	897.116	1142.78	1204.63	1054.94	0.0324606
E09a	WY1604	[L-OrgS-]	10	20	3012	1067.81	995.41	1259.96	1333.25	1164.11	0.0503629
E09a	WY1604	[L-OrgS-]	10	20	3142	1129.77	1062.84	1321.45	1377.46	1222.88	0.033974
E09a	WY1604	[L-OrgS-]	10	20	3273	1115.43	1044.94	1299.16	1305.8	1191.33	0.00529208
E09a	WY1604	[L-OrgS-]	10	20	3404	1092.24	1022.34	1278.96	1252.73	1161.57	-0.0117799
E09a	WY1604	[L-OrgS-]	10	20	3535	1101.9	1037.61	1296.55	1255.72	1172.95	-0.00356172
E09a	WY1604	[L-OrgS-]	10	20	3666	1067.64	1006.55	1252.62	1209.43	1134.06	-0.00548831
E09a	WY1604	[L-OrgS-]	10	20	3797	1038.04	975.347	1221.42	1160.61	1098.85	-0.0149429
E09a	WY1604	[L-OrgS-]	10	20	3928	980.762	922.636	1159.95	1077.48	1035.21	-0.0208863
E09a	WY1604	[L-OrgS-]	10	20	4059	1009.82	957.296	1189.93	1109.82	1066.72	-0.00679735
E09a	WY1604	[L-OrgS-]	10	20	4190	973.588	926.404	1151.41	1068.49	1029.97	-0.00116093
E09a	WY1604	[L-OrgS-]	10	20	4321	950.725	906.393	1127.83	1034.34	1004.82	-0.0136892
E09a	WY1604	[L-OrgS-]	10	20	4452	943.66	900.711	1121.03	1027.21	998.154	-0.00718594
E09a	WY1604	[L-OrgS-]	10	20	4583	923.266	884.193	1098.94	999.991	976.598	-0.00652449
E09a	WY1604	[L-OrgS-]	10	20	4714	891.603	852.63	1058.99	956.421	939.911	-0.0137684
E09a	WY1604	[L-OrgS-]	10	20	4845	860.093	830.505	1033.22	918.869	910.671	-0.0160059
E09a	WY1604	[L-OrgS-]	10	20	4976	827.574	803.179	990.019	873.255	873.507	-0.0167793
E09a	WY1604	[L-OrgS-]	10	20	5107	808	780.908	968.595	845.052	850.639	-0.0156171
E09a	WY1604	[L-OrgS-]	10	20	5238	736.695	709.896	883.676	746.799	769.267	-0.0291019
E09a	WY1604	[L-OrgS-]	10	20	5370	732.802	712.076	883.33	744.911	768.28	-0.0232032
E09a	WY1604	[L-OrgS-]	10	20	5500	722.07	704.996	875.084	728.48	757.657	-0.00347498
E09a	WY1604	[L-OrgS-]	10	20	5631	689.673	680.107	840.589	686.675	724.261	-0.0135728
E09a	WY1604	[L-OrgS-]	10	20	5762	675.045	659.427	821.597	658.72	703.697	-0.0169197
E09a	WY1604	[L-OrgS-]	10	20	5893	656.644	642	798.348	633.85	682.711	-0.0135299
E09a	WY1604	[L-OrgS-]	10	20	6024	632.624	617.55	779.42	610.805	660.1	-0.0146468
E09a	WY1604	[L-OrgS-]	10	20	6155	611.206	600.152	757.002	578.104	636.616	-0.0160087
E09a	WY1604	[L-OrgS-]	10	20	6286	583.875	568.133	714.911	531.623	599.636	-0.0220004
E09a	WY1604	[L-OrgS-]	10	20	6417	557.48	543.339	687.292	504.807	573.23	-0.0240183
E09a	WY1604	[L-OrgS-]	10	20	6547	546.092	533.052	676.006	481.438	559.147	-0.0160769
E09a	WY1604	[L-OrgS-]	10	20	6678	529.369	516.581	658.875	465.651	542.619	-0.0126173
E09a	WY1604	[L-OrgS-]	10	20	6809	567.049	555.619	702.324	515.977	585.242	0.0104458
E11a	WY2429	[L-]	10	20	0	1	1	1	1	1
E11a	WY2429	[L-]	10	20	131	2.54986	2.33851	2.52753	2.54376	2.48992
E11a	WY2429	[L-]	10	20	262	5.86553	5.95007	5.70368	5.9424	5.86542	0.405132	0.405132
E11a	WY2429	[L-]	10	20	392	13.7642	12.4294	13.4952	14.1535	13.4606	0.38794
E11a	WY2429	[L-]	10	20	523	32.1567	31.2639	31.1937	33.7205	32.0837	0.390647
E11a	WY2429	[L-]	10	20	654	78.1182	76.0845	74.6536	82.7582	77.9036	0.402071
E11a	WY2429	[L-]	10	20	784	180.005	189.217	181.008	193.583	185.953	0.403945
E11a	WY2429	[L-]	10	20	915	404.146	458.411	427.588	425.239	428.846	0.392086
E11a	WY2429	[L-]	10	20	1045	667.658	788.209	695.34	730.297	720.376	0.31142
E11a	WY2429	[L-]	10	20	1176	816.882	989.435	866.691	990.947	915.989	0.174379
E11a	WY2429	[L-]	10	20	1307	875.184	1074.25	920.287	1075.38	986.275	0.0719455
E11a	WY2429	[L-]	10	20	1438	931.866	1135.03	974.306	1128.61	1042.45	0.0296171
E11a	WY2429	[L-]	10	20	1570	1057.05	1272.33	1095.24	1247.2	1167.95	0.0385886
E11a	WY2429	[L-]	10	20	1701	1062.8	1262.54	1091.07	1243.97	1165.1	0.0254083
E11a	WY2429	[L-]	10	20	1833	1070.61	1263.74	1084.58	1233.24	1163.04	-0.000961329
E11a	WY2429	[L-]	10	20	1964	1053.95	1232.96	1064.32	1204.95	1139.05	-0.00515333
E11a	WY2429	[L-]	10	20	2097	1014.92	1185.52	1027.16	1169.29	1099.22	-0.0128346
E11a	WY2429	[L-]	10	20	2227	1004.99	1173.78	1010.54	1143.66	1083.24	-0.0114774
E11a	WY2429	[L-]	10	20	2358	973.335	1132.34	983.056	1123.96	1053.17	-0.00984168
E11a	WY2429	[L-]	10	20	2489	929.546	1077.96	934.049	1068.32	1002.47	-0.0177463
E11a	WY2429	[L-]	10	20	2620	933.021	1071.33	927.048	1062.23	998.406	-0.01223
E11a	WY2429	[L-]	10	20	2751	908.662	1051.92	915.747	1053.11	982.359	-0.00464067
E11a	WY2429	[L-]	10	20	2882	891.928	1023.68	893.286	1025.7	958.65	-0.00930545
E11a	WY2429	[L-]	10	20	3012	858.715	982.889	857.428	981.271	920.076	-0.0150528
E11a	WY2429	[L-]	10	20	3143	824.009	939.736	824.247	951.708	884.925	-0.0183955
E11a	WY2429	[L-]	10	20	3274	759.628	869.054	766.092	878.039	818.203	-0.026873
E11a	WY2429	[L-]	10	20	3405	717.743	811.087	716.196	821.963	766.747	-0.0328272
E11a	WY2429	[L-]	10	20	3536	695.037	787.323	695.851	802.646	745.214	-0.0213983
E11a	WY2429	[L-]	10	20	3667	656.486	741.855	653.767	752.894	701.251	-0.0204486
E11a	WY2429	[L-]	10	20	3798	623.767	704.597	624.893	712.569	666.456	-0.0255794
E11a	WY2429	[L-]	10	20	3928	571.686	641.163	574.864	652.744	610.114	-0.0319932
E11a	WY2429	[L-]	10	20	4059	578.939	645.296	580.05	655.131	614.854	-0.018498
E11a	WY2429	[L-]	10	20	4191	536.814	595.175	534.479	605.144	567.903	-0.0163815
E11a	WY2429	[L-]	10	20	4322	516.887	568.85	517.955	582.844	546.634	-0.0268419
E11a	WY2429	[L-]	10	20	4453	495.025	542.098	495.649	555.933	522.176	-0.0192243
E11a	WY2429	[L-]	10	20	4584	465.312	499.558	466.576	521.054	488.125	-0.0259256
E11a	WY2429	[L-]	10	20	4715	439.811	475.35	439.614	489.478	461.063	-0.0285046
E11a	WY2429	[L-]	10	20	4846	407.059	434.284	406.673	458.368	426.596	-0.030855
E11a	WY2429	[L-]	10	20	4977	377.544	406.871	382.379	429.226	399.005	-0.0331056
E11a	WY2429	[L-]	10	20	5108	353.777	376.875	357.524	403.701	372.969	-0.0307655
E11a	WY2429	[L-]	10	20	5239	303.128	325.89	310.517	347.085	321.655	-0.0493497
E11a	WY2429	[L-]	10	20	5370	305.329	332.54	313.466	357.462	327.199	-0.0299833
E11a	WY2429	[L-]	10	20	5501	298.814	323.823	305.164	344.352	318.038	-0.00258986
E11a	WY2429	[L-]	10	20	5632	282.785	310.896	294.05	334.312	305.511	-0.0157061
E11a	WY2429	[L-]	10	20	5763	272.247	299.635	280.772	319.383	293.009	-0.0187711
E11a	WY2429	[L-]	10	20	5894	261.795	287.164	271.139	310.225	282.581	-0.0178675
E11a	WY2429	[L-]	10	20	6025	245.224	271.332	255.651	290.278	265.621	-0.0224731
E11a	WY2429	[L-]	10	20	6156	237.632	259.371	246.734	277.495	255.308	-0.0232428
E11a	WY2429	[L-]	10	20	6286	226.831	249.016	235.004	263.964	243.704	-0.0197953
E11a	WY2429	[L-]	10	20	6417	205.735	229.791	214.945	242.328	223.2	-0.0309092
E11a	WY2429	[L-]	10	20	6548	202.396	226.975	211.176	241.075	220.405	-0.0230117
E11a	WY2429	[L-]	10	20	6679	192.05	217.251	202.767	229.996	210.516	-0.0133984
E11a	WY2429	[L-]	10	20	6810	223.933	247.599	230.418	261.658	240.902	0.0203636
F09a	WY1604	[L-OrgS-]	10	20	0	1	1	1	1	1
F09a	WY1604	[L-OrgS-]	10	20	130	2.1243	1.85976	2.13457	2.32797	2.11165
F09a	WY1604	[L-OrgS-]	10	20	261	4.06171	3.3539	4.01924	4.21998	3.91371	0.313635	0.313635
F09a	WY1604	[L-OrgS-]	10	20	392	6.91623	5.88873	6.76074	6.53071	6.5241	0.258328
F09a	WY1604	[L-OrgS-]	10	20	522	11.0865	9.48022	10.3893	10.3205	10.3191	0.222891
F09a	WY1604	[L-OrgS-]	10	20	653	17.0109	13.9279	15.8736	15.8799	15.6731	0.201468
F09a	WY1604	[L-OrgS-]	10	20	784	26.1064	21.8591	24.3094	23.7701	24.0112	0.193402
F09a	WY1604	[L-OrgS-]	10	20	914	46.074	37.2381	42.6174	40.4671	41.5992	0.224362
F09a	WY1604	[L-OrgS-]	10	20	1045	84.3224	62.7191	74.6982	67.9145	72.4135	0.253764
F09a	WY1604	[L-OrgS-]	10	20	1176	161.936	109.443	143.418	124.482	134.82	0.269281
F09a	WY1604	[L-OrgS-]	10	20	1306	294.295	185.737	261.533	221.068	240.658	0.276099
F09a	WY1604	[L-OrgS-]	10	20	1438	520.494	216.091	430.845	411.695	394.781	0.24599
F09a	WY1604	[L-OrgS-]	10	20	1569	777.689	363.046	661.785	628.829	607.837	0.211393
F09a	WY1604	[L-OrgS-]	10	20	1701	880.707	408.862	756.124	697.456	685.787	0.125895
F09a	WY1604	[L-OrgS-]	10	20	1832	959.941	439.529	828.616	726.107	738.548	0.0444495
F09a	WY1604	[L-OrgS-]	10	20	1964	1000.74	435.061	876.137	728.973	760.227	0.0234965
F09a	WY1604	[L-OrgS-]	10	20	2096	1090.45	480.711	952.153	767.023	822.585	0.0244921
F09a	WY1604	[L-OrgS-]	10	20	2227	1197.66	530.515	1047.88	830.971	901.755	0.0389448
F09a	WY1604	[L-OrgS-]	10	20	2358	1302.33	581.095	1122.95	911.637	979.504	0.0399835
F09a	WY1604	[L-OrgS-]	10	20	2489	1353.42	616.724	1150.29	967.425	1021.97	0.028658
F09a	WY1604	[L-OrgS-]	10	20	2619	1452.42	691.653	1233.39	1085.79	1115.81	0.0299387
F09a	WY1604	[L-OrgS-]	10	20	2750	1502.66	748.098	1273.05	1156.55	1170.09	0.0311037
F09a	WY1604	[L-OrgS-]	10	20	2881	1540.93	790.768	1303.37	1211.25	1211.58	0.0188567
F09a	WY1604	[L-OrgS-]	10	20	3012	1541.36	777.513	1286.58	1214.37	1204.96	0.00672401
F09a	WY1604	[L-OrgS-]	10	20	3142	1514.99	791.969	1277.37	1209.21	1198.39	-0.00251691
F09a	WY1604	[L-OrgS-]	10	20	3273	1417.57	734.688	1196.91	1132.27	1120.36	-0.0167519
F09a	WY1604	[L-OrgS-]	10	20	3404	1370.29	708.741	1166.12	1103.46	1087.15	-0.0223079
F09a	WY1604	[L-OrgS-]	10	20	3535	1395.07	711.547	1171.49	1115.17	1098.32	-0.00455036
F09a	WY1604	[L-OrgS-]	10	20	3666	1365.33	699.788	1155.69	1079.3	1075.03	-0.00256908
F09a	WY1604	[L-OrgS-]	10	20	3797	1324.04	671.155	1117.25	1038.39	1037.71	-0.0129998
F09a	WY1604	[L-OrgS-]	10	20	3928	1252.95	631.685	1062.13	985.704	983.117	-0.020467
F09a	WY1604	[L-OrgS-]	10	20	4059	1301.58	658.751	1100.77	1011.55	1018.16	-0.00435447
F09a	WY1604	[L-OrgS-]	10	20	4190	1272.29	634.448	1071.23	988.118	991.522	0.00194955
F09a	WY1604	[L-OrgS-]	10	20	4321	1246.09	617.492	1034.15	959.05	964.198	-0.0124716
F09a	WY1604	[L-OrgS-]	10	20	4452	1236.09	611.657	1028.43	954.434	957.651	-0.00795973
F09a	WY1604	[L-OrgS-]	10	20	4583	1222.25	599.931	1010.97	940.507	943.414	-0.00499027
F09a	WY1604	[L-OrgS-]	10	20	4714	1168.33	561.384	973.679	899.482	900.718	-0.0140363
F09a	WY1604	[L-OrgS-]	10	20	4845	1132.28	554.542	939.17	872.438	874.606	-0.0173431
F09a	WY1604	[L-OrgS-]	10	20	4976	1094.47	535.373	905.821	840.225	843.972	-0.0149022
F09a	WY1604	[L-OrgS-]	10	20	5107	1058.57	509.46	866.359	813.161	811.889	-0.0170406
F09a	WY1604	[L-OrgS-]	10	20	5238	948.601	455.388	782.783	736.241	730.753	-0.032987
F09a	WY1604	[L-OrgS-]	10	20	5370	951.044	455.382	781.945	736.081	731.113	-0.0238769
F09a	WY1604	[L-OrgS-]	10	20	5501	943.46	448.239	772.719	730.803	723.805	-0.00217649
F09a	WY1604	[L-OrgS-]	10	20	5632	911.584	429.311	744.097	702.441	696.858	-0.0109892
F09a	WY1604	[L-OrgS-]	10	20	5762	886.17	414.372	724.859	685.39	677.698	-0.0151342
F09a	WY1604	[L-OrgS-]	10	20	5893	869.886	403.777	706.516	665.062	661.31	-0.0120355
F09a	WY1604	[L-OrgS-]	10	20	6024	847.79	391.298	690.823	650.106	645.004	-0.0113231
F09a	WY1604	[L-OrgS-]	10	20	6155	820.932	380.913	672.287	633.53	626.915	-0.0122316
F09a	WY1604	[L-OrgS-]	10	20	6286	784.752	347.52	639.108	600.563	592.986	-0.0192565
F09a	WY1604	[L-OrgS-]	10	20	6417	756.723	341.138	614.195	579.257	572.828	-0.0206622
F09a	WY1604	[L-OrgS-]	10	20	6548	739.957	330.715	599.161	567.623	559.364	-0.0133671
F09a	WY1604	[L-OrgS-]	10	20	6678	719.798	321.822	580.689	554.074	544.096	-0.011829
F09a	WY1604	[L-OrgS-]	10	20	6809	784.281	353.971	629.569	593.842	590.416	0.0124519
F11a	WY2429	[L-]	10	20	0	1	1	1	1	1
F11a	WY2429	[L-]	10	20	130	2.63783	2.68566	2.49452	2.58964	2.60191
F11a	WY2429	[L-]	10	20	261	6.05557	6.43448	5.346	5.96175	5.94945	0.409914	0.409914
F11a	WY2429	[L-]	10	20	392	14.1637	15.6095	12.0628	13.8327	13.9172	0.384017
F11a	WY2429	[L-]	10	20	522	33.228	37.3819	29.031	31.2479	32.7222	0.391894
F11a	WY2429	[L-]	10	20	653	82.3474	92.6661	71.3643	73.2213	79.8998	0.401768
F11a	WY2429	[L-]	10	20	784	199.238	224.292	172.107	172.8	192.109	0.405346
F11a	WY2429	[L-]	10	20	914	464.415	532.979	403.154	409.11	452.415	0.398585
F11a	WY2429	[L-]	10	20	1045	733.666	956.854	701.03	753.333	786.221	0.323857
F11a	WY2429	[L-]	10	20	1175	872.618	1253.1	930.778	1013.59	1017.52	0.186413
F11a	WY2429	[L-]	10	20	1307	905.387	1331.76	998.711	1072.95	1077.2	0.0719924
F11a	WY2429	[L-]	10	20	1438	968.108	1399.22	1044.84	1123.92	1134.02	0.0247313
F11a	WY2429	[L-]	10	20	1569	1103.8	1552.98	1195.8	1205.65	1264.56	0.0367228
F11a	WY2429	[L-]	10	20	1700	1121.91	1544.06	1178.09	1189.58	1258.41	0.0238351
F11a	WY2429	[L-]	10	20	1832	1133.02	1523.29	1154.51	1169.95	1245.19	-0.00352184
F11a	WY2429	[L-]	10	20	1964	1116.22	1494.84	1132.15	1142.51	1221.43	-0.00677907
F11a	WY2429	[L-]	10	20	2096	1086.34	1447.7	1047.06	1106.1	1171.8	-0.0138075
F11a	WY2429	[L-]	10	20	2226	1059.81	1410.35	1024.94	1077.11	1143.05	-0.0151966
F11a	WY2429	[L-]	10	20	2357	1028.81	1363.5	988.391	1038.42	1104.78	-0.0135414
F11a	WY2429	[L-]	10	20	2488	974.654	1302.36	937.141	985.522	1049.92	-0.0194638
F11a	WY2429	[L-]	10	20	2619	963.587	1280.5	928.609	982.417	1038.78	-0.0141069
F11a	WY2429	[L-]	10	20	2750	941.861	1255.56	900.937	955.707	1013.52	-0.00808091
F11a	WY2429	[L-]	10	20	2881	905.622	1200.93	932.685	924.891	991.032	-0.0107757
F11a	WY2429	[L-]	10	20	3011	865.636	1152.84	901.663	888.885	952.255	-0.0143276
F11a	WY2429	[L-]	10	20	3142	825.689	1091.98	859.772	845.456	905.725	-0.0206951
F11a	WY2429	[L-]	10	20	3273	759.344	1003.3	741.133	782.599	821.593	-0.0337987
F11a	WY2429	[L-]	10	20	3404	704.263	932.217	691.614	730.203	764.574	-0.0387976
F11a	WY2429	[L-]	10	20	3535	678.261	896.38	666.6	704.532	736.443	-0.0250564
F11a	WY2429	[L-]	10	20	3666	634.961	837.101	628.223	667.298	691.896	-0.0228741
F11a	WY2429	[L-]	10	20	3797	598.622	779.627	585.989	626.39	647.657	-0.0294209
F11a	WY2429	[L-]	10	20	3928	548.579	707.014	539.644	568.507	590.936	-0.0361209
F11a	WY2429	[L-]	10	20	4059	545.01	708.52	526.449	563.638	585.904	-0.0229476
F11a	WY2429	[L-]	10	20	4190	505.871	653.198	485.041	528.285	543.099	-0.0193319
F11a	WY2429	[L-]	10	20	4321	482.617	623.753	457.131	505.692	517.298	-0.02852
F11a	WY2429	[L-]	10	20	4452	459.135	589.909	428.898	482.638	490.145	-0.0234939
F11a	WY2429	[L-]	10	20	4583	426.987	551.985	397.488	450.571	456.758	-0.0285036
F11a	WY2429	[L-]	10	20	4714	396.071	513.628	370.296	425.641	426.409	-0.0319012
F11a	WY2429	[L-]	10	20	4845	369.186	480.83	342.405	400.858	398.32	-0.0313507
F11a	WY2429	[L-]	10	20	4976	338.032	446.759	318.522	376.09	369.851	-0.0325878
F11a	WY2429	[L-]	10	20	5107	320.138	421.496	299.908	357.028	349.643	-0.0298496
F11a	WY2429	[L-]	10	20	5238	277.25	367.544	270.711	319.042	308.637	-0.0414354
F11a	WY2429	[L-]	10	20	5369	280.893	372.01	265.052	320.437	309.598	-0.027856
F11a	WY2429	[L-]	10	20	5500	275.232	366.18	260.419	320.782	305.653	-0.00222455
F11a	WY2429	[L-]	10	20	5631	263.025	350.461	248.465	308.71	292.665	-0.0128803
F11a	WY2429	[L-]	10	20	5762	255.31	340.193	236.208	299.471	282.796	-0.0177999
F11a	WY2429	[L-]	10	20	5893	249.544	331.43	229.106	292.838	275.73	-0.013651
F11a	WY2429	[L-]	10	20	6024	236.17	312.247	218.695	282.781	262.473	-0.0170782
F11a	WY2429	[L-]	10	20	6155	231.96	307.584	210.919	275.813	256.569	-0.0164939
F11a	WY2429	[L-]	10	20	6286	223.291	298.419	204.102	271.432	249.311	-0.011782
F11a	WY2429	[L-]	10	20	6416	206.552	275.024	191.547	250.722	230.961	-0.0241575
F11a	WY2429	[L-]	10	20	6547	206.791	276.105	187.738	251.154	230.447	-0.0180654
F11a	WY2429	[L-]	10	20	6678	200.324	268.153	182.821	245.788	224.271	-0.00673139
F11a	WY2429	[L-]	10	20	6809	223.807	307.314	192.86	278.749	250.683	0.0192745
G09a	WY1604	[L-OrgS-]	10	20	0	1	1	1	1	1
G09a	WY1604	[L-OrgS-]	10	20	131	2.01491	1.93932	1.31538	1.97883	1.81211
G09a	WY1604	[L-OrgS-]	10	20	261	3.9011	3.40036	1.93767	3.36298	3.15053	0.26382	0.310281
G09a	WY1604	[L-OrgS-]	10	20	392	6.79072	5.3998	2.88659	6.19069	5.31695	0.24744
G09a	WY1604	[L-OrgS-]	10	20	522	10.6087	7.81806	4.2072	10.0483	8.17057	0.2191
G09a	WY1604	[L-OrgS-]	10	20	653	17.0824	11.8793	6.14883	14.7097	12.4551	0.195681
G09a	WY1604	[L-OrgS-]	10	20	784	27.5838	17.4702	9.46618	23.1968	19.4292	0.198376
G09a	WY1604	[L-OrgS-]	10	20	915	51.7765	29.5247	16.4816	39.7482	34.3827	0.23254
G09a	WY1604	[L-OrgS-]	10	20	1045	103.219	45.9404	29.5825	71.8672	62.6522	0.269144
G09a	WY1604	[L-OrgS-]	10	20	1176	216.185	74.3655	55.0627	151.317	124.233	0.295334
G09a	WY1604	[L-OrgS-]	10	20	1307	422.229	140.075	93.9201	315.221	242.861	0.310281
G09a	WY1604	[L-OrgS-]	10	20	1438	752.98	287.327	162.294	585.393	446.999	0.293221
G09a	WY1604	[L-OrgS-]	10	20	1569	1065.19	479.727	266.947	962.823	693.672	0.240346
G09a	WY1604	[L-OrgS-]	10	20	1701	1149.25	571.231	341.369	1102.88	791.182	0.13017
G09a	WY1604	[L-OrgS-]	10	20	1832	1186.13	615.988	387.951	1189.63	844.927	0.045019
G09a	WY1604	[L-OrgS-]	10	20	1964	1211.58	661.943	419.575	1280.46	893.391	0.0277147
G09a	WY1604	[L-OrgS-]	10	20	2096	1299.83	714.672	456.611	1393.59	966.176	0.0304765
G09a	WY1604	[L-OrgS-]	10	20	2227	1409.96	772.161	484.937	1518.38	1046.36	0.0360557
G09a	WY1604	[L-OrgS-]	10	20	2358	1540.35	820.045	507.235	1583.55	1112.79	0.032355
G09a	WY1604	[L-OrgS-]	10	20	2489	1614.39	823.291	508.985	1593.7	1135.09	0.0186407
G09a	WY1604	[L-OrgS-]	10	20	2619	1767.1	860.33	524.679	1642.74	1198.71	0.0170871
G09a	WY1604	[L-OrgS-]	10	20	2750	1841.7	875.35	533.755	1662.04	1228.21	0.0181162
G09a	WY1604	[L-OrgS-]	10	20	2881	1880.89	887.219	539.192	1684.16	1247.87	0.00920312
G09a	WY1604	[L-OrgS-]	10	20	3012	1861.76	871.798	530.718	1657.93	1230.55	0.000436459
G09a	WY1604	[L-OrgS-]	10	20	3142	1833.5	860.297	524.847	1637.54	1214.04	-0.00631678
G09a	WY1604	[L-OrgS-]	10	20	3273	1701.53	808.484	499.243	1548.06	1139.33	-0.0177213
G09a	WY1604	[L-OrgS-]	10	20	3404	1651.98	773.362	474.901	1467.17	1091.85	-0.0242934
G09a	WY1604	[L-OrgS-]	10	20	3535	1663.37	787.462	481.314	1496.16	1107.08	-0.00657605
G09a	WY1604	[L-OrgS-]	10	20	3666	1622.19	773.659	473.599	1466.82	1084.07	-0.00163899
G09a	WY1604	[L-OrgS-]	10	20	3797	1553.6	744.704	458.446	1415.6	1043.09	-0.0136347
G09a	WY1604	[L-OrgS-]	10	20	3928	1472.59	701.706	433.526	1332.28	985.027	-0.0219402
G09a	WY1604	[L-OrgS-]	10	20	4059	1502.93	717.193	443.03	1367.39	1007.63	-0.0079192
G09a	WY1604	[L-OrgS-]	10	20	4190	1476.7	703.085	436.093	1344.11	989.996	0.00115226
G09a	WY1604	[L-OrgS-]	10	20	4321	1436.95	690.343	424.96	1323.34	968.897	-0.00897776
G09a	WY1604	[L-OrgS-]	10	20	4452	1410	680.978	418.361	1285.29	948.655	-0.00976836
G09a	WY1604	[L-OrgS-]	10	20	4583	1387.12	669.8	411.758	1270.05	934.681	-0.00823344
G09a	WY1604	[L-OrgS-]	10	20	4715	1324.33	641.829	394.272	1223.93	896.09	-0.0130127
G09a	WY1604	[L-OrgS-]	10	20	4845	1272.44	615.58	377.957	1168.47	858.614	-0.0194388
G09a	WY1604	[L-OrgS-]	10	20	4976	1227.14	590.35	363.856	1127.35	827.173	-0.0183953
G09a	WY1604	[L-OrgS-]	10	20	5107	1184.09	570.304	354.821	1095.79	801.25	-0.0158349
G09a	WY1604	[L-OrgS-]	10	20	5238	1074.53	504.477	317.608	984.79	720.351	-0.0316661
G09a	WY1604	[L-OrgS-]	10	20	5370	1080.59	517.045	323.52	990.694	727.963	-0.0218496
G09a	WY1604	[L-OrgS-]	10	20	5501	1069.03	515.15	321.759	989.434	723.842	0.00110759
G09a	WY1604	[L-OrgS-]	10	20	5632	1027.24	500.513	312.013	956.292	699.014	-0.0092929
G09a	WY1604	[L-OrgS-]	10	20	5762	1004.35	487.6	306.825	939.579	684.589	-0.0128213
G09a	WY1604	[L-OrgS-]	10	20	5893	984.476	477.778	299.951	924.649	671.714	-0.00915784
G09a	WY1604	[L-OrgS-]	10	20	6024	964.209	470.416	293.978	900.591	657.299	-0.00931591
G09a	WY1604	[L-OrgS-]	10	20	6155	940.551	455.703	288.809	883.417	642.12	-0.0103183
G09a	WY1604	[L-OrgS-]	10	20	6286	895.868	431.464	274.69	845.159	611.795	-0.0164292
G09a	WY1604	[L-OrgS-]	10	20	6417	861.093	413.246	263.345	808.627	586.578	-0.0207184
G09a	WY1604	[L-OrgS-]	10	20	6548	846.751	410.558	259.46	793.794	577.641	-0.0131554
G09a	WY1604	[L-OrgS-]	10	20	6678	825.022	398.937	253.552	781.637	564.787	-0.00870056
G09a	WY1604	[L-OrgS-]	10	20	6810	892.583	441.659	274.228	850.608	614.77	0.0143283
G11a	WY2429	[L-]	10	20	0	1	1	1	1	1
G11a	WY2429	[L-]	10	20	130	2.53925	2.59659	2.45939	2.51084	2.52652
G11a	WY2429	[L-]	10	20	261	5.80357	6.24415	6.43069	5.94619	6.10615	0.415915	0.418606
G11a	WY2429	[L-]	10	20	392	13.9167	14.8604	15.7333	14.4926	14.7507	0.404073
G11a	WY2429	[L-]	10	20	522	32.867	35.0733	38.2414	34.1904	35.093	0.402004
G11a	WY2429	[L-]	10	20	653	80.5582	86.5215	105.771	84.8593	89.4275	0.414302
G11a	WY2429	[L-]	10	20	784	189.651	208.222	267.255	208.11	218.309	0.418606
G11a	WY2429	[L-]	10	20	914	414.793	478.27	650.748	490.512	508.581	0.399597
G11a	WY2429	[L-]	10	20	1045	585.55	743.677	1278.66	871.85	869.936	0.317725
G11a	WY2429	[L-]	10	20	1175	647.29	912.989	1897.45	1150.73	1152.12	0.188058
G11a	WY2429	[L-]	10	20	1307	666.094	975.079	2122.12	1231.35	1248.66	0.0826471
G11a	WY2429	[L-]	10	20	1438	737.702	1070.64	2319.48	1316.87	1361.17	0.038039
G11a	WY2429	[L-]	10	20	1569	839.668	1173.68	2503.71	1406.26	1480.83	0.0390527
G11a	WY2429	[L-]	10	20	1701	868.665	1187.14	2504.78	1399.95	1490.13	0.0206279
G11a	WY2429	[L-]	10	20	1832	874.681	1171.82	2452.67	1374.67	1468.46	-0.00190791
G11a	WY2429	[L-]	10	20	1964	857.798	1147.37	2381.52	1335.21	1430.47	-0.00932448
G11a	WY2429	[L-]	10	20	2096	833.687	1119.53	2327.83	1295.72	1394.19	-0.0117948
G11a	WY2429	[L-]	10	20	2226	812.389	1095.83	2286.75	1275.79	1367.69	-0.0102823
G11a	WY2429	[L-]	10	20	2358	781.806	1054.06	2191.34	1217.4	1311.15	-0.0140766
G11a	WY2429	[L-]	10	20	2489	733.953	989.932	2058.37	1149.03	1232.82	-0.0236788
G11a	WY2429	[L-]	10	20	2619	725.371	981.618	2041.73	1130.32	1219.76	-0.0166246
G11a	WY2429	[L-]	10	20	2750	693.981	949.233	1963.91	1086.4	1173.38	-0.0113685
G11a	WY2429	[L-]	10	20	2881	663.99	910.704	1863.42	1039.46	1119.39	-0.0196641
G11a	WY2429	[L-]	10	20	3012	631.917	869.769	1766.72	986.628	1063.76	-0.0224607
G11a	WY2429	[L-]	10	20	3142	596.839	823.153	1631.31	922.668	993.493	-0.0274236
G11a	WY2429	[L-]	10	20	3273	548.669	760.964	1500.85	850.946	915.358	-0.0345438
G11a	WY2429	[L-]	10	20	3404	506.053	703.944	1356.5	781.193	836.922	-0.0392738
G11a	WY2429	[L-]	10	20	3535	485.88	678.002	1299.04	749.92	803.21	-0.0299312
G11a	WY2429	[L-]	10	20	3666	457.422	639.273	1211.8	702.258	752.689	-0.0242928
G11a	WY2429	[L-]	10	20	3797	425.722	601.653	1123.06	657.74	702.044	-0.0308289
G11a	WY2429	[L-]	10	20	3928	386.888	543.944	991.82	587.681	627.583	-0.0416281
G11a	WY2429	[L-]	10	20	4059	381.977	534.659	985.052	580.615	620.576	-0.0282477
G11a	WY2429	[L-]	10	20	4190	352.967	496.462	913.933	536.394	574.939	-0.020064
G11a	WY2429	[L-]	10	20	4321	333.925	472.459	871.203	509.972	546.89	-0.0289468
G11a	WY2429	[L-]	10	20	4452	315.214	441.471	818.46	476.933	513.02	-0.0260953
G11a	WY2429	[L-]	10	20	4583	292.541	408.595	745.621	439.072	471.457	-0.033989
G11a	WY2429	[L-]	10	20	4714	271.002	381.804	691.366	407.995	438.042	-0.0361832
G11a	WY2429	[L-]	10	20	4845	253.74	356.709	651.583	386.601	412.158	-0.0307835
G11a	WY2429	[L-]	10	20	4976	238.319	330.812	609.458	359.41	384.5	-0.0298559
G11a	WY2429	[L-]	10	20	5107	225.697	314.366	590.58	342.197	368.21	-0.0258215
G11a	WY2429	[L-]	10	20	5238	202.241	279.932	509.935	303.062	323.793	-0.0393527
G11a	WY2429	[L-]	10	20	5370	203.637	282.25	528.443	305.97	330.075	-0.0249003
G11a	WY2429	[L-]	10	20	5500	203.4	281.18	539.532	306.174	332.572	0.00613314
G11a	WY2429	[L-]	10	20	5631	195.84	269.906	516.453	295.28	319.369	-0.00759357
G11a	WY2429	[L-]	10	20	5762	190.087	260.654	506.743	288.743	311.557	-0.0149481
G11a	WY2429	[L-]	10	20	5893	185.466	252.543	494.282	278.746	302.759	-0.0122315
G11a	WY2429	[L-]	10	20	6024	179.448	246.563	484.935	274.821	296.442	-0.0113887
G11a	WY2429	[L-]	10	20	6155	174.846	237.554	385.336	268.278	266.504	-0.0292099
G11a	WY2429	[L-]	10	20	6286	173.256	234.078	378.455	262.818	262.152	-0.0281513
G11a	WY2429	[L-]	10	20	6417	160.135	217.151	357.163	244.486	244.733	-0.0195156
G11a	WY2429	[L-]	10	20	6548	160.701	217.536	352.961	242.103	243.325	-0.0170666
G11a	WY2429	[L-]	10	20	6678	156.923	212.428	344.325	238.62	238.074	-0.0063373
G11a	WY2429	[L-]	10	20	6809	177.254	241.836	523.777	280.171	305.76	0.0525855
