# Supplementary material for: Metabolic excretion associated with nutrient–growth dysregulation promotes the rapid evolution of an overt metabolic defect
Source: PLoS Biol. 2020 Aug 24;18(8):e3000757. doi: 10.1371/journal.pbio.3000757 (PMC7470746; doi:10.1371/journal.pbio.3000757)
Supplement: S8 Data — (XLSX) [file pbio.3000757.s025.xlsx]

## Sheet: Fig6B, FigS10
Well	hr	well-ave	well-2td	Strain	Genotype	Lys Conc	GSH Conc	rap
B02	0	1	0	WY1604	[Lys-OrgS-]	0	0	0
B02	2.18333	1.08492	0.189058
B02	4.36667	1.1273	0.190496
B02	6.55	1.13981	0.195584
B02	8.71667	1.15732	0.199701
B02	10.9	1.17067	0.212132
B02	13.0833	1.1628	0.22536
B02	15.25	-62.9601	31.0539
B02	17.4333	1.36562	0.292484
B02	19.6167	1.36355	0.271168
B02	21.8	1.36646	0.255195
B02	23.9667	1.36167	0.271828
B02	26.15	1.39349	0.304664
B02	28.3167	1.39768	0.291091
B02	30.4833	1.39851	0.281361
B02	32.65	1.40804	0.302511
B02	34.8167	1.41024	0.318863
B02	36.9833	1.4086	0.334506
B02	39.1667	1.41066	0.31832
B02	41.3333	1.43324	0.365378
B02	43.5167	1.44416	0.369433
B02	45.7	1.46638	0.385833
B02	47.8833	1.46904	0.380804
B02	50.05	1.4717	0.404988
B02	52.2333	1.45619	0.384062
B02	54.4	1.43225	0.410575
B02	56.5833	1.40438	0.398404
B02	58.75	1.39265	0.41074
B02	60.9333	1.39004	0.366725
B02	63.1	1.42023	0.428212
B02	65.2667	1.41044	0.423894
B02	67.45	1.4431	0.46659
B02	69.6167	1.44506	0.445884
B02	71.8	1.45493	0.484411
B02	73.9667	1.45705	0.469315
B02	76.1333	1.4633	0.5046
B02	78.3167	1.46646	0.50892
B02	80.5	1.47355	0.485545
B02	82.6667	1.50833	0.478123
B02	84.8667	1.51789	0.465794
B02	87.0333	1.54088	0.520004
B02	89.2167	1.53757	0.520849
B02	91.3833	1.52851	0.535234
B02	93.5667	1.53466	0.556971
B02	95.7333	1.53417	0.524401
B02	97.9167	1.55046	0.556373
B02	100.1	1.54987	0.556923
B02	102.267	1.57887	0.561858
B02	104.467	1.60876	0.576263
B02	106.65	1.637	0.598795
B02	108.817	1.65564	0.616966
B02	111	1.6701	0.616103
B07	0	1	0	WY1604	[Lys-OrgS-]	0	20	0
B07	2.18333	1.11018	0.14273
B07	4.36667	1.14771	0.160496
B07	6.53333	1.14068	0.174494
B07	8.71667	1.14445	0.162589
B07	10.9	1.13846	0.17051
B07	13.0667	1.10528	0.169628
B07	15.25	-45.106	15.8929
B07	17.4333	1.23272	0.196418
B07	19.6	1.2413	0.187844
B07	21.7833	1.21479	0.189764
B07	23.95	1.16985	0.181358
B07	26.1333	1.17733	0.196193
B07	28.3	1.14984	0.181351
B07	30.4667	1.11932	0.148292
B07	32.6333	1.09181	0.154572
B07	34.8	1.051	0.172181
B07	36.9833	1.01064	0.168559
B07	39.15	0.991624	0.157133
B07	41.3333	0.962516	0.156882
B07	43.5167	0.948278	0.143723
B07	45.7	0.924993	0.1423
B07	47.8667	0.892951	0.133468
B07	50.05	0.85343	0.123725
B07	52.2167	0.818137	0.122101
B07	54.4	0.762242	0.128395
B07	56.5667	0.718834	0.121824
B07	58.7333	0.680404	0.138986
B07	60.9167	0.666168	0.117262
B07	63.0833	0.634069	0.0997099
B07	65.2667	0.603659	0.0886886
B07	67.45	0.595507	0.0824442
B07	69.6167	0.564729	0.077728
B07	71.7833	0.545772	0.0897772
B07	73.95	0.526343	0.0883461
B07	76.1333	0.509331	0.0961115
B07	78.3	0.495765	0.108239
B07	80.4833	0.484618	0.0971641
B07	82.6667	0.473121	0.108802
B07	84.85	0.453662	0.105616
B07	87.0333	0.437904	0.114209
B07	89.2	0.409845	0.127789
B07	91.3833	0.387267	0.114963
B07	93.55	0.372064	0.125598
B07	95.7333	0.355636	0.113922
B07	97.9167	0.341071	0.104583
B07	100.083	0.326429	0.114195
B07	102.283	0.320513	0.100381
B07	104.45	0.308951	0.0985972
B07	106.633	0.30142	0.11012
B07	108.817	0.289965	0.0991799
B07	110.983	0.28969	0.0993252
C02	0	1	0	WY2429	[Lys-]	0	0	0
C02	2.18333	0.999113	0.191257
C02	4.36667	0.989953	0.184158
C02	6.55	0.967483	0.166451
C02	8.71667	0.934903	0.169952
C02	10.9	0.908116	0.156609
C02	13.0833	0.855734	0.142863
C02	15.25	-29.5239	26.8709
C02	17.4333	0.888004	0.161341
C02	19.6167	0.840981	0.129593
C02	21.8	0.788506	0.103851
C02	23.9667	0.730849	0.10536
C02	26.15	0.701657	0.11228
C02	28.3167	0.66061	0.0783148
C02	30.4833	0.627345	0.0620377
C02	32.65	0.600703	0.0572241
C02	34.8167	0.57844	0.0571538
C02	36.9833	0.550172	0.0512901
C02	39.1667	0.537394	0.0396202
C02	41.35	0.529908	0.0450096
C02	43.5167	0.516512	0.0418253
C02	45.7	0.512529	0.0435756
C02	47.8833	0.497587	0.0487981
C02	50.05	0.480176	0.0450473
C02	52.2333	0.460528	0.0467379
C02	54.4	0.439225	0.0569869
C02	56.5833	0.419585	0.0514074
C02	58.75	0.405287	0.0518612
C02	60.9333	0.399749	0.0470025
C02	63.1	0.394218	0.0540095
C02	65.2833	0.380444	0.052858
C02	67.4667	0.376352	0.0530895
C02	69.6333	0.370257	0.0430866
C02	71.8	0.358996	0.0359525
C02	73.9667	0.349892	0.0408465
C02	76.15	0.339301	0.0286131
C02	78.3167	0.329581	0.0267641
C02	80.5	0.323477	0.019414
C02	82.6667	0.319458	0.0265005
C02	84.8667	0.310072	0.0220811
C02	87.0333	0.305362	0.0235402
C02	89.2167	0.295143	0.0215419
C02	91.3833	0.284675	0.0241563
C02	93.5667	0.275994	0.0270085
C02	95.75	0.26637	0.0213865
C02	97.9167	0.259277	0.0275476
C02	100.1	0.253317	0.0312793
C02	102.283	0.251481	0.0361475
C02	104.467	0.247384	0.034599
C02	106.65	0.245435	0.0383279
C02	108.817	0.243368	0.0354626
C02	111	0.239952	0.0316133
C07	0	1	0	WY2429	[Lys-]	0	20	0
C07	2.18333	0.995162	0.0960665
C07	4.36667	0.991822	0.0990637
C07	6.53333	0.967437	0.122066
C07	8.71667	0.927331	0.0944249
C07	10.9	0.896068	0.103456
C07	13.0667	0.836825	0.110358
C07	15.25	-31.342	13.7847
C07	17.4333	0.852719	0.15127
C07	19.6167	0.816658	0.132574
C07	21.7833	0.763733	0.131826
C07	23.95	0.703684	0.121453
C07	26.1333	0.678253	0.120827
C07	28.3	0.634993	0.114645
C07	30.4667	0.598005	0.0920967
C07	32.6333	0.572958	0.0893407
C07	34.8	0.547713	0.0743572
C07	36.9833	0.519621	0.0779254
C07	39.15	0.507223	0.0607078
C07	41.3333	0.496066	0.0669841
C07	43.5167	0.485913	0.0756536
C07	45.7	0.481354	0.078792
C07	47.8667	0.463977	0.0875553
C07	50.05	0.444404	0.0885544
C07	52.2167	0.426415	0.0847475
C07	54.4	0.403819	0.0863803
C07	56.5667	0.385091	0.079397
C07	58.7333	0.371199	0.0719837
C07	60.9167	0.371955	0.0724083
C07	63.0833	0.36123	0.0760239
C07	65.2833	0.347412	0.078985
C07	67.45	0.343043	0.0795166
C07	69.6167	0.334211	0.0739403
C07	71.7833	0.324176	0.0738359
C07	73.95	0.314061	0.0728004
C07	76.1333	0.302833	0.0721132
C07	78.3167	0.293506	0.0759295
C07	80.4833	0.290713	0.0847709
C07	82.6667	0.286869	0.0875044
C07	84.85	0.276395	0.0919675
C07	87.0333	0.270916	0.0837532
C07	89.2	0.260013	0.0810866
C07	91.3833	0.251291	0.0791807
C07	93.55	0.245	0.0892749
C07	95.7333	0.234346	0.0737714
C07	97.9167	0.227226	0.0752624
C07	100.083	0.221231	0.0772358
C07	102.283	0.220722	0.0822001
C07	104.467	0.215707	0.0788047
C07	106.633	0.212134	0.0750626
C07	108.817	0.209571	0.0744674
C07	110.983	0.209736	0.0787151
D02	0	1	0	WY2370	[Lys-OrgS-] ATG5::NAT	0	0	0
D02	2.18333	1.06079	0.149894
D02	4.38333	1.07582	0.152441
D02	6.55	1.06138	0.143986
D02	8.73333	1.04359	0.146174
D02	10.9	1.02592	0.151229
D02	13.0833	0.978681	0.1375
D02	15.25	-35.6999	36.2471
D02	17.4333	1.02114	0.180846
D02	19.6167	0.979144	0.159704
D02	21.8	0.92308	0.15164
D02	23.9667	0.8567	0.149776
D02	26.15	0.810991	0.169775
D02	28.3167	0.766164	0.127471
D02	30.4833	0.715405	0.116726
D02	32.65	0.67672	0.120855
D02	34.8167	0.643802	0.126825
D02	37	0.608124	0.126389
D02	39.1667	0.584334	0.11925
D02	41.35	0.571265	0.105853
D02	43.5333	0.55647	0.107753
D02	45.7	0.548271	0.0928528
D02	47.8833	0.530451	0.0963014
D02	50.0667	0.517736	0.0894768
D02	52.2333	0.501272	0.0913568
D02	54.4167	0.481009	0.0923333
D02	56.5833	0.463268	0.0867447
D02	58.7667	0.449501	0.0869601
D02	60.9333	0.444007	0.0787397
D02	63.1	0.443617	0.0979126
D02	65.2833	0.436586	0.100694
D02	67.4667	0.440369	0.109325
D02	69.6333	0.438476	0.100855
D02	71.8	0.432955	0.098773
D02	73.9667	0.427494	0.104672
D02	76.15	0.420654	0.100746
D02	78.3167	0.413421	0.102912
D02	80.5	0.410976	0.106709
D02	82.6667	0.415424	0.113861
D02	84.8667	0.407984	0.105359
D02	87.0333	0.405243	0.122831
D02	89.2167	0.396559	0.112945
D02	91.4	0.387337	0.114179
D02	93.5667	0.382143	0.1243
D02	95.75	0.374371	0.123201
D02	97.9167	0.371489	0.10948
D02	100.1	0.364377	0.117545
D02	102.283	0.363487	0.122328
D02	104.467	0.36058	0.118304
D02	106.65	0.360341	0.120521
D02	108.817	0.356478	0.110364
D02	111	0.351479	0.111207
D07	0	1	0	WY2370	[Lys-OrgS-] ATG5::NAT	0	20	0
D07	2.18333	1.1129	0.128759
D07	4.36667	1.14507	0.15862
D07	6.53333	1.12457	0.193231
D07	8.71667	1.10896	0.175256
D07	10.9	1.08165	0.176654
D07	13.0667	1.01351	0.169502
D07	15.25	-36.645	20.3197
D07	17.4333	1.0153	0.191642
D07	19.6167	0.949115	0.181866
D07	21.7833	0.859377	0.164713
D07	23.95	0.755651	0.147593
D07	26.1333	0.688401	0.152135
D07	28.3	0.612937	0.126694
D07	30.4667	0.535968	0.0989476
D07	32.65	0.47813	0.0931003
D07	34.8167	0.42835	0.109781
D07	36.9833	0.382892	0.0845584
D07	39.15	0.35553	0.0728371
D07	41.35	0.32722	0.0650563
D07	43.5167	0.306923	0.0624159
D07	45.7	0.290278	0.0552648
D07	47.8833	0.267405	0.0477309
D07	50.05	0.248665	0.0397516
D07	52.2167	0.231802	0.0354458
D07	54.4	0.21231	0.0321825
D07	56.5667	0.199873	0.0265218
D07	58.75	0.189471	0.0270335
D07	60.9167	0.189262	0.0283278
D07	63.1	0.181201	0.0274629
D07	65.2833	0.175891	0.0279829
D07	67.45	0.17703	0.029269
D07	69.6167	0.173343	0.0284858
D07	71.7833	0.168827	0.0252361
D07	73.9667	0.164692	0.0260324
D07	76.1333	0.160243	0.0239689
D07	78.3167	0.156955	0.0233215
D07	80.4833	0.158104	0.0239382
D07	82.6667	0.157653	0.0225636
D07	84.85	0.1532	0.0223698
D07	87.0333	0.148758	0.0189438
D07	89.2	0.141602	0.0182907
D07	91.3833	0.137879	0.0155094
D07	93.55	0.135748	0.0156437
D07	95.75	0.131567	0.0155296
D07	97.9167	0.128519	0.0135988
D07	100.083	0.124284	0.0129817
D07	102.283	0.125961	0.0146136
D07	104.467	0.124596	0.0095888
D07	106.633	0.121561	0.0114839
D07	108.817	0.118852	0.0116846
D07	110.983	0.118469	0.012077
E02	0	1	0	WY1604	[Lys-OrgS-]	0	0	1
E02	2.18333	1.08354	0.136785
E02	4.36667	1.16835	0.147398
E02	6.53333	1.21637	0.151169
E02	8.71667	1.26201	0.134761
E02	10.8833	1.29958	0.127089
E02	13.0667	1.30775	0.137296
E02	15.25	-68.924	71.5284
E02	17.4167	1.54276	0.214975
E02	19.6167	1.61098	0.17021
E02	21.7833	1.66032	0.166656
E02	23.95	1.69652	0.168208
E02	26.1333	1.77531	0.179004
E02	28.3	1.83882	0.15599
E02	30.4667	1.8864	0.151019
E02	32.6333	1.96072	0.178162
E02	34.8	2.02072	0.197429
E02	36.9833	2.0454	0.221488
E02	39.15	2.11821	0.199286
E02	41.3333	2.19328	0.231601
E02	43.5167	2.25875	0.232097
E02	45.6833	2.34771	0.237663
E02	47.8667	2.39605	0.24187
E02	50.05	2.44093	0.210154
E02	52.2167	2.46259	0.258686
E02	54.4	2.45284	0.230553
E02	56.5667	2.4607	0.276953
E02	58.75	2.48483	0.299792
E02	60.9167	2.54515	0.318497
E02	63.0833	2.6038	0.285698
E02	65.2667	2.62477	0.278456
E02	67.45	2.71541	0.317471
E02	69.6167	2.76376	0.326167
E02	71.7833	2.79283	0.304023
E02	73.95	2.82038	0.322758
E02	76.1333	2.8479	0.339252
E02	78.3	2.88965	0.351222
E02	80.4833	2.94104	0.315885
E02	82.65	3.02419	0.376791
E02	84.85	3.03417	0.344921
E02	87.0333	3.08764	0.347626
E02	89.2	3.09401	0.378702
E02	91.3833	3.09232	0.378947
E02	93.55	3.14404	0.377191
E02	95.7333	3.14712	0.404741
E02	97.9167	3.18709	0.367456
E02	100.083	3.20258	0.370173
E02	102.267	3.29127	0.445265
E02	104.45	3.35666	0.402779
E02	106.633	3.42146	0.423741
E02	108.817	3.46177	0.448
E02	110.983	3.54521	0.517284
E07	0	1	0	WY1604	[Lys-OrgS-]	0	20	1
E07	2.16667	1.10729	0.121563
E07	4.35	1.20209	0.122452
E07	6.51667	1.25387	0.142393
E07	8.7	1.30518	0.132468
E07	10.8833	1.33323	0.139025
E07	13.05	1.32431	0.133636
E07	15.2333	-58.7134	26.834
E07	17.4167	1.55498	0.158734
E07	19.6	1.6144	0.148934
E07	21.7667	1.65462	0.171462
E07	23.95	1.68293	0.143347
E07	26.1167	1.7685	0.156971
E07	28.2833	1.82538	0.168068
E07	30.45	1.87262	0.149877
E07	32.6333	1.94674	0.158346
E07	34.8	1.99796	0.151721
E07	36.9667	2.02037	0.161247
E07	39.15	2.10645	0.185564
E07	41.3333	2.15769	0.179908
E07	43.5	2.23179	0.187547
E07	45.6833	2.31275	0.21359
E07	47.8667	2.35341	0.220823
E07	50.0333	2.39422	0.224489
E07	52.2	2.41723	0.229773
E07	54.3833	2.39102	0.251113
E07	56.5667	2.40549	0.232415
E07	58.7333	2.42275	0.253496
E07	60.9	2.51612	0.238585
E07	63.0833	2.54069	0.247805
E07	65.2667	2.56117	0.249443
E07	67.4333	2.66197	0.263213
E07	69.6	2.68839	0.276863
E07	71.7667	2.715	0.278692
E07	73.95	2.7279	0.301145
E07	76.1167	2.74567	0.298155
E07	78.3	2.79453	0.309206
E07	80.4667	2.85567	0.316516
E07	82.6667	2.91936	0.3213
E07	84.8333	2.93015	0.355009
E07	87.0167	2.97325	0.385006
E07	89.1833	2.94632	0.428189
E07	91.3667	2.95828	0.356347
E07	93.55	2.99436	0.42856
E07	95.7333	3.00978	0.412182
E07	97.9	3.0186	0.428335
E07	100.083	3.04631	0.43486
E07	102.267	3.13538	0.483924
E07	104.45	3.18115	0.445996
E07	106.617	3.23451	0.459407
E07	108.8	3.273	0.482707
E07	110.967	3.36989	0.459076
F02	0	1	0	WY2429	[Lys-]	0	0	1
F02	2.18333	1.01791	0.135499
F02	4.36667	1.04661	0.115353
F02	6.53333	1.08441	0.124726
F02	8.71667	1.13141	0.126169
F02	10.9	1.17488	0.143604
F02	13.0667	1.18787	0.150852
F02	15.25	-65.2754	49.9074
F02	17.4333	1.42688	0.221621
F02	19.6167	1.48129	0.175999
F02	21.7833	1.52113	0.164015
F02	23.9667	1.55151	0.176792
F02	26.1333	1.61524	0.165808
F02	28.3	1.66864	0.1642
F02	30.4667	1.7137	0.174502
F02	32.6333	1.76991	0.196006
F02	34.8167	1.81678	0.209879
F02	36.9833	1.83392	0.222231
F02	39.15	1.89826	0.203427
F02	41.3333	1.95159	0.215123
F02	43.5167	2.00697	0.20572
F02	45.6833	2.07358	0.190356
F02	47.8667	2.11497	0.218506
F02	50.05	2.14069	0.214747
F02	52.2167	2.15812	0.242077
F02	54.4	2.13611	0.245409
F02	56.5833	2.13671	0.249967
F02	58.75	2.14626	0.247391
F02	60.9167	2.20213	0.209406
F02	63.1	2.23474	0.257439
F02	65.2667	2.2369	0.246148
F02	67.45	2.30356	0.25226
F02	69.6167	2.33318	0.253035
F02	71.7833	2.34958	0.255111
F02	73.95	2.35867	0.23807
F02	76.1333	2.35729	0.233047
F02	78.3	2.37048	0.232334
F02	80.4833	2.39853	0.25058
F02	82.6667	2.45325	0.247557
F02	84.85	2.43996	0.25076
F02	87.0333	2.45771	0.254632
F02	89.2	2.44452	0.253082
F02	91.3833	2.42543	0.296962
F02	93.55	2.43299	0.265337
F02	95.7333	2.43007	0.289113
F02	97.9167	2.41832	0.23057
F02	100.083	2.40901	0.231088
F02	102.267	2.45768	0.227839
F02	104.45	2.46747	0.223665
F02	106.633	2.49021	0.213924
F02	108.817	2.50078	0.229256
F02	110.983	2.53714	0.209965
F07	0	1	0	WY2429	[Lys-]	0	20	1
F07	2.18333	1.03333	0.098748
F07	4.35	1.07194	0.0965542
F07	6.53333	1.10546	0.108013
F07	8.7	1.15492	0.119515
F07	10.8833	1.19686	0.11682
F07	13.0667	1.19872	0.124981
F07	15.25	-52.6748	36.4636
F07	17.4167	1.43591	0.128862
F07	19.6	1.50763	0.148703
F07	21.7667	1.54549	0.17296
F07	23.95	1.56763	0.158491
F07	26.1167	1.64181	0.158549
F07	28.2833	1.69427	0.171263
F07	30.45	1.73819	0.16089
F07	32.6333	1.80469	0.170697
F07	34.8	1.84086	0.183048
F07	36.9667	1.85185	0.188516
F07	39.15	1.9358	0.201861
F07	41.3333	1.96986	0.21465
F07	43.5	2.03296	0.185598
F07	45.6833	2.09716	0.220282
F07	47.8667	2.12959	0.209282
F07	50.0333	2.15204	0.217385
F07	52.2167	2.1766	0.210182
F07	54.3833	2.13798	0.216542
F07	56.5667	2.1419	0.224643
F07	58.7333	2.15111	0.247892
F07	60.9	2.23039	0.240858
F07	63.0833	2.23015	0.255549
F07	65.2667	2.24455	0.244089
F07	67.4333	2.31836	0.266971
F07	69.6	2.33058	0.269191
F07	71.7667	2.34766	0.293174
F07	73.95	2.35731	0.288676
F07	76.1167	2.35687	0.315389
F07	78.3	2.3763	0.315563
F07	80.4667	2.41686	0.319608
F07	82.6667	2.46539	0.364051
F07	84.8333	2.44934	0.405033
F07	87.0167	2.4601	0.391981
F07	89.1833	2.43205	0.42493
F07	91.3667	2.42767	0.418092
F07	93.55	2.43438	0.413343
F07	95.7333	2.43384	0.426316
F07	97.9	2.41739	0.417419
F07	100.083	2.41703	0.406037
F07	102.267	2.48251	0.454064
F07	104.45	2.49085	0.438017
F07	106.617	2.50842	0.465725
F07	108.8	2.51729	0.468849
F07	110.967	2.58643	0.434968
G02	0	1	0	WY2370	[Lys-OrgS-] ATG5::NAT	0	0	1
G02	2.18333	1.03927	0.208379
G02	4.36667	1.04047	0.170614
G02	6.55	1.01291	0.183671
G02	8.71667	0.991154	0.197975
G02	10.9	0.966832	0.207919
G02	13.0667	0.926889	0.205895
G02	15.25	-98.5293	85.0553
G02	17.4333	0.994696	0.255104
G02	19.6167	0.975421	0.236501
G02	21.7833	0.951357	0.23928
G02	23.9667	0.919676	0.254499
G02	26.1333	0.911414	0.221796
G02	28.3167	0.895164	0.245481
G02	30.4667	0.873723	0.227659
G02	32.6333	0.860707	0.229665
G02	34.8167	0.844419	0.244834
G02	36.9833	0.813408	0.228382
G02	39.1667	0.799188	0.219235
G02	41.3333	0.7927	0.229436
G02	43.5167	0.777755	0.21219
G02	45.7	0.774123	0.186996
G02	47.8667	0.752999	0.191404
G02	50.05	0.734922	0.196471
G02	52.2333	0.709544	0.186497
G02	54.4	0.674575	0.186507
G02	56.5833	0.64941	0.184356
G02	58.75	0.627898	0.184028
G02	60.9167	0.620169	0.174223
G02	63.1	0.609047	0.199882
G02	65.2667	0.591401	0.199178
G02	67.45	0.590758	0.188529
G02	69.6167	0.581042	0.197422
G02	71.8	0.570765	0.188099
G02	73.9667	0.55417	0.177471
G02	76.1333	0.539883	0.162936
G02	78.3	0.526796	0.150483
G02	80.4833	0.522727	0.157972
G02	82.6667	0.525161	0.166792
G02	84.85	0.507614	0.135902
G02	87.0333	0.504953	0.149443
G02	89.2	0.487486	0.149177
G02	91.3833	0.473114	0.155852
G02	93.5667	0.466288	0.160533
G02	95.7333	0.451525	0.151649
G02	97.9167	0.440027	0.137934
G02	100.083	0.432843	0.134529
G02	102.267	0.433439	0.136055
G02	104.467	0.424976	0.13745
G02	106.633	0.421735	0.127911
G02	108.817	0.412976	0.120035
G02	111	0.411333	0.133621
G07	0	1	0	WY2370	[Lys-OrgS-] ATG5::NAT	0	20	1
G07	2.18333	1.06564	0.128718
G07	4.35	1.08492	0.171403
G07	6.53333	1.0601	0.194022
G07	8.7	1.03807	0.170796
G07	10.8833	1.00442	0.169801
G07	13.0667	0.953804	0.184759
G07	15.25	-112.275	30.2104
G07	17.4167	1.00411	0.182058
G07	19.6	0.979505	0.154744
G07	21.7833	0.946682	0.158576
G07	23.95	0.901336	0.153925
G07	26.1167	0.898103	0.166614
G07	28.2833	0.867914	0.154759
G07	30.45	0.836994	0.150282
G07	32.6333	0.821163	0.141589
G07	34.8	0.795137	0.134329
G07	36.9667	0.753196	0.124636
G07	39.15	0.733801	0.120971
G07	41.3333	0.719622	0.108212
G07	43.5	0.697201	0.129873
G07	45.6833	0.695278	0.130091
G07	47.8667	0.665515	0.121597
G07	50.0333	0.642906	0.124532
G07	52.2167	0.618715	0.120299
G07	54.3833	0.580911	0.104622
G07	56.5667	0.555498	0.108083
G07	58.7333	0.535203	0.103432
G07	60.9	0.53389	0.0947068
G07	63.0833	0.51151	0.100052
G07	65.2667	0.496297	0.0960916
G07	67.4333	0.495624	0.0916187
G07	69.6	0.480433	0.0941831
G07	71.7667	0.470068	0.0897542
G07	73.95	0.446241	0.0889709
G07	76.1167	0.435529	0.0937305
G07	78.3	0.424401	0.0861866
G07	80.4833	0.421879	0.0960385
G07	82.6667	0.416206	0.0925516
G07	84.85	0.395702	0.105044
G07	87.0167	0.384122	0.102728
G07	89.2	0.363745	0.0962866
G07	91.3667	0.352321	0.0876908
G07	93.55	0.34303	0.0941674
G07	95.7333	0.328606	0.0854579
G07	97.9	0.316562	0.0833525
G07	100.083	0.309368	0.0710741
G07	102.267	0.304397	0.0766442
G07	104.45	0.29361	0.0882287
G07	106.633	0.29114	0.0863036
G07	108.8	0.286185	0.0800132
G07	110.967	0.285932	0.0883251
