# Supplementary material for: Metabolic excretion associated with nutrient–growth dysregulation promotes the rapid evolution of an overt metabolic defect
Source: PLoS Biol. 2020 Aug 24;18(8):e3000757. doi: 10.1371/journal.pbio.3000757 (PMC7470746; doi:10.1371/journal.pbio.3000757)
Supplement: S9 Data — (XLSX) [file pbio.3000757.s026.xlsx]

## Sheet: Competition_Dynamics
Sample	Strain_Pair	AVGCellDense	AVGLiveDense	AVGDeadDense	AVGmCherryDense	AVGGFPDense	AVGBFPDense	AVGBFPtomCherry	Generation	ExperimentDate	3-Tp Slope	Abs(3-Tp Slope)	Max	True Slope	s (slope/ln(2)	Beg Ratio of steepest	Starting Ratio	Starting Frequency
C_1_1	WY2072_WY2045	902461	860987	40707.2	239115	648747	3096.26	0.011494	0	2016-02-24
C_1_1	WY2072_WY2045	1.76716e+06	1.71905e+06	35971.4	696085	1.0531e+06	7032.07	0.0107661	2.26	2016-02-24
C_1_1	WY2072_WY2045	2.34911e+06	2.19413e+06	128614	1.06732e+06	1.25384e+06	12869.1	0.0118487	3.87	2016-02-24	0.00546855	0.00546855	0.530468	0.530468	0.765303	0.0118487	0.011494	0.0127833
C_1_1	WY2072_WY2045	2.51929e+06	2.32852e+06	130217	1.94942e+06	535123	23681.7	0.0119561	6.77	2016-02-24	0.0208427	0.0208427
C_1_1	WY2072_WY2045	1.29993e+06	1.24798e+06	32724.3	705338	577525	14116.6	0.0199887	7.93366	2016-02-24	0.104625	0.104625
C_1_1	WY2072_WY2045	3.77278e+06	3.65498e+06	78319.9	1.58907e+06	2.02191e+06	139235	0.0876516	10.57	2016-02-24	0.530468	0.530468
C_1_1	WY2072_WY2045	1.88084e+06	1.80361e+06	48490.9	777680	956691	140942	0.181586	14.21	2016-02-24	0.342282	0.342282
C_1_1	WY2072_WY2045	2.10973e+06	2.0265e+06	52294.2	1.03536e+06	987999	78589.6	0.075872	16.7664	2016-02-24	-0.00814671	0.00814671
C_1_2	WY2072_WY2045	987878	941160	45929.7	275495	699969	1453.16	0.00526627	0	2016-02-24
C_1_2	WY2072_WY2045	1.52901e+06	1.48897e+06	30620.4	557849	957861	2440.07	0.00445005	1.86	2016-02-24
C_1_2	WY2072_WY2045	2.11045e+06	1.97963e+06	105521	993918	1.09612e+06	7917.39	0.00795489	3.29	2016-02-24	0.114794	0.114794	0.406809	0.406809	0.586901	0.00795489	0.00526627	0.00524706
C_1_2	WY2072_WY2045	1.8445e+06	1.70282e+06	84708.9	1.48054e+06	345741	11208.3	0.00758788	6.12	2016-02-24	0.105323	0.105323
C_1_2	WY2072_WY2045	1.04326e+06	992855	32057.3	609934	419074	11776.5	0.019309	7.36983	2016-02-24	0.177434	0.177434
C_1_2	WY2072_WY2045	2.91885e+06	2.81881e+06	66025.7	1.10819e+06	1.74951e+06	47893	0.0432084	10.16	2016-02-24	0.406809	0.406809
C_1_2	WY2072_WY2045	2.01491e+06	1.92847e+06	54956	905904	969935	132481	0.145805	13.73	2016-02-24	0.318911	0.318911
C_1_2	WY2072_WY2045	2.61462e+06	2.51281e+06	64992.9	1.24984e+06	1.24208e+06	111757	0.0895814	16.5997	2016-02-24	0.122328	0.122328
C_1_3	WY2072_WY2045	1.10127e+06	1.05326e+06	45671	291920	792765	1467.55	0.00517865	0	2016-02-24
C_1_3	WY2072_WY2045	1.66475e+06	1.61728e+06	34549.1	661023	990245	2079.05	0.0031576	2.18	2016-02-24
C_1_3	WY2072_WY2045	2.38458e+06	2.23798e+06	116289	1.09457e+06	1.26011e+06	14888.4	0.0134839	3.78	2016-02-24	0.22506	0.22506	0.632472	0.632472	0.912465	0.010408	0.00517865	0.0050021
C_1_3	WY2072_WY2045	2.58205e+06	2.36721e+06	168356	1.94964e+06	599095	20289.3	0.010408	6.67	2016-02-24	0.223025	0.223025
C_1_3	WY2072_WY2045	1.48201e+06	1.42884e+06	30447.7	712543	751723	12412.9	0.0175483	7.61359	2016-02-24	0.0315218	0.0315218
C_1_3	WY2072_WY2045	3.37337e+06	3.24395e+06	86408.7	1.46193e+06	1.78302e+06	111078	0.0759305	9.84	2016-02-24	0.632472	0.632472
C_1_3	WY2072_WY2045	1.96043e+06	1.86938e+06	51050.4	899592	897117	156970	0.174488	13.19	2016-02-24	0.398876	0.398876
C_1_3	WY2072_WY2045	2.42595e+06	2.34322e+06	51180	1.08937e+06	1.21982e+06	107757	0.0989101	15.9169	2016-02-24	0.051201	0.051201
C_2_1	WY2072_WY2045	931918	886549	44586.2	234882	679461	6199.98	0.0258378	0	2016-02-24
C_2_1	WY2072_WY2045	1.7834e+06	1.73676e+06	35208.7	756094	997231	11025.1	0.0145814	2.08	2016-02-24
C_2_1	WY2072_WY2045	1.93761e+06	1.81267e+06	94773	852915	1.03976e+06	35426.2	0.0415354	3.64	2016-02-24	0.108498	0.108498	0.40872	0.40872	0.589658	0.0629302	0.0258378	0.0257173
C_2_1	WY2072_WY2045	2.45066e+06	2.26103e+06	141467	1.86853e+06	453902	117677	0.0629302	6.51	2016-02-24	0.307087	0.307087
C_2_1	WY2072_WY2045	1.34125e+06	1.29246e+06	25946.8	604733	607271	126217	0.208704	7.6106	2016-02-24	0.35385	0.35385
C_2_1	WY2072_WY2045	3.26567e+06	3.14336e+06	78319.5	1.12e+06	1.77518e+06	357627	0.319308	10.07	2016-02-24	0.40872	0.40872
C_2_1	WY2072_WY2045	1.2305e+06	1.16942e+06	31105.7	599649	524625	102722	0.171269	13.57	2016-02-24	-0.0429714	0.0429714
C_2_1	WY2072_WY2045	2.41311e+06	2.33388e+06	49550.6	1.02006e+06	1.28513e+06	98925.6	0.0969761	16.6082	2016-02-24	-0.182157	0.182157
C_2_2	WY2072_WY2045	1.03231e+06	987233	43829.3	267154	746439	5851.36	0.0215687	0	2016-02-24
C_2_2	WY2072_WY2045	1.64675e+06	1.60308e+06	34047.1	663375	962645	8761.3	0.0132077	1.87	2016-02-24
C_2_2	WY2072_WY2045	2.32148e+06	2.1816e+06	113354	1.0212e+06	1.2469e+06	39159.9	0.0383321	3.44	2016-02-24	0.153627	0.153627	0.392193	0.392193	0.565816	0.0540722	0.0215687	0.0214331
C_2_2	WY2072_WY2045	2.55955e+06	2.36197e+06	154152	1.93842e+06	505338	104814	0.0540722	6.57	2016-02-24	0.272893	0.272893
C_2_2	WY2072_WY2045	1.48229e+06	1.43405e+06	27021.6	679390	677207	121898	0.179355	7.60289	2016-02-24	0.309965	0.309965
C_2_2	WY2072_WY2045	3.92686e+06	3.78461e+06	100799	1.46611e+06	2.05564e+06	385627	0.263023	10.11	2016-02-24	0.392193	0.392193
C_2_2	WY2072_WY2045	1.32395e+06	1.26548e+06	31132.8	577372	636598	105681	0.183035	13.51	2016-02-24	-0.00289765	0.00289765
C_2_2	WY2072_WY2045	1.98079e+06	1.90429e+06	48803.4	992085	905437	76572.6	0.0771848	16.0173	2016-02-24	-0.201739	0.201739
C_2_3	WY2072_WY2045	936654	892362	43374.2	259897	659355	5716.45	0.0219074	0	2016-02-24
C_2_3	WY2072_WY2045	1.38812e+06	1.35346e+06	27461.1	579818	791816	7622.28	0.0131328	1.49	2016-02-24
C_2_3	WY2072_WY2045	1.76523e+06	1.65961e+06	81778.3	727935	1.00078e+06	27230.2	0.0374587	2.94	2016-02-24	0.180037	0.180037	0.459938	0.459938	0.663551	0.0519602	0.0219074	0.0215217
C_2_3	WY2072_WY2045	2.32887e+06	2.13734e+06	136531	1.77426e+06	451744	92153.3	0.0519602	5.88	2016-02-24	0.283818	0.283818
C_2_3	WY2072_WY2045	1.45188e+06	1.40565e+06	26910.9	656013	681868	110238	0.168103	6.97188	2016-02-24	0.318002	0.318002
C_2_3	WY2072_WY2045	3.22106e+06	3.10584e+06	76031.1	1.09053e+06	1.76958e+06	348701	0.319651	9.49	2016-02-24	0.459938	0.459938
C_2_3	WY2072_WY2045	1.25579e+06	1.19415e+06	32407.2	593581	551913	106151	0.178496	12.37	2016-02-24	0.00603186	0.00603186
C_2_3	WY2072_WY2045	2.23929e+06	2.16434e+06	49357.3	962165	1.18736e+06	82032.3	0.0852981	14.941	2016-02-24	-0.241558	0.241558
C_2_3	WY2072_WY2045	936654	892362	43374.2	259897	659355	5716.45	0.0219074	0	2016-02-24
C_2_3	WY2072_WY2045	1.38812e+06	1.35346e+06	27461.1	579818	791816	7622.28	0.0131328	1.49	2016-02-24
C_2_3	WY2072_WY2045	1.76523e+06	1.65961e+06	81778.3	727935	1.00078e+06	27230.2	0.0374587	2.94	2016-02-24	0.180037	0.180037	0.459938	0.459938	0.663551	0.0519602	0.0219074	0.0215217
C_2_3	WY2072_WY2045	2.32887e+06	2.13734e+06	136531	1.77426e+06	451744	92153.3	0.0519602	5.88	2016-02-24	0.283818	0.283818
C_2_3	WY2072_WY2045	1.45188e+06	1.40565e+06	26910.9	656013	681868	110238	0.168103	6.97188	2016-02-24	0.318002	0.318002
C_2_3	WY2072_WY2045	3.22106e+06	3.10584e+06	76031.1	1.09053e+06	1.76958e+06	348701	0.319651	9.49	2016-02-24	0.459938	0.459938
C_2_3	WY2072_WY2045	1.25579e+06	1.19415e+06	32407.2	593581	551913	106151	0.178496	12.37	2016-02-24	0.00603186	0.00603186
C_2_3	WY2072_WY2045	2.23929e+06	2.16434e+06	49357.3	962165	1.18736e+06	82032.3	0.0852981	14.941	2016-02-24	-0.241558	0.241558
C_3_2	WY2072_WY2045	1.04052e+06	993293	46677	257333	713797	55333.5	0.217169	0	2016-02-24
C_3_2	WY2072_WY2045	1.70294e+06	1.65927e+06	32012.6	658290	934466	96976.5	0.147365	2.05	2016-02-24
C_3_2	WY2072_WY2045	2.33982e+06	2.2055e+06	111267	962893	1.13628e+06	222914	0.231394	3.52	2016-02-24	0.00488987	0.00488987	0.239136	0.239136	0.345	0.086231	0.217169	0.176973
C_3_2	WY2072_WY2045	2.44069e+06	2.25003e+06	155081	1.82271e+06	442055	157188	0.086231	6.35	2016-02-24	-0.154729	0.154729
C_3_2	WY2072_WY2045	1.3133e+06	1.27009e+06	24507.9	593191	549819	166748	0.281048	7.16832	2016-02-24	-0.0508166	0.0508166
C_3_2	WY2072_WY2045	2.8386e+06	2.73591e+06	72247.3	1.01587e+06	1.55753e+06	255352	0.251306	9.64	2016-02-24	0.239136	0.239136
C_3_2	WY2072_WY2045	1.52803e+06	1.45351e+06	41068.8	769405	634786	117889	0.153414	13.77	2016-02-24	-0.0945538	0.0945538
C_3_2	WY2072_WY2045	2.90357e+06	2.7996e+06	67798.1	1.30097e+06	1.46137e+06	128867	0.0990452	16.3352	2016-02-24	-0.137222	0.137222
C_3_3	WY2072_WY2045	1.16327e+06	1.11594e+06	46014.9	273913	811065	60444.3	0.223476	0	2016-02-24
C_3_3	WY2072_WY2045	2.1517e+06	2.10508e+06	35286.6	809368	1.19651e+06	125893	0.155545	0.49	2016-02-24
C_3_3	WY2072_WY2045	2.15083e+06	2.07247e+06	70617.6	722749	1.30957e+06	105102	0.145339	2.24	2016-02-24	-0.151446	0.151446	0.308791	0.308791	0.445491	0.0915648	0.223476	0.180778
C_3_3	WY2072_WY2045	4.9835e+06	4.69281e+06	258916	3.9906e+06	593680	365385	0.0915648	4.95	2016-02-24	-0.123246	0.123246
C_3_3	WY2072_WY2045	3.25574e+06	3.14523e+06	57085.2	1.2147e+06	1.72046e+06	298086	0.24576	6.17754	2016-02-24	0.0832773	0.0832773
C_3_3	WY2072_WY2045	1.74294e+06	1.68486e+06	34705.2	511591	1.10991e+06	117430	0.230014	7.77	2016-02-24	0.308791	0.308791
C_3_3	WY2072_WY2045	832528	786319	22299.1	531079	258270	41759.1	0.0782947	11.36	2016-02-24	-0.234198	0.234198
C_3_3	WY2072_WY2045	1.7581e+06	1.71256e+06	32350.8	498017	1.19732e+06	58988.8	0.118357	14.0479	2016-02-24	-0.116413	0.116413
C_4_1	WY2072_WY2045	1.30841e+06	1.26166e+06	46272.9	34525.4	755756	501648	14.5165	0	2016-02-24
C_4_1	WY2072_WY2045	1.87654e+06	1.84555e+06	28002.8	489071	718444	662330	1.35453	1.23	2016-02-24
C_4_1	WY2072_WY2045	1.45354e+06	1.38906e+06	36881.3	412406	525354	509358	1.23588	2.31	2016-02-24	-1.08629	1.08629	1.08629	-1.08629	-1.56719	14.5165	14.5165	0.935608
C_4_1	WY2072_WY2045	1.76493e+06	1.64427e+06	88497	1.25201e+06	325130	179259	0.143186	4.85	2016-02-24	-0.66151	0.66151
C_4_1	WY2072_WY2045	850202	812615	25307.8	414026	325161	108998	0.263433	5.16462	2016-02-24	-0.659574	0.659574
C_4_1	WY2072_WY2045	2.65571e+06	2.56785e+06	62890.6	863604	1.60651e+06	176624	0.204392	7.84	2016-02-24	0.0356256	0.0356256
C_4_1	WY2072_WY2045	1.25363e+06	1.19807e+06	30789.2	548367	624179	76817.2	0.140031	11.9	2016-02-24	-0.0937684	0.0937684
C_4_1	WY2072_WY2045	2.15698e+06	2.08387e+06	53682.8	926995	1.14091e+06	82261.5	0.0888216	15.0389	2016-02-24	-0.114687	0.114687
C_4_2	WY2072_WY2045	1.06576e+06	1.02714e+06	38004	25860.8	623044	404420	16.0539	0	2016-02-24
C_4_2	WY2072_WY2045	1.89093e+06	1.86126e+06	26362.7	489251	679494	715313	1.46206	1.47	2016-02-24
C_4_2	WY2072_WY2045	1.1293e+06	1.07438e+06	32016	301370	438250	384838	1.27615	2.61	2016-02-24	-1.00132	1.00132	1.00132	-1.00132	-1.44459	16.0539	16.0539	0.939898
C_4_2	WY2072_WY2045	1.52912e+06	1.4134e+06	82425	1.08126e+06	284961	156457	0.144676	5.25	2016-02-24	-0.649277	0.649277
C_4_2	WY2072_WY2045	814911	777781	26616.7	417632	280325	114688	0.274682	5.93744	2016-02-24	-0.562694	0.562694
C_4_2	WY2072_WY2045	2.20301e+06	2.13094e+06	52160.7	694331	1.36146e+06	139652	0.201286	7.68	2016-02-24	0.0745106	0.0745106
C_4_2	WY2072_WY2045	1.01612e+06	968684	25741.3	463380	495220	54418.7	0.117438	11.28	2016-02-24	-0.157637	0.157637
C_4_2	WY2072_WY2045	1.50484e+06	1.45686e+06	36578	521283	925581	54767.9	0.105109	14.2055	2016-02-24	-0.101465	0.101465
C_4_3	WY2072_WY2045	1.44348e+06	1.39146e+06	51439.3	37081	846421	541953	14.6167	0	2016-02-24
C_4_3	WY2072_WY2045	2.48106e+06	2.44455e+06	31510.6	651262	900089	919350	1.41419	1.76	2016-02-24
C_4_3	WY2072_WY2045	1.63368e+06	1.55629e+06	49041.4	487420	567635	570613	1.1705	2.97	2016-02-24	-0.884579	0.884579	0.884579	-0.884579	-1.27618	14.6167	14.6167	0.935961
C_4_3	WY2072_WY2045	2.02303e+06	1.8684e+06	118187	1.43342e+06	391637	187641	0.130642	5.55	2016-02-24	-0.663267	0.663267
C_4_3	WY2072_WY2045	784827	750936	22858.4	443982	232153	106478	0.239741	6.18284	2016-02-24	-0.596539	0.596539
C_4_3	WY2072_WY2045	2.35831e+06	2.28025e+06	52997.3	768441	1.44098e+06	140978	0.183376	8.52	2016-02-24	0.0520881	0.0520881
C_4_3	WY2072_WY2045	1.21888e+06	1.15935e+06	34040.5	547471	594543	73905.1	0.135023	12.91	2016-02-24	-0.0833319	0.0833319
C_4_3	WY2072_WY2045	1.82801e+06	1.75889e+06	52337.7	712028	1.05226e+06	57963	0.0814197	15.6438	2016-02-24	-0.109821	0.109821
D_1_1	WY2073_WY2045	1.02908e+06	976550	51391.8	288228	723006	5456.29	0.0199882	0	2016-02-24
D_1_1	WY2073_WY2045	1.69018e+06	1.64114e+06	40963.3	623991	1.04665e+06	7151.43	0.0118529	1.93	2016-02-24
D_1_1	WY2073_WY2045	1.66156e+06	1.53511e+06	94053.2	765198	873769	9477.2	0.0109377	3.38	2016-02-24	-0.183343	0.183343	0.475665	0.475665	0.686239	0.00907807	0.0199882	0.0185787
D_1_1	WY2073_WY2045	2.58218e+06	2.32252e+06	205204	2.15387e+06	397846	19564	0.00907807	6.29	2016-02-24	-0.0615837	0.0615837
D_1_1	WY2073_WY2045	1.51887e+06	1.46218e+06	28969.7	789362	714099	11048.7	0.0139822	7.08949	2016-02-24	0.0312235	0.0312235
D_1_1	WY2073_WY2045	3.33596e+06	3.21152e+06	98667.3	1.28006e+06	1.98556e+06	53003.3	0.0414117	9.45	2016-02-24	0.475665	0.475665
D_1_1	WY2073_WY2045	1.91539e+06	1.81967e+06	57637.3	935813	849027	117724	0.126081	12.87	2016-02-24	0.376516	0.376516
D_1_1	WY2073_WY2045	3.30689e+06	3.15072e+06	112102	1.5008e+06	1.6487e+06	141747	0.0944012	15.6783	2016-02-24	0.139225	0.139225
D_1_2	WY2073_WY2045	1.03303e+06	978202	53241.6	250672	767262	1600.55	0.00642112	0	2016-02-24
D_1_2	WY2073_WY2045	1.88529e+06	1.8429e+06	33195	729407	1.13515e+06	2574.55	0.0035277	1.83	2016-02-24
D_1_2	WY2073_WY2045	2.47791e+06	2.30735e+06	150468	1.23373e+06	1.20752e+06	11845.4	0.00961687	3.29	2016-02-24	0.104083	0.104083	0.587464	0.587464	0.847532	0.0100425	0.00642112	0.00634452
D_1_2	WY2073_WY2045	2.43795e+06	2.19478e+06	191288	1.88784e+06	517969	18999.2	0.0100425	6.2	2016-02-24	0.207499	0.207499
D_1_2	WY2073_WY2045	1.29339e+06	1.25144e+06	23013.4	625087	648469	14386.5	0.0229071	7.3303	2016-02-24	0.175099	0.175099
D_1_2	WY2073_WY2045	3.75183e+06	3.60261e+06	126565	1.5316e+06	2.05043e+06	146366	0.0955248	9.97	2016-02-24	0.587464	0.587464
D_1_2	WY2073_WY2045	1.92463e+06	1.81847e+06	64964.4	899843	895392	117357	0.130428	13.66	2016-02-24	0.262629	0.262629
D_1_2	WY2073_WY2045	2.96616e+06	2.82761e+06	99406.2	1.29346e+06	1.53567e+06	123057	0.0949777	16.3947	2016-02-24	0.00392638	0.00392638
D_1_3	WY2073_WY2045	967505	922889	43625.4	271883	681536	1396.54	0.00499747	0	2016-02-24
D_1_3	WY2073_WY2045	1.84182e+06	1.8044e+06	30006.8	721828	1.10306e+06	2635.55	0.00364954	1.5	2016-02-24
D_1_3	WY2073_WY2045	2.02741e+06	1.88716e+06	111409	954154	1.05211e+06	8309.7	0.00869423	2.85	2016-02-24	0.18684	0.18684	0.527656	0.527656	0.761246	0.00905686	0.00499747	0.00511029
D_1_3	WY2073_WY2045	2.39043e+06	2.14481e+06	198167	1.90275e+06	458373	17275.2	0.00905686	5.84	2016-02-24	0.176997	0.176997
D_1_3	WY2073_WY2045	1.32906e+06	1.28573e+06	23556.9	586571	730872	6808.44	0.0116366	6.6689	2016-02-24	0.0596056	0.0596056
D_1_3	WY2073_WY2045	3.30468e+06	3.18518e+06	102687	1.27528e+06	1.94642e+06	63447.8	0.0497526	9.17	2016-02-24	0.527656	0.527656
D_1_3	WY2073_WY2045	1.69497e+06	1.61126e+06	51180.9	806498	777286	103192	0.127889	13.12	2016-02-24	0.359614	0.359614
D_1_3	WY2073_WY2045	2.55174e+06	2.43504e+06	87498.2	1.1587e+06	1.28651e+06	96215.6	0.0830335	15.596	2016-02-24	0.0944217	0.0944217
D_2_1	WY2073_WY2045	939509	894061	44302	259596	660246	7005.51	0.0269931	0	2016-02-24
D_2_1	WY2073_WY2045	1.71506e+06	1.67768e+06	30411.1	714093	971288	9830.24	0.0137695	2.16	2016-02-24
D_2_1	WY2073_WY2045	2.43042e+06	2.25241e+06	150002	1.25155e+06	1.118e+06	43070.3	0.0343587	3.63	2016-02-24	0.0382953	0.0382953	0.305668	0.305668	0.440986	0.0343587	0.0269931	0.026277
D_2_1	WY2073_WY2045	2.32183e+06	2.11277e+06	167963	1.76879e+06	447942	93211.5	0.0526795	6.49	2016-02-24	0.287951	0.287951
D_2_1	WY2073_WY2045	1.64467e+06	1.59503e+06	28285.3	744406	790226	103367	0.139128	7.786	2016-02-24	0.305668	0.305668
D_2_1	WY2073_WY2045	3.64517e+06	3.51584e+06	114035	1.33898e+06	2.03734e+06	246986	0.184447	10.39	2016-02-24	0.290662	0.290662
D_2_1	WY2073_WY2045	1.60305e+06	1.51113e+06	56607.3	800809	667007	127389	0.15889	14.62	2016-02-24	0.0141643	0.0141643
D_2_1	WY2073_WY2045	2.92248e+06	2.79059e+06	98120.5	1.29513e+06	1.49729e+06	117178	0.0904681	17.7837	2016-02-24	-0.0930108	0.0930108
D_2_2	WY2073_WY2045	1.0713e+06	1.0176e+06	52118.1	292770	755098	5699.11	0.0194366	0	2016-02-24
D_2_2	WY2073_WY2045	2.15659e+06	2.10627e+06	42122.6	806939	1.32144e+06	12071.9	0.0147558	2.24	2016-02-24
D_2_2	WY2073_WY2045	2.48783e+06	2.30133e+06	151451	1.20548e+06	1.21948e+06	44092	0.0365203	3.67	2016-02-24	0.145798	0.145798	0.398085	0.398085	0.574316	0.0147558	0.0194366	0.0190944
D_2_2	WY2073_WY2045	2.9846e+06	2.71523e+06	234931	2.18914e+06	590790	185893	0.084877	6.47	2016-02-24	0.398085	0.398085
D_2_2	WY2073_WY2045	1.55648e+06	1.50913e+06	27541.5	707413	731121	111200	0.158063	7.54088	2016-02-24	0.362885	0.362885
D_2_2	WY2073_WY2045	4.13577e+06	3.9943e+06	125224	1.53349e+06	2.19982e+06	376529	0.245781	10.13	2016-02-24	0.2683	0.2683
D_2_2	WY2073_WY2045	1.73541e+06	1.64856e+06	55338.9	751307	844876	129067	0.171706	13.92	2016-02-24	0.00504846	0.00504846
D_2_2	WY2073_WY2045	2.51816e+06	2.40239e+06	87285.6	1.24232e+06	1.17216e+06	94341.8	0.0757411	16.7238	2016-02-24	-0.173748	0.173748
D_2_3	WY2073_WY2045	1.18714e+06	1.12642e+06	58800.7	345695	817821	7198.99	0.0208315	0	2016-02-24
D_2_3	WY2073_WY2045	2.19155e+06	2.14509e+06	40395	787990	1.37674e+06	12978.8	0.0164995	2.13	2016-02-24
D_2_3	WY2073_WY2045	2.05135e+06	1.91497e+06	110430	1.02355e+06	972880	34906.2	0.0340802	3.55	2016-02-24	0.119073	0.119073	0.31783	0.31783	0.458532	0.0503625	0.0208315	0.0203999
D_2_3	WY2073_WY2045	2.77075e+06	2.50608e+06	221754	2.11434e+06	532305	106476	0.0503625	6.51	2016-02-24	0.236087	0.236087
D_2_3	WY2073_WY2045	1.49934e+06	1.45584e+06	25452.5	659154	749768	82828.6	0.125668	7.6115	2016-02-24	0.28194	0.28194
D_2_3	WY2073_WY2045	3.28434e+06	3.13428e+06	124085	1.23587e+06	1.79813e+06	233237	0.188721	10.24	2016-02-24	0.31783	0.31783
D_2_3	WY2073_WY2045	1.58936e+06	1.50815e+06	49392.7	836488	635326	109602	0.131021	14.18	2016-02-24	-0.00144779	0.00144779
D_2_3	WY2073_WY2045	3.87681e+06	3.72005e+06	127023	1.64773e+06	2.04951e+06	157548	0.0955748	16.2898	2016-02-24	-0.109931	0.109931
D_2_3	WY2073_WY2045	1.18714e+06	1.12642e+06	58800.7	345695	817821	7198.99	0.0208315	0	2016-02-24
D_2_3	WY2073_WY2045	2.19155e+06	2.14509e+06	40395	787990	1.37674e+06	12978.8	0.0164995	2.13	2016-02-24
D_2_3	WY2073_WY2045	2.05135e+06	1.91497e+06	110430	1.02355e+06	972880	34906.2	0.0340802	3.55	2016-02-24	0.119073	0.119073	0.31783	0.31783	0.458532	0.0503625	0.0208315	0.0203999
D_2_3	WY2073_WY2045	2.77075e+06	2.50608e+06	221754	2.11434e+06	532305	106476	0.0503625	6.51	2016-02-24	0.236087	0.236087
D_2_3	WY2073_WY2045	1.49934e+06	1.45584e+06	25452.5	659154	749768	82828.6	0.125668	7.6115	2016-02-24	0.28194	0.28194
D_2_3	WY2073_WY2045	3.28434e+06	3.13428e+06	124085	1.23587e+06	1.79813e+06	233237	0.188721	10.24	2016-02-24	0.31783	0.31783
D_2_3	WY2073_WY2045	1.58936e+06	1.50815e+06	49392.7	836488	635326	109602	0.131021	14.18	2016-02-24	-0.00144779	0.00144779
D_2_3	WY2073_WY2045	3.87681e+06	3.72005e+06	127023	1.64773e+06	2.04951e+06	157548	0.0955748	16.2898	2016-02-24	-0.109931	0.109931
D_3_2	WY2073_WY2045	1.57049e+06	1.49709e+06	71174.7	419786	1.05786e+06	68909.3	0.164639	0	2016-02-24
D_3_2	WY2073_WY2045	2.10635e+06	2.05078e+06	43440.3	724457	1.24481e+06	119547	0.165227	2.16	2016-02-24
D_3_2	WY2073_WY2045	2.72603e+06	2.51166e+06	192092	1.22448e+06	1.23639e+06	238460	0.19469	3.63	2016-02-24	0.0428678	0.0428678	0.220841	0.220841	0.318606	0.0861442	0.164639	0.141007
D_3_2	WY2073_WY2045	3.28582e+06	2.99451e+06	261946	2.47698e+06	573544	213399	0.0861442	6.31	2016-02-24	-0.17492	0.17492
D_3_2	WY2073_WY2045	2.17893e+06	2.11813e+06	34505.4	900519	1.05147e+06	211983	0.236162	7.33535	2016-02-24	-0.019835	0.019835
D_3_2	WY2073_WY2045	4.21714e+06	4.0678e+06	135799	1.52522e+06	2.31515e+06	346050	0.226882	9.83	2016-02-24	0.220841	0.220841
D_3_2	WY2073_WY2045	1.58381e+06	1.50345e+06	50063.8	752652	681190	139397	0.185201	13.17	2016-02-24	-0.0427106	0.0427106
D_3_2	WY2073_WY2045	2.85395e+06	2.70859e+06	112283	1.3234e+06	1.39265e+06	125377	0.094692	16.1284	2016-02-24	-0.137066	0.137066
D_3_3	WY2073_WY2045	1.35366e+06	1.28801e+06	63920.5	378165	891574	60992.5	0.162048	0	2016-02-24
D_3_3	WY2073_WY2045	2.33523e+06	2.27027e+06	50367	903586	1.29054e+06	125290	0.138951	1.64	2016-02-24
D_3_3	WY2073_WY2045	2.75983e+06	2.56431e+06	179884	1.16039e+06	1.3457e+06	227133	0.195829	3.05	2016-02-24	0.057876	0.057876	0.192542	0.192542	0.27778	0.0864146	0.162048	0.138885
D_3_3	WY2073_WY2045	3.20423e+06	2.91074e+06	263751	2.36996e+06	606479	204780	0.0864146	5.73	2016-02-24	-0.140983	0.140983
D_3_3	WY2073_WY2045	1.70733e+06	1.65772e+06	30925.8	678208	850926	169543	0.249842	6.78744	2016-02-24	-0.00715876	0.00715876
D_3_3	WY2073_WY2045	4.28481e+06	4.15006e+06	127501	1.59045e+06	2.32042e+06	340993	0.214367	9.36	2016-02-24	0.192542	0.192542
D_3_3	WY2073_WY2045	1.69952e+06	1.60604e+06	59877.5	816334	740667	129386	0.158577	12.78	2016-02-24	-0.0765157	0.0765157
D_3_3	WY2073_WY2045	2.9573e+06	2.80358e+06	120937	1.40171e+06	1.41553e+06	125358	0.0894164	14.8739	2016-02-24	-0.151707	0.151707
D_4_1	WY2073_WY2045	1.42405e+06	1.3711e+06	51996.4	39572.3	859114	503982	12.762	0	2016-02-24
D_4_1	WY2073_WY2045	2.10873e+06	2.07727e+06	27840.5	471603	789570	840238	1.78372	1.63	2016-02-24
D_4_1	WY2073_WY2045	1.67911e+06	1.58752e+06	63629.9	563555	531281	573479	1.01774	2.79	2016-02-24	-0.925965	0.925965	0.925965	-0.925965	-1.33589	12.762	12.762	0.927197
D_4_1	WY2073_WY2045	2.17673e+06	2.00256e+06	149886	1.55813e+06	388275	218586	0.14047	5.75	2016-02-24	-0.627124	0.627124
D_4_1	WY2073_WY2045	1.04392e+06	1.0115e+06	24577.1	465696	446408	129502	0.278115	6.80355	2016-02-24	-0.398341	0.398341
D_4_1	WY2073_WY2045	2.44466e+06	2.33712e+06	82842.9	851081	1.42546e+06	158683	0.186512	9.31	2016-02-24	0.0362539	0.0362539
D_4_1	WY2073_WY2045	1.24596e+06	1.18998e+06	35273	661634	507653	71145.6	0.10756	12.56	2016-02-24	-0.16524	0.16524
D_4_1	WY2073_WY2045	2.34847e+06	2.25508e+06	77956	784975	1.45376e+06	102667	0.130771	15.1319	2016-02-24	-0.065663	0.065663
D_4_2	WY2073_WY2045	1.50042e+06	1.44474e+06	55065.7	43715	908372	522291	11.9772	0	2016-02-24
D_4_2	WY2073_WY2045	2.39354e+06	2.35757e+06	32035.1	492093	947270	944935	1.92587	1.92	2016-02-24
D_4_2	WY2073_WY2045	1.82022e+06	1.70463e+06	77540.6	631029	584321	592388	0.938684	3.02	2016-02-24	-0.855354	0.855354	0.855354	-0.855354	-1.23401	11.9772	11.9772	0.922766
D_4_2	WY2073_WY2045	2.42123e+06	2.24011e+06	155446	1.7671e+06	403631	235978	0.133978	5.84	2016-02-24	-0.682019	0.682019
D_4_2	WY2073_WY2045	1.2052e+06	1.17516e+06	21395.7	501132	541454	158414	0.316392	6.88811	2016-02-24	-0.366295	0.366295
D_4_2	WY2073_WY2045	2.50892e+06	2.41316e+06	78218.9	814859	1.53218e+06	151268	0.185619	9.3	2016-02-24	0.0393105	0.0393105
D_4_2	WY2073_WY2045	1.31577e+06	1.25125e+06	37843.4	721399	511809	76520.9	0.106066	13.6	2016-02-24	-0.159007	0.159007
D_4_2	WY2073_WY2045	2.23824e+06	2.15043e+06	73869.9	739274	1.40068e+06	91692.4	0.124105	15.9005	2016-02-24	-0.0698193	0.0698193
D_4_3	WY2073_WY2045	1.30787e+06	1.2599e+06	47265.3	37761.5	777707	470562	12.5027	0	2016-02-24
D_4_3	WY2073_WY2045	2.09674e+06	2.06966e+06	24969.7	485840	812932	789519	1.62869	1.69	2016-02-24
D_4_3	WY2073_WY2045	1.54695e+06	1.46663e+06	51601.6	468557	551667	519103	1.10751	2.73	2016-02-24	-0.918532	0.918532	0.918532	-0.918532	-1.32516	12.5027	12.5027	0.925714
D_4_3	WY2073_WY2045	2.04174e+06	1.87285e+06	136355	1.55783e+06	289125	185534	0.119111	5.71	2016-02-24	-0.672225	0.672225
D_4_3	WY2073_WY2045	1.05744e+06	1.02727e+06	21470.3	474623	448968	130136	0.274178	6.95914	2016-02-24	-0.406254	0.406254
D_4_3	WY2073_WY2045	2.42092e+06	2.33389e+06	71210.8	689773	1.58458e+06	138312	0.200601	9.55	2016-02-24	0.0970307	0.0970307
D_4_3	WY2073_WY2045	1.41234e+06	1.34262e+06	43239.1	780465	547335	77781.3	0.099659	12.99	2016-02-24	-0.169698	0.169698
D_4_3	WY2073_WY2045	2.53224e+06	2.43328e+06	85004.5	872664	1.55174e+06	97673.1	0.111957	15.9459	2016-02-24	-0.0942225	0.0942225
A_1_1	WY2072_WY2039	1.16302e+06	1.15052e+06	12050.1	289898	866540	4274.54	0.0147807	0	2015-06-10
A_1_1	WY2072_WY2039	8.7922e+06	8.5738e+06	210195	4.69508e+06	3.92629e+06	95745.3	0.0204243	2.73697	2015-06-10
A_1_1	WY2072_WY2039	1.32418e+07	1.2914e+07	258332	8.78023e+06	3.60355e+06	669614	0.0761895	6.41037	2015-06-10	0.261504	0.261504	0.261504	0.261504	0.37727	0.0147807	0.0147807	0.0145307
A_1_1	WY2072_WY2039	9.06014e+06	8.96031e+06	82444.5	2.37362e+06	6.42495e+06	203037	0.0855345	9.05542	2015-06-10	0.234904	0.234904
A_1_1	WY2072_WY2039	9.01338e+06	8.72529e+06	243612	6.18096e+06	2.41333e+06	256279	0.0414752	12.5086	2015-06-10	-0.105187	0.105187
A_1_1	WY2072_WY2039	2.64819e+07	2.59533e+07	430083	8.49755e+06	1.57237e+07	1.80636e+06	0.212621	16.7159	2015-06-10	0.128555	0.128555
A_1_2	WY2072_WY2039	875743	867052	8535.7	223305	648003	2842.64	0.0127056	0	2015-06-10
A_1_2	WY2072_WY2039	4.86404e+06	4.74517e+06	115047	2.55322e+06	2.23444e+06	48971.7	0.0192152	3.13993	2015-06-10
A_1_2	WY2072_WY2039	1.0296e+07	1.00682e+07	184235	7.65462e+06	1.93386e+06	569455	0.0743948	6.49642	2015-06-10	0.273556	0.273556	0.281614	0.281614	0.406282	0.0192152	0.0127056	0.0125698
A_1_2	WY2072_WY2039	1.03401e+07	1.0183e+07	130863	3.04408e+06	6.8057e+06	395913	0.129964	9.91846	2015-06-10	0.281614	0.281614
A_1_2	WY2072_WY2039	1.15834e+07	1.11721e+07	342596	7.36133e+06	3.39322e+06	578848	0.0786344	13.4614	2015-06-10	0.00707609	0.00707609
A_1_2	WY2072_WY2039	1.92525e+07	1.8897e+07	282050	5.85408e+06	1.18244e+07	1.31426e+06	0.224563	17.2558	2015-06-10	0.0769236	0.0769236
A_1_3	WY2072_WY2039	837565	827581	9727.36	206713	627283	2225.6	0.0107117	0	2015-06-10
A_1_3	WY2072_WY2039	6.80149e+06	6.63095e+06	165503	3.28547e+06	3.41124e+06	56145.9	0.017359	3.10046	2015-06-10
A_1_3	WY2072_WY2039	1.09761e+07	1.07139e+07	202514	8.05902e+06	2.2356e+06	508671	0.0632281	6.63843	2015-06-10	0.269734	0.269734	0.269734	0.269734	0.389143	0.0107117	0.0107117	0.0106519
A_1_3	WY2072_WY2039	9.77257e+06	9.64577e+06	105476	2.66632e+06	6.76416e+06	265429	0.0995477	9.92221	2015-06-10	0.257431	0.257431
A_1_3	WY2072_WY2039	1.08286e+07	1.04755e+07	292560	7.15585e+06	3.01177e+06	425440	0.059452	13.4768	2015-06-10	-0.0108703	0.0108703
A_1_3	WY2072_WY2039	1.68503e+07	1.65283e+07	257578	5.26625e+06	1.03467e+07	1.00707e+06	0.191265	17.3899	2015-06-10	0.090985	0.090985
A_2_1	WY2072_WY2039	738312	731143	7118.63	169818	545186	21950.3	0.129595	0	2015-06-10
A_2_1	WY2072_WY2039	7.28516e+06	7.10572e+06	174332	3.02697e+06	3.65334e+06	558102	0.184638	3.25123	2015-06-10
A_2_1	WY2072_WY2039	1.04192e+07	1.01712e+07	194266	7.16587e+06	1.98992e+06	1.10539e+06	0.154352	6.74061	2015-06-10	0.0249936	0.0249936	0.123156	-0.123156	-0.177677	0.154352	0.129595	0.114463
A_2_1	WY2072_WY2039	1.02936e+07	1.01582e+07	111278	2.58166e+06	7.0144e+06	620954	0.24053	10.2412	2015-06-10	0.0378805	0.0378805
A_2_1	WY2072_WY2039	9.30155e+06	9.02951e+06	222540	6.00782e+06	2.7248e+06	398224	0.066238	13.208	2015-06-10	-0.123156	0.123156
A_2_1	WY2072_WY2039	1.67487e+07	1.64222e+07	259370	5.39172e+06	1.03085e+07	824678	0.153159	17.0766	2015-06-10	-0.0520424	0.0520424
A_2_2	WY2072_WY2039	792603	783889	8713.86	189638	577762	24452.1	0.129108	0	2015-06-10
A_2_2	WY2072_WY2039	5.70109e+06	5.55574e+06	142368	2.44077e+06	2.7526e+06	472420	0.19397	3.25123	2015-06-10
A_2_2	WY2072_WY2039	9.73294e+06	9.47667e+06	203143	6.515e+06	2.00743e+06	1.05877e+06	0.162972	6.54969	2015-06-10	0.0353488	0.0353488	0.148077	-0.148077	-0.21363	0.162972	0.129108	0.114214
A_2_2	WY2072_WY2039	8.76293e+06	8.63726e+06	104710	2.12308e+06	6.03488e+06	541144	0.254938	9.59014	2015-06-10	0.041764	0.041764
A_2_2	WY2072_WY2039	9.13004e+06	8.83701e+06	237062	5.83615e+06	2.72491e+06	382282	0.0655231	12.8302	2015-06-10	-0.148077	0.148077
A_2_2	WY2072_WY2039	1.66795e+07	1.63664e+07	252415	4.78883e+06	1.06785e+07	991051	0.207534	16.6342	2015-06-10	-0.019648	0.019648
A_2_3	WY2072_WY2039	751181	741674	9358.94	184219	541916	23605.7	0.128027	0	2015-06-10
A_2_3	WY2072_WY2039	7.08716e+06	6.92043e+06	161619	2.94866e+06	3.58161e+06	511565	0.173476	2.58496	2015-06-10
A_2_3	WY2072_WY2039	9.26718e+06	9.03032e+06	184646	6.42157e+06	1.80148e+06	909002	0.141515	6.04943	2015-06-10	0.0124056	0.0124056	0.129335	-0.129335	-0.18659	0.141515	0.128027	0.113584
A_2_3	WY2072_WY2039	8.96892e+06	8.84563e+06	101232	2.10249e+06	6.30042e+06	499546	0.237584	8.9637	2015-06-10	0.0459346	0.0459346
A_2_3	WY2072_WY2039	8.83248e+06	8.53904e+06	240599	5.43891e+06	2.85533e+06	357357	0.0657089	12.2576	2015-06-10	-0.129335	0.129335
A_2_3	WY2072_WY2039	1.57502e+07	1.54567e+07	236662	4.47526e+06	1.02988e+07	783280	0.175078	16.1248	2015-06-10	-0.0341181	0.0341181
A_3_1	WY2072_WY2039	889162	877157	11953.7	26205.7	637530	224289	8.55857	0	2015-06-10
A_3_1	WY2072_WY2039	4.59103e+06	4.50489e+06	83729.7	1.4756e+06	1.86853e+06	1.23063e+06	0.834052	2.70526	2015-06-10
A_3_1	WY2072_WY2039	1.23226e+07	1.20215e+07	229927	8.30348e+06	2.38281e+06	1.44563e+06	0.174104	5.82689	2015-06-10	-0.664215	0.664215	0.664215	-0.664215	-0.95826	8.55857	8.55857	0.895384
A_3_1	WY2072_WY2039	1.14939e+07	1.13446e+07	122920	2.91677e+06	7.72633e+06	755587	0.259074	9.68245	2015-06-10	-0.157122	0.157122
A_3_1	WY2072_WY2039	1.05958e+07	1.02431e+07	295631	5.97286e+06	3.8358e+06	572663	0.0958839	13.102	2015-06-10	-0.0780795	0.0780795
A_3_1	WY2072_WY2039	1.84876e+07	1.8096e+07	314196	5.75684e+06	1.12703e+07	1.21461e+06	0.211669	17.1421	2015-06-10	-0.0204051	0.0204051
A_3_2	WY2072_WY2039	1.03544e+06	1.02473e+06	10658.3	31941.3	742951	259516	8.16065	0	2015-06-10
A_3_2	WY2072_WY2039	5.12272e+06	5.03364e+06	86746.3	1.71961e+06	1.91608e+06	1.46765e+06	0.853661	2.74322	2015-06-10
A_3_2	WY2072_WY2039	1.41511e+07	1.38159e+07	266444	9.77863e+06	2.43311e+06	1.73218e+06	0.177138	5.95988	2015-06-10	-0.63827	0.63827	0.63827	-0.63827	-0.920829	8.16065	8.16065	0.890408
A_3_2	WY2072_WY2039	1.23071e+07	1.21412e+07	139654	3.15057e+06	8.19317e+06	844793	0.268145	9.91574	2015-06-10	-0.151396	0.151396
A_3_2	WY2072_WY2039	9.9548e+06	9.59653e+06	299397	5.37577e+06	3.76971e+06	612505	0.113997	13.3552	2015-06-10	-0.0555119	0.0555119
A_3_2	WY2072_WY2039	8.21451e+06	8.07612e+06	105772	2.51429e+06	5.23689e+06	380903	0.151759	16.2918	2015-06-10	-0.0937884	0.0937884
A_3_3	WY2072_WY2039	1.00122e+06	989975	11240.8	32172.6	699017	268635	8.37145	0	2015-06-10
A_3_3	WY2072_WY2039	4.69739e+06	4.61626e+06	79497.2	1.57909e+06	1.85565e+06	1.24288e+06	0.786806	2.57447	2015-06-10
A_3_3	WY2072_WY2039	1.29481e+07	1.26127e+07	262550	8.65393e+06	2.52074e+06	1.57686e+06	0.182534	5.97006	2015-06-10	-0.629895	0.629895	0.629895	-0.629895	-0.908747	8.37145	8.37145	0.893046
A_3_3	WY2072_WY2039	1.06241e+07	1.04773e+07	123487	2.50085e+06	7.34203e+06	693466	0.276825	9.40223	2015-06-10	-0.1525	0.1525
A_3_3	WY2072_WY2039	9.68629e+06	9.30951e+06	309354	4.8794e+06	4.0937e+06	514593	0.105636	12.9872	2015-06-10	-0.0793573	0.0793573
A_3_3	WY2072_WY2039	1.46962e+07	1.43872e+07	258816	4.58393e+06	8.97855e+06	956575	0.208665	16.8224	2015-06-10	-0.0355887	0.0355887
C_1_1	WY2073_WY2039	843321	833308	9839.77	234250	604966	2455.83	0.0104577	0	2015-06-10
C_1_1	WY2073_WY2039	6.63004e+06	6.4422e+06	181594	3.31342e+06	3.24827e+06	20590.6	0.00617797	3.03562	2015-06-10
C_1_1	WY2073_WY2039	1.00641e+07	9.76785e+06	236240	6.92477e+06	2.80902e+06	161591	0.0234459	6.66011	2015-06-10	0.129117	0.129117	0.239532	0.239532	0.345572	0.00617797	0.0104577	0.0103751
C_1_1	WY2073_WY2039	1.08795e+07	1.07228e+07	129238	3.07035e+06	7.59905e+06	109492	0.0353616	10.3139	2015-06-10	0.239532	0.239532
C_1_1	WY2073_WY2039	1.03873e+07	1.00052e+07	318696	6.06286e+06	3.60194e+06	485318	0.0800512	13.6909	2015-06-10	0.173809	0.173809
C_1_1	WY2073_WY2039	1.01872e+07	9.98296e+06	159564	3.18224e+06	6.36607e+06	509463	0.160125	17.1677	2015-06-10	0.220261	0.220261
C_1_2	WY2073_WY2039	761318	753397	7852.12	216369	542983	595.041	0.00271822	0	2015-06-10
C_1_2	WY2073_WY2039	7.16941e+06	6.96572e+06	197449	3.5576e+06	3.53514e+06	17771.8	0.00499098	3.38606	2015-06-10
C_1_2	WY2073_WY2039	9.42394e+06	9.14156e+06	227287	6.51912e+06	2.62725e+06	115560	0.0177413	6.54391	2015-06-10	0.285377	0.285377	0.285377	0.285377	0.411712	0.00271822	0.00271822	0.00274257
C_1_2	WY2073_WY2039	8.18054e+06	8.04729e+06	110197	2.24864e+06	5.78282e+06	78520.6	0.034933	10.3342	2015-06-10	0.276701	0.276701
C_1_2	WY2073_WY2039	1.05163e+07	1.00909e+07	351079	5.87624e+06	3.83739e+06	573966	0.0977518	14.1568	2015-06-10	0.224229	0.224229
C_1_2	WY2073_WY2039	2.28238e+07	2.22937e+07	433864	6.3219e+06	1.4505e+07	1.66608e+06	0.263509	18.1543	2015-06-10	0.258314	0.258314
C_1_3	WY2073_WY2039	897877	888064	9677.86	267449	627910	999.143	0.00372663	0	2015-06-10
C_1_3	WY2073_WY2039	8.62194e+06	8.3895e+06	223664	4.46771e+06	4.05572e+06	18744.3	0.00418698	2.94044	2015-06-10
C_1_3	WY2073_WY2039	1.08377e+07	1.05175e+07	258590	7.32848e+06	3.16691e+06	143539	0.0195729	6.58814	2015-06-10	0.258512	0.258512	0.289753	0.289753	0.418026	0.00418698	0.00372663	0.00372192
C_1_3	WY2073_WY2039	9.5633e+06	9.42349e+06	117118	2.51719e+06	6.88501e+06	79559.9	0.0316429	9.96435	2015-06-10	0.289753	0.289753
C_1_3	WY2073_WY2039	1.06213e+07	1.02118e+07	340991	5.999e+06	3.88538e+06	513802	0.0856289	13.5453	2015-06-10	0.212803	0.212803
C_1_3	WY2073_WY2039	1.12153e+07	1.09854e+07	180445	2.9819e+06	7.53296e+06	575935	0.193187	16.9603	2015-06-10	0.258754	0.258754
C_2_1	WY2073_WY2039	762607	754486	7984.39	193017	562000	6350.99	0.0329678	0	2015-06-10
C_2_1	WY2073_WY2039	6.78448e+06	6.60461e+06	172973	3.38474e+06	3.21967e+06	125704	0.0371737	3.32912	2015-06-10
C_2_1	WY2073_WY2039	8.91919e+06	8.64136e+06	220272	5.80382e+06	2.28419e+06	682500	0.117855	7.09558	2015-06-10	0.1823	0.1823	0.213828	0.213828	0.308488	0.0371737	0.0329678	0.0318556
C_2_1	WY2073_WY2039	9.24228e+06	9.1184e+06	100846	2.13014e+06	6.66881e+06	376214	0.175894	10.6325	2015-06-10	0.213828	0.213828
C_2_1	WY2073_WY2039	7.74343e+06	7.4519e+06	240990	4.24862e+06	3.04665e+06	299869	0.0705833	14.2788	2015-06-10	-0.0722921	0.0722921
C_2_1	WY2073_WY2039	2.02122e+07	1.9692e+07	418904	6.08063e+06	1.27108e+07	1.12918e+06	0.186187	18.1831	2015-06-10	0.0103669	0.0103669
C_2_2	WY2073_WY2039	661171	653795	7310.93	163901	491106	4537.4	0.0277658	0	2015-06-10
C_2_2	WY2073_WY2039	6.8222e+06	6.65197e+06	163121	3.50665e+06	3.14707e+06	120288	0.0342875	3.36457	2015-06-10
C_2_2	WY2073_WY2039	8.43882e+06	8.17533e+06	209635	5.5131e+06	2.15308e+06	638692	0.116195	6.93704	2015-06-10	0.207742	0.207742	0.234709	0.234709	0.338614	0.0342875	0.0277658	0.026938
C_2_2	WY2073_WY2039	8.7812e+06	8.62711e+06	130834	2.04687e+06	6.28803e+06	380042	0.185155	10.5444	2015-06-10	0.234709	0.234709
C_2_2	WY2073_WY2039	8.388e+06	8.02565e+06	293262	4.59952e+06	3.23363e+06	378841	0.0826696	14.2712	2015-06-10	-0.0473522	0.0473522
C_2_2	WY2073_WY2039	2.128e+07	2.07836e+07	398528	5.35325e+06	1.41446e+07	1.4852e+06	0.277604	18.1448	2015-06-10	0.0549889	0.0549889
C_2_3	WY2073_WY2039	727773	720273	7467.08	188488	532503	5365.12	0.0285901	0	2015-06-10
C_2_3	WY2073_WY2039	5.08057e+06	4.9483e+06	127234	2.69127e+06	2.2549e+06	95616.4	0.0358088	3.38247	2015-06-10
C_2_3	WY2073_WY2039	8.0227e+06	7.77848e+06	195981	5.01929e+06	2.28767e+06	592574	0.119062	7.07846	2015-06-10	0.203441	0.203441	0.228749	0.228749	0.330015	0.0358088	0.0285901	0.0276763
C_2_3	WY2073_WY2039	8.18933e+06	8.07615e+06	92905.4	1.83838e+06	5.97324e+06	324457	0.17644	10.4091	2015-06-10	0.228749	0.228749
C_2_3	WY2073_WY2039	8.1997e+06	7.86446e+06	277955	4.62175e+06	3.06889e+06	340282	0.0736527	14.1144	2015-06-10	-0.0713891	0.0713891
C_2_3	WY2073_WY2039	1.72155e+07	1.6841e+07	302817	4.37605e+06	1.15314e+07	1.10524e+06	0.252415	17.9422	2015-06-10	0.0490474	0.0490474
C_3_1	WY2073_WY2039	659111	651099	7814.66	25983.7	583623	48789.2	1.87981	0	2015-06-10
C_3_1	WY2073_WY2039	3.66208e+06	3.61018e+06	50457.8	1.44387e+06	1.50362e+06	696748	0.4826	2.86129	2015-06-10
C_3_1	WY2073_WY2039	1.07783e+07	1.05253e+07	200278	7.10203e+06	2.33227e+06	1.19571e+06	0.168262	6.36963	2015-06-10	-0.375972	0.375972	0.375972	-0.375972	-0.542413	1.87981	1.87981	0.652498
C_3_1	WY2073_WY2039	8.11872e+06	7.966e+06	124547	2.39624e+06	5.13807e+06	512459	0.213954	9.93981	2015-06-10	-0.11438	0.11438
C_3_1	WY2073_WY2039	1.08946e+07	1.03937e+07	416433	5.66712e+06	4.26557e+06	733303	0.129324	13.8734	2015-06-10	-0.0366473	0.0366473
C_3_1	WY2073_WY2039	1.14271e+07	1.1211e+07	167060	2.38449e+06	8.2558e+06	673522	0.284563	17.0142	2015-06-10	0.0333517	0.0333517
C_3_2	WY2073_WY2039	730907	721490	9347.56	32479.1	643046	54461.2	1.6759	0	2015-06-10
C_3_2	WY2073_WY2039	3.04732e+06	3.00815e+06	37502.2	1.12381e+06	1.31691e+06	591594	0.526106	2.48543	2015-06-10
C_3_2	WY2073_WY2039	1.00404e+07	9.77039e+06	212563	6.39413e+06	2.32987e+06	1.17904e+06	0.184705	5.95791	2015-06-10	-0.365771	0.365771	0.365771	-0.365771	-0.527696	1.6759	1.6759	0.626421
C_3_2	WY2073_WY2039	7.76343e+06	7.63152e+06	108518	2.28742e+06	4.91838e+06	492542	0.215215	9.66682	2015-06-10	-0.122592	0.122592
C_3_2	WY2073_WY2039	1.15119e+07	1.10165e+07	414969	6.74713e+06	3.92655e+06	629482	0.0932251	13.29	2015-06-10	-0.0927228	0.0927228
C_3_2	WY2073_WY2039	2.04721e+07	1.99604e+07	412319	5.26284e+06	1.34573e+07	1.48165e+06	0.281595	17.338	2015-06-10	0.039676	0.039676
C_3_3	WY2073_WY2039	697781	687590	10083.3	29873.2	613557	53389.3	1.78866	0	2015-06-10
C_3_3	WY2073_WY2039	3.33702e+06	3.28532e+06	49943	1.22037e+06	1.48722e+06	613361	0.502836	2.58496	2015-06-10
C_3_3	WY2073_WY2039	1.25243e+07	1.22003e+07	261399	8.20838e+06	2.65804e+06	1.47948e+06	0.180446	6.05257	2015-06-10	-0.374363	0.374363	0.374363	-0.374363	-0.540092	1.78866	1.78866	0.641216
C_3_3	WY2073_WY2039	4.04869e+06	3.99314e+06	43325.3	1.14003e+06	2.6631e+06	221705	0.194129	8.78627	2015-06-10	-0.159713	0.159713
C_3_3	WY2073_WY2039	9.01226e+06	8.63576e+06	310607	5.00833e+06	3.32806e+06	475179	0.0949321	12.5936	2015-06-10	-0.103853	0.103853
C_3_3	WY2073_WY2039	2.2001e+07	2.14354e+07	463370	5.94076e+06	1.41433e+07	1.55499e+06	0.261761	16.6556	2015-06-10	0.0403405	0.0403405

## Sheet: FigS13_freq_dependence
slope	orgS-:orgS+	fraction of initial orgS-
0.411712	0.00271822	0.00271085
0.418026	0.00418698	0.00416952
0.345572	0.00617797	0.00614004
0.586901	0.00795489	0.00789211
0.761246	0.00905686	0.00897557
0.686239	0.00907807	0.0089964
0.847532	0.0100425	0.00994262
0.912465	0.010408	0.0103007
0.389143	0.0107117	0.0105982
0.765303	0.0118487	0.01171
0.574316	0.0147558	0.0145412
0.37727	0.0147807	0.0145654
0.406282	0.0192152	0.018853
0.338614	0.0342875	0.0331509
0.440986	0.0343587	0.0332174
0.330015	0.0358088	0.0345709
0.308488	0.0371737	0.0358414
0.458532	0.0503625	0.0479478
0.458532	0.0503625	0.0479478
0.663551	0.0519602	0.0493936
0.663551	0.0519602	0.0493936
0.565816	0.0540722	0.0512983
0.589658	0.0629302	0.0592045
0.318606	0.0861442	0.0793119
0.345	0.086231	0.0793855
0.27778	0.0864146	0.0795411
0.445491	0.0915648	0.083884
-0.18659	0.141515	0.123971
-0.177677	0.154352	0.133713
-0.21363	0.162972	0.140134
-0.527696	1.6759	0.626294
-0.540092	1.78866	0.641405
-0.542413	1.87981	0.652755
-0.920829	8.16065	0.890837
-0.908747	8.37145	0.893293
-0.95826	8.55857	0.895382
-1.23401	11.9772	0.922942
-1.32516	12.5027	0.925941
-1.33589	12.762	0.927336
-1.56719	14.5165	0.935553
-1.27618	14.6167	0.935966
-1.44459	16.0539	0.941362
