# Supplementary material for: Metabolic excretion associated with nutrient–growth dysregulation promotes the rapid evolution of an overt metabolic defect
Source: PLoS Biol. 2020 Aug 24;18(8):e3000757. doi: 10.1371/journal.pbio.3000757 (PMC7470746; doi:10.1371/journal.pbio.3000757)
Supplement: S10 Data — (XLSX) [file pbio.3000757.s027.xlsx]

## Sheet: FigS1
Sam Hart experiments				FACS
Date	Limitation	Reactor	Strain	ToPro neg	ToPro neg 2*SD	FP pos	FP pos 2SD	Plate	Plate 2*SD
20160509	adenine	1	1340	6.93047e+06	915620	6.91078e+06	929413	7280000	2.09685e+06
20160509	adenine	2	1340	6.87742e+06	607231	6.85319e+06	589478	6.46667e+06	92376
20160509	adenine	3	1340	7.16162e+06	908346	7.11471e+06	906830	7.26667e+06	1.04103e+06
20160509	adenine	4	1340	6.45984e+06	880275	6.43094e+06	878735	6760000	1.78706e+06
20160509	adenine	5	1597	1.31652e+07	1.73183e+06	1.31135e+07	1.72644e+06	1.35067e+07	1.70896e+06
20160509	adenine	6	1597	1.19533e+07	246598	1.18832e+07	259973	1.35733e+07	440606
20160509	adenine	7	1598	1.20649e+07	1.67496e+06	1.20262e+07	1.67783e+06	1.13067e+07	600444
20160509	adenine	8	1598	9.0934e+06	891918	9.06082e+06	887403	9.05333e+06	201329
20160524	lysine	1	1335	4.89838e+06	369247	4.88462e+06	368822	5.41111e+06	574779
20160524	lysine	2	1335	5.05976e+06	557216	5.04125e+06	563207	4.92222e+06	138778
20160524	lysine	3	2226	3.86398e+06	443357	3.85914e+06	458544	4.24444e+06	167774
20160524	lysine	4	2226	3.48593e+06	412025	3.47622e+06	428535	4.37778e+06	538860
20160524	lysine	5	2226	3.2305e+06	536699	3.2305e+06	536699	3.84444e+06	604918
20160524	lysine	6	2360	4.45914e+06	369816	4.43478e+06	368836	5300000	933333
20160524	lysine	7	2360	4.49325e+06	234482	4.47852e+06	233573	4.55556e+06	407340
20160524	lysine	8	2360	4.37491e+06	66304.1	4.36987e+06	82916.9	4.71111e+06	342107
