# Supplementary material for: Metabolic excretion associated with nutrient–growth dysregulation promotes the rapid evolution of an overt metabolic defect
Source: PLoS Biol. 2020 Aug 24;18(8):e3000757. doi: 10.1371/journal.pbio.3000757 (PMC7470746; doi:10.1371/journal.pbio.3000757)
Supplement: S11 Data — (XLSX) [file pbio.3000757.s028.xlsx]

## Sheet: FigS3 summary
LINE	Fraction of auxotrophs
	generation->	30	78
Chemostat_1		0.0465137	0.00661643
Chemostat_2		0.00571429	0.00109564
Chemostat_3		0.077036	0.00766284
	generation->	48.1	63.2
Coculture_B3		0.0355511	0.621215
	generation->	49.9	79.3
Coculture_C3		0.141651	0.301853
	generation->	61.5	76.2
Coculture_B1		0.0852401	0.222119

## Sheet: FigS3 detailed
				Large			Small
Line	ID	large count	small count	met aux	other aux	screened	met aux	other aux	screened	N	large %	small %	large aux	small aux	Aggregate est aux %	est error	est error (simple)	Fraction_aux
Chemostat Monocultures (7hrDT)
1	ACY23	116	142	1	1	79	2	4	94	173	0.449612	0.550388	0.0253165	0.0638298	0.0465137	0.0857728	0.0320225	0.0465137
2	ACY24	472	9	1	1	262	0	0	0	262	0.981289	0.018711	0.00763359	0	0.00763359	0.0107542	0.0107542	0.00763359
3	ACY25	175	115	12	0	94	0	0	79	173	0.603448	0.396552	0.12766	0	0.077036	0.0688392	0.0405458	0.077036
1	ACY41	593	681	0	3	103	1	0	116	219	0.465463	0.534537	0.0291262	0.00862069	0.0181653	0.0503056	0.0180488	0.0181653
2	ACY42	68	775	1	0	97	0	0	165	262	0.0806643	0.919336	0.0103093	0	0.000831591	0.020512	0.00356167	0.000831591
3	ACY43	0	300	0	0	0	1	1	261	261	0	1	0	0.00766284	0.00766284	0.0107953	0.0107953	0.00766284
Co-cultures
B3-48.1	CC58	287	84	4	0	95	1	0	76	171	0.773585	0.226415	0.0421053	0.0131579	0.0355511	0.0673514	0.0283203	0.0355511
C3-49.9	CC59	248	355	23	1	112	13	0	143	255	0.411277	0.588723	0.214286	0.0909091	0.141651	0.125625	0.0436719	0.141651
B1-61.5	CC66	63	358	42	3	79	0	0	96	175	0.149644	0.850356	0.56962	0	0.0852401	0.111413	0.0422169	0.0852401
B3-63.2	CC67	424	144	75	0	96	12	0	80	176	0.746479	0.253521	0.78125	0.15	0.621215	0.164228	0.0731292	0.621215
B1-76.2	CC74	232	510	53	2	80	0	1	96	176	0.312668	0.687332	0.6875	0.0104167	0.222119	0.124369	0.0626647	0.222119
C3-79.3	CC80	146	416	66	0	79	10	1	96	175	0.259786	0.740214	0.835443	0.114583	0.301853	0.148449	0.0694036	0.301853
