# Supplementary material for: Metabolic excretion associated with nutrient–growth dysregulation promotes the rapid evolution of an overt metabolic defect
Source: PLoS Biol. 2020 Aug 24;18(8):e3000757. doi: 10.1371/journal.pbio.3000757 (PMC7470746; doi:10.1371/journal.pbio.3000757)
Supplement: S12 Data — (XLSX) [file pbio.3000757.s029.xlsx]

## Sheet: FigS4A,B
20160720 chemostat line	doubling time (h)	time (h)	Total cells/ml	Live cells/ml	Dead cells/ml	Met	r	e^(dil*t)	Met*e^(dil*t)	Live*e^(dil*t)	Int(Live*e^(dil*t)dt)	release rate (fmole/cell/hr)
50	4	0	1.09959e+06	1.08046e+06	19128	-5.71582e-07	0.173287	1	-5.71582e-07	1.08046e+06	0
50	4	8	4.466e+06	4.45013e+06	15874.4
50	4	20	4.04275e+06	3.96391e+06	78838.1
50	4	24	3.15086e+06	3.08783e+06	63033.9	0.112805	0.173287	64	7.21953	1.97621e+08	2.38442e+09	0.0030278
50	4	30	3.59482e+06	3.52362e+06	71196.4
50	4	44	4.90072e+06	4.76941e+06	131310
50	4	48	4.9816e+06	4.82368e+06	157928	0.291464	0.173287	4096	1193.84	1.97578e+10	2.41849e+11
50	4	72	4.73896e+06	4.58499e+06	153975	0.394542	0.173287	262144	103427	1.20193e+12	1.49021e+13	0.00695108
51	4	0	564284	553234	11049.6	0.003234	0.173287	1	0.003234	553234	0
51	4	8	3.50112e+06	3.48474e+06	16386.9
51	4	20	5.11178e+06	4.99297e+06	118810
51	4	24	5.07738e+06	4.95658e+06	120805	0.422283	0.173287	64	27.0261	3.17221e+08	3.81329e+09	0.00708649
51	4	30	4.7262e+06	4.6226e+06	103603
51	4	44	6.15656e+06	5.92948e+06	227078
51	4	48	5.6591e+06	5.52643e+06	132663	0.467274	0.173287	4096	1913.96	2.26363e+10	2.79255e+11
51	4	72	7.39441e+06	7.14567e+06	248738	0.683808	0.173287	262144	179256	1.87319e+12	2.30292e+13	0.00778755
52	4	0	649718	636748	12970.7	0.000770815	0.173287	1	0.000770815	636748	0
52	4	8	3.5782e+06	3.56128e+06	16918.6
52	4	20	4.24681e+06	4.1796e+06	67202
52	4	24	4.07323e+06	4.02093e+06	52297.8	0.329573	0.173287	64	21.0927	2.5734e+08	3.09572e+09	0.00681325
52	4	30	3.78445e+06	3.72549e+06	58955.5
52	4	44	5.49662e+06	5.38187e+06	114753
52	4	48	6.43494e+06	6.1822e+06	252740	0.499273	0.173287	4096	2045.02	2.53223e+10	3.10051e+11
52	4	72	5.01227e+06	4.87909e+06	133174	0.600212	0.173287	262144	157342	1.27902e+12	1.59622e+13	0.00987749
53	8	0	512825	502704	10121.6	0.00151234	0.0866434	1	0.00151234	502704	0
53	8	8	4.69333e+06	4.6399e+06	53431.7
53	8	20	4.17242e+06	3.87354e+06	298880
53	8	24	3.42802e+06	3.18203e+06	245995	0.889469	0.0866434	8	7.11575	2.54562e+07	3.11507e+08	0.0228381
53	8	30	3.29779e+06	3.22008e+06	77707.2
53	8	44	4.99796e+06	4.44814e+06	549822
53	8	48	4.7006e+06	4.10461e+06	595995	1.24019	0.0866434	64	79.3719	2.62695e+08	3.76932e+09
53	8	72	4.19708e+06	3.66745e+06	529631	1.72916	0.0866434	512	885.332	1.87774e+09	2.94545e+10	0.0303484
54	8	0	575186	564379	10806.6	0.0014221	0.0866434	1	0.0014221	564379	0
54	8	8	4.96977e+06	4.93673e+06	33044.7
54	8	20	3.6004e+06	3.48434e+06	116056
54	8	24	3.22744e+06	3.14229e+06	85147.6	0.76899	0.0866434	8	6.15192	2.51383e+07	3.08432e+08	0.0199412
54	8	30	3.38158e+06	3.14955e+06	232026
54	8	44	4.4947e+06	4.20878e+06	285922
54	8	48	4.77483e+06	4.45321e+06	321613	1.27057	0.0866434	64	81.3165	2.85006e+08	4.03016e+09
54	8	72	3.76985e+06	3.44544e+06	324416	2.05952	0.0866434	512	1054.47	1.76406e+09	2.8619e+10	0.03742
55	8	0	521066	511784	9282.06	0.00389335	0.0866434	1	0.00389335	511784	0
55	8	8	4.31954e+06	4.29313e+06	26417.4
55	8	20	4.31206e+06	4.19378e+06	118285
55	8	24	3.23682e+06	3.15941e+06	77404.6	0.924131	0.0866434	8	7.39305	2.52753e+07	3.09445e+08	0.0238787
55	8	30	3.28933e+06	3.21816e+06	71171.7
55	8	44	4.14861e+06	3.86738e+06	281224
55	8	48	3.39899e+06	3.15854e+06	240452	0.76353	0.0866434	64	48.8659	2.02147e+08	3.03851e+09
55	8	72	3.77437e+06	3.55873e+06	215641	2.06197	0.0866434	512	1055.73	1.82207e+09	2.73291e+10	0.0393037

## Sheet: FigS4B inset standard_curve
	Growth rate (/hr)
Met conc (uM)	replicate 1	replicate 2	replicate 3
0	0.04	0.04	0.04
0.05	0.1	0.11	0.11
0.1	0.15	0.17	0.16
0.2	0.22	0.23	0.25
0.5	0.37	0.38	0.37
1	0.41	0.42	0.42

## Sheet: FigS4C release_rate
chemostat line	Date	Exp	release rate (fmol/cell/hr)	doubling time (h)	Method		notes
50	20160720	1	0.003	4	regression up to 24 hr		slow pregrowth
51	20160720	1	0.007	4	regression up to 24 hr		slow pregrowth
52	20160720	1	0.007	4	regression up to 24 hr		slow pregrowth
25	20150914	2	0.009	4	regression up to 24 hr
26	20150914	2	0.011	4	regression up to 24 hr
53	20160720	1	0.023	8	regression up to 24 hr		slow pregrowth
54	20160720	1	0.02	8	regression up to 24 hr		slow pregrowth
55	20160720	1	0.024	8	regression up to 24 hr		slow pregrowth
29	20150914	2	0.031	8	regression up to 24 hr
30	20150914	2	0.018	8	regression up to 24 hr
	P value
Ftest:	0.341519		canot reject the null hypothesis that the variance of 4-hr doubling release rates and the variance of 8-hr doubling release rates are the same.
ttest	0.000288175
