# Supplementary material for: Metabolic excretion associated with nutrient–growth dysregulation promotes the rapid evolution of an overt metabolic defect
Source: PLoS Biol. 2020 Aug 24;18(8):e3000757. doi: 10.1371/journal.pbio.3000757 (PMC7470746; doi:10.1371/journal.pbio.3000757)
Supplement: S13 Data — (XLSX) [file pbio.3000757.s030.xlsx]

## Sheet: FigS5A
Fold	OD(rep 1)	OD(rep 2)	OD(rep 3)	ave	2stdev
1	0.049	0.056	0.051	0.052	0.0072111
0.666667	0.033	0.032	0.035	0.0333333	0.00305505
0.5	0.025	0.025	0.025	0.025	8.49837e-18
0.4	0.02	0.019	0.021	0.02	0.002
0.333333	0.015	0.016	0.017	0.016	0.002
0.25	0.014	0.013	0.014	0.0136667	0.0011547
0.166667	0.008	0.01	0.008	0.00866667	0.0023094
0.125	0.008	0.007	0.007	0.00733333	0.0011547
0.1	0.006	0.006	0.005	0.00566667	0.0011547
0	-0.001	0.001	0.001	0.000333333	0.0023094

## Sheet: FigS5B
orgS uM	OD of WY2509 in
	GSH	GSH 2std	GSSG	GSSG 2std	methioine
0.09	0	0.0011547	0	0.0023094	0.001
0.18	0.001	0.0023094	0.001	0.0023094	0
0.27	0.004	0.0087178	0	0	0
0.45	0	0.002	0.001	0.0011547	0.001
0.675	0	0.002	0.001	0	0
0.9	0.006	0.0011547	0.001	0.002	0
1.35	0.015	0.002	0.02	0.002	0.001
1.8	0.024	0.002	0.05	0.00503322	0.001
2.7	0.042	0.0034641	0.084	0.00416333	0.001
4.5	0.071	0.0138564	0.147	0.0023094	0.003
4.5	0.065	0.0034641	0.146	0.0061101	0.002

## Sheet: FigS5C
GSH uM	mean	2stdev		GSSG uM	mean	2stdev
5	0.091	0.036		5	0.161	0.01
3	0.05	0.005		3	0.083	0.005
1	0.009	0.001		1	0.002	0.001
0.5	0.001	0.001		0.5	0.001	0.001
0.3	0.001	0.003		0.3	0	0.002
0.1	-0.001	0.001		0.1	0	0.002
0.05	-0.001	0.001		0.05	0	0.001
0	0	0.001		0	0.003	0.009

## Sheet: FigS5D
Conc	OD of 1604 in Met		OD of 1604 in GSH		OD of 2509 in GSH
0	0.00142857	NaN	0.00142857	-0.00157143	-0.0005	0.0015
0	-0.000571429	0.00142857	-0.000571429	-0.00157143	-0.0005	-0.0005
0.09	0.00142857	0.000428571	-0.00257143	-0.00157143	0.0015	0.0025
0.18	0.00342857	0.00142857	-0.000571429	-0.00157143	0.0015	0.0035
0.27	0.00442857	0.00342857	-0.000571429	0.000428571	0.0005	0.0015
0.45	0.00642857	0.00642857	-0.00157143	0.000428571	0.0015	0.0015
0.675	0.0104286	0.0114286	0.00642857	0.00742857	0.0035	0.0015
0.9	0.0174286	0.0144286	0.0104286	0.00942857	0.0075	0.0055
1.35	0.0254286	0.0224286	0.0184286	0.0184286	0.0165	0.0145
1.8	0.0304286	0.0304286	0.0254286	0.0254286	0.0215	0.0195
2.7	NaN	0.0504286	0.0474286	0.0464286	NaN	0.0315
4.5	0.0814286	0.0824286	0.0804286	0.0784286	0.0635	0.0625
					not plotted

## Sheet: FigS5E
gsh- cells used in bioassay			met- cells (identical to Fig 4Bi)
uM	mean	2stdev	uM	mean	2stdev
1.53	1.60667	0.290011	1.87	1.93667	0.404969
1.86			1.9
1.65			1.84
1.64			2.03
1.48			2.33
1.48			2.16
			1.85
			1.69
			1.76
