# Supplementary material for: Metabolic excretion associated with nutrient–growth dysregulation promotes the rapid evolution of an overt metabolic defect
Source: PLoS Biol. 2020 Aug 24;18(8):e3000757. doi: 10.1371/journal.pbio.3000757 (PMC7470746; doi:10.1371/journal.pbio.3000757)
Supplement: S14 Data — (XLSX) [file pbio.3000757.s031.xlsx]

## Sheet: FigS6
Chemostat	Average_theoretical	Average_actual	Fold difference	Strain	Genotype	Hour	Doubling time (h)
68.4	1.09355	0.226427	4.82958	WY1335	Anc	24	8
71.4	0.87879	0.163665	5.36944	WY1335	Anc	24	8
100.4	1.30368	0.185904	7.01267	WY2490	Anc	26	8
101.4	0.393213	0.165144	2.38103	WY2490	Anc	26	8
105.4	0.410465	0.158485	2.58993	WY2490	Anc	26	8
62.4	0.39886	0.0870352	4.58275	WY1335	Anc	32	8
65.4	0.671359	0.37937	1.76967	WY1335	Anc	32	8
69.4	1.01575	0.135665	7.48722	WY2429	Evo	24	8
72.4	1.46186	0.244237	5.9854	WY2429	Evo	24	8
63.4	1.00708	0.434638	2.31706	WY2429	Evo	32	8
66.4	1.76306	0.531837	3.31504	WY2429	Evo	32	8
