# Supplementary material for: Metabolic excretion associated with nutrient–growth dysregulation promotes the rapid evolution of an overt metabolic defect
Source: PLoS Biol. 2020 Aug 24;18(8):e3000757. doi: 10.1371/journal.pbio.3000757 (PMC7470746; doi:10.1371/journal.pbio.3000757)
Supplement: S15 Data — (XLSX) [file pbio.3000757.s032.xlsx]

## Sheet: FigS9
SD (+carbon)										S (-carbon)										SD+rap (+carbon +rap)
time (min)	ave	2std	C02	C06	D02	D06	F02	F06		time (min)	ave	2std	C07	D03	D07	E07	F03	F07		time (min)	ave	2std	C05	D05	F05	C09	E09	F09
0	1	0	1	1	1	1	1	1		0	1	0	1	1	1	1	1	1		0	1	0	1	1	1	1	1	1
120	1.06806	0.199216	0.986476	1.14065	0.986648	1.16691	0.960767	1.16691		120	1.02568	0.321693	1.23882	0.871984	1.19186	1.03408	0.857473	0.959882		120	1.00051	0.170712	1.0441	1.06976	1.11282	0.93757	0.919401	0.919401
240	1.04396	0.213649	0.92774	1.13391	0.942014	1.14384	0.972445	1.14384		240	0.947592	0.174427	1.07445	0.912389	1.03647	0.910152	0.900152	0.851946		240	1.03102	0.162367	1.09943	1.10365	1.11133	0.9452	0.963254	0.963254
360	1.09501	0.185718	1.00483	1.16599	1.01653	1.18617	1.01038	1.18617		360	0.933299	0.20821	1.09352	0.876062	1.01936	0.931128	0.826299	0.853418		360	1.03675	0.128838	1.07156	1.07975	1.12728	0.97473	0.983611	0.983611
480	1.10545	0.229487	0.987797	1.18973	1.00317	1.21934	1.01335	1.21934		480	0.896422	0.174648	1.02361	0.838551	0.967885	0.915789	0.828505	0.804192		480	1.07158	0.169912	1.13489	1.14245	1.16694	0.978698	1.00326	1.00326
600	1.08667	0.168483	1.00663	1.1528	1.00413	1.16847	1.01952	1.16847		600	0.826994	0.113332	0.916597	0.815272	0.860744	0.825361	0.79067	0.753319		600	1.05868	0.15624	1.13276	1.12045	1.13529	0.973916	0.994822	0.994822
720	1.0867	0.203209	0.994134	1.16472	0.997433	1.18638	0.991189	1.18638		720	0.807905	0.146577	0.908154	0.764429	0.883354	0.811104	0.74488	0.735511		720	1.06632	0.139965	1.11423	1.11735	1.15321	0.98562	1.01375	1.01375
840	1.1046	0.181341	1.00966	1.16277	1.02623	1.19798	1.033	1.19798		840	0.821398	0.141148	0.907804	0.806184	0.89056	0.826344	0.779096	0.7184		840	1.08645	0.132605	1.14061	1.1305	1.16335	1.00262	1.04081	1.04081
960	1.17699	0.317403	1.01897	1.29792	1.03439	1.33284	1.04499	1.33284		960	0.886409	0.173477	1.00859	0.819172	0.937161	0.940083	0.809083	0.80436		960	1.20725	0.149079	1.27185	1.26008	1.28782	1.1123	1.15573	1.15573
1080	1.28063	0.22518	1.16894	1.36195	1.19441	1.3929	1.17268	1.3929		1080	0.987877	0.152116	1.08192	0.994742	1.05241	0.968863	0.963598	0.865736		1080	1.25615	0.162166	1.30803	1.31685	1.35653	1.15567	1.19991	1.19991
1200	1.31858	0.228204	1.20075	1.40114	1.2251	1.43236	1.21975	1.43236		1200	1.0884	0.152178	1.17767	1.13407	1.10335	1.0741	1.08868	0.952513		1200	1.31238	0.169459	1.37193	1.37866	1.4102	1.20401	1.25475	1.25475
1320	1.35775	0.240211	1.23659	1.43665	1.2634	1.48086	1.24815	1.48086		1320	1.16211	0.169099	1.16922	1.27643	1.17406	1.13317	1.19984	1.01991		1320	1.3338	0.167557	1.38908	1.39829	1.43354	1.22532	1.27829	1.27829
1440	1.36933	0.208474	1.26792	1.44372	1.28315	1.47391	1.27337	1.47391		1440	1.27601	0.207823	1.32209	1.40546	1.25998	1.19435	1.34925	1.12495		1440	1.36517	0.168618	1.42979	1.42037	1.46653	1.25739	1.30848	1.30848
1560	1.4041	0.236364	1.28929	1.48985	1.30478	1.5221	1.29645	1.5221		1560	1.39377	0.338232	1.40198	1.67229	1.38058	1.2638	1.45982	1.18418		1560	1.38659	0.166406	1.43688	1.44096	1.49314	1.27216	1.33821	1.33821
1680	1.44456	0.250564	1.33451	1.52408	1.34612	1.57396	1.3147	1.57396		1680	1.49616	0.27333	1.57172	1.67248	1.51765	1.38841	1.53744	1.28925		1680	1.43531	0.174998	1.5064	1.50031	1.52961	1.31837	1.37859	1.37859
1800	1.47195	0.2461	1.35165	1.54586	1.37269	1.60096	1.35956	1.60096		1800	1.66975	0.358878	1.78642	1.8726	1.69672	1.50951	1.75337	1.39987		1800	1.46304	0.193584	1.53904	1.53422	1.5722	1.33946	1.39665	1.39665
1920	1.51693	0.259719	1.39493	1.59588	1.40454	1.65292	1.4004	1.65292		1920	1.82426	0.389889	1.91461	2.02165	1.96417	1.65332	1.87077	1.52105		1920	1.50892	0.191787	1.59531	1.56894	1.60832	1.36987	1.45554	1.45554
2040	1.45253	0.218121	1.36147	1.52244	1.36819	1.56458	1.33392	1.56458		2040	1.82121	0.394925	1.9412	2.00637	1.94864	1.61259	1.88447	1.53396		2040	1.47567	0.180809	1.56885	1.52335	1.56831	1.35202	1.42073	1.42073
2160	1.46729	0.204405	1.38847	1.53156	1.3869	1.57244	1.35193	1.57244		2160	1.8826	0.426577	2.00582	2.08918	2.01972	1.64311	1.95272	1.58506		2160	1.47441	0.195843	1.55266	1.52967	1.59197	1.33952	1.41631	1.41631
2280	1.46104	0.19799	1.37188	1.51904	1.38618	1.5651	1.35894	1.5651		2280	1.96321	0.450404	2.08021	2.14356	2.19164	1.70857	1.99128	1.66395		2280	1.48554	0.153483	1.53428	1.50855	1.58658	1.36272	1.46056	1.46056
2400	1.51935	0.252727	1.40947	1.60678	1.42163	1.64673	1.38474	1.64673		2400	2.07501	0.484568	2.27672	2.28046	2.23082	1.79598	2.11764	1.74842		2400	1.54246	0.194634	1.61167	1.58575	1.6704	1.40431	1.49131	1.49131
2520	1.47819	0.160963	1.41396	1.51039	1.4193	1.56765	1.39016	1.56765		2520	2.07059	0.526342	2.20995	2.35936	2.21001	1.78194	2.1568	1.7055		2520	1.50296	0.204001	1.615	1.55908	1.59619	1.35896	1.44426	1.44426
2640	1.43773	0.241752	1.32371	1.5149	1.33378	1.56286	1.32829	1.56286		2640	2.09756	0.501163	2.30921	2.27505	2.30185	1.80804	2.12713	1.76406		2640	1.50138	0.154551	1.54729	1.52471	1.61103	1.38687	1.46921	1.46921
2760	1.4586	0.252984	1.34964	1.54216	1.34323	1.58841	1.33972	1.58841		2760	2.17393	0.533325	2.38346	2.34401	2.41644	1.88186	2.21404	1.80381		2760	1.51126	0.185532	1.5735	1.55376	1.64333	1.4039	1.44654	1.44654
2880	1.44938	0.199736	1.35586	1.52851	1.36716	1.54611	1.3525	1.54611		2880	2.21879	0.557727	2.44468	2.39098	2.48667	1.90233	2.23791	1.85018		2880	1.51464	0.182221	1.57137	1.56949	1.6367	1.39861	1.45583	1.45583
3000	1.44908	0.213993	1.35494	1.5214	1.35846	1.55812	1.34346	1.55812		3000	2.23443	0.525468	2.41913	2.44294	2.47523	1.93524	2.2459	1.88813		3000	1.51505	0.178269	1.56437	1.55722	1.64485	1.4018	1.46102	1.46102
3120	1.43915	0.228678	1.32594	1.51098	1.34981	1.55769	1.33282	1.55769		3120	2.28726	0.593943	2.51035	2.47793	2.57702	1.95054	2.31628	1.89146		3120	1.5159	0.17035	1.56433	1.53515	1.6354	1.38233	1.4891	1.4891
3240	1.44879	0.211371	1.36067	1.51699	1.34877	1.55785	1.35062	1.55785		3240	2.31738	0.601711	2.57387	2.51539	2.5859	1.97917	2.3336	1.91635		3240	1.52351	0.17651	1.56643	1.56601	1.6379	1.37986	1.49544	1.49544
3360	1.44298	0.21815	1.35467	1.51808	1.34946	1.55328	1.32909	1.55328		3360	2.34597	0.587648	2.60541	2.50306	2.64917	2.01821	2.32815	1.9718		3360	1.52207	0.177553	1.54967	1.56817	1.63995	1.37499	1.49981	1.49981
3480	1.41589	0.197884	1.34089	1.48074	1.3304	1.517	1.3093	1.517		3480	2.35991	0.58875	2.62432	2.51743	2.63764	2.01991	2.38154	1.97865		3480	1.48856	0.171929	1.5454	1.53048	1.59018	1.34761	1.45883	1.45883
3600	1.38413	0.193449	1.31946	1.44961	1.30123	1.48125	1.272	1.48125		3600	2.36302	0.548479	2.62097	2.52576	2.62029	2.05858	2.34113	2.01136		3600	1.48322	0.188621	1.5247	1.51808	1.61739	1.33661	1.45128	1.45128
3720	1.37661	0.195482	1.29403	1.45419	1.2911	1.47117	1.27796	1.47117		3720	2.40087	0.629056	2.67627	2.56227	2.71639	2.05692	2.41057	1.98279		3720	1.46704	0.18857	1.49242	1.48566	1.6155	1.32513	1.44176	1.44176
3840	1.40439	0.215406	1.31616	1.47875	1.30272	1.51349	1.30171	1.51349		3840	2.46689	0.644018	2.77154	2.62551	2.75895	2.09535	2.5025	2.04752		3840	1.48547	0.195512	1.50991	1.513	1.63777	1.33855	1.4568	1.4568
3960	1.4003	0.193408	1.3183	1.47052	1.32116	1.49654	1.29875	1.49654		3960	2.50219	0.654387	2.78441	2.66075	2.83353	2.1302	2.52828	2.07599		3960	1.48873	0.186149	1.50154	1.5055	1.64013	1.35082	1.46718	1.46718
4080	1.3823	0.168141	1.31585	1.43921	1.30496	1.46781	1.29817	1.46781		4080	2.51937	0.658637	2.82999	2.66728	2.84938	2.16886	2.51964	2.08105		4080	1.46038	0.193373	1.49571	1.47576	1.61115	1.31579	1.43194	1.43194
4200	1.37929	0.166574	1.31175	1.43793	1.30723	1.463	1.29282	1.463		4200	2.5581	0.628425	2.87342	2.70388	2.83411	2.23235	2.5827	2.12213		4200	1.4524	0.192009	1.46356	1.46254	1.61685	1.32067	1.42538	1.42538
4320	1.3872	0.168824	1.31837	1.44836	1.31156	1.47141	1.30209	1.47141		4320	2.63337	0.642776	2.94483	2.79662	2.94038	2.27774	2.62194	2.21871		4320	1.4486	0.207976	1.47076	1.49002	1.61511	1.30615	1.40478	1.40478
4440	1.3603	0.145755	1.30984	1.39638	1.2987	1.43883	1.27919	1.43883		4440	2.64875	0.669178	2.99996	2.8424	2.89867	2.29554	2.66693	2.18902		4440	1.42891	0.181858	1.42846	1.46318	1.57705	1.29905	1.40287	1.40287
4560	1.34042	0.131321	1.28334	1.37262	1.29948	1.41091	1.26527	1.41091		4560	2.67814	0.699573	3.06185	2.91413	2.87765	2.2882	2.71332	2.21367		4560	1.41028	0.189077	1.42011	1.44077	1.56323	1.27368	1.38193	1.38193
4680	1.32345	0.143963	1.26491	1.3707	1.26514	1.39703	1.24587	1.39703		4680	2.69243	0.71259	3.0394	2.94239	2.92836	2.30026	2.74163	2.20255		4680	1.37762	0.198978	1.4056	1.42595	1.52943	1.23846	1.33312	1.33312
4800	1.27753	0.136031	1.22337	1.32939	1.22351	1.3438	1.20132	1.3438		4800	2.67227	0.665237	2.99843	2.92106	2.86824	2.30605	2.72532	2.2145		4800	1.34229	0.170396	1.35999	1.38588	1.46404	1.20784	1.318	1.318
4920	1.23772	0.103911	1.19113	1.2774	1.19081	1.28879	1.18939	1.28879		4920	2.65603	0.713349	3.05751	2.86596	2.8338	2.27644	2.74383	2.15861		4920	1.29669	0.171345	1.30805	1.32672	1.43409	1.17314	1.26907	1.26907
5040	1.20937	0.0767828	1.17649	1.23352	1.19184	1.24747	1.15942	1.24747		5040	2.6656	0.690954	2.98028	2.92756	2.91516	2.28215	2.69098	2.19745		5040	1.28045	0.15586	1.28234	1.30229	1.40245	1.1592	1.26822	1.26822
5160	1.18855	0.0897092	1.15106	1.2141	1.1701	1.23369	1.12868	1.23369		5160	2.70039	0.694307	3.03361	2.90559	2.98407	2.30188	2.73397	2.2432		5160	1.26268	0.186014	1.26543	1.30584	1.39119	1.10546	1.25406	1.25406
5280	1.15183	0.0937677	1.09662	1.19319	1.12948	1.1936	1.10447	1.1936		5280	2.67348	0.724334	3.01123	2.94028	2.91036	2.3275	2.71907	2.13248		5280	1.22422	0.20114	1.2266	1.28198	1.36319	1.05885	1.20736	1.20736
5400	1.12771	0.0906307	1.08227	1.1802	1.11042	1.16031	1.07273	1.16031		5400	2.69225	0.731039	3.03803	2.98155	2.91793	2.30771	2.73034	2.17794		5400	1.20337	0.206039	1.19168	1.26857	1.33913	1.02981	1.19552	1.19552
5520	1.07345	0.0573341	1.04435	1.10007	1.09205	1.08688	1.03048	1.08688		5520	2.61758	0.679004	2.9688	2.87294	2.80009	2.24688	2.66286	2.15393		5520	1.13719	0.197941	1.10243	1.19367	1.24719	0.959877	1.15997	1.15997
5640	1.03791	0.0696603	0.998333	1.06519	1.02165	1.07059	1.0011	1.07059		5640	2.63726	0.762304	3.05167	2.92123	2.80387	2.25355	2.6993	2.09397		5640	1.11131	0.202135	1.06598	1.171	1.21871	0.931732	1.14024	1.14024
5760	1.03502	0.0815031	0.995228	1.08068	1.00835	1.06705	0.991756	1.06705		5760	2.69573	0.782666	3.0718	2.98256	2.95555	2.27672	2.73719	2.15056		5760	1.09383	0.196129	1.05229	1.14955	1.19547	0.917503	1.1241	1.1241
5880	1.0011	0.0895965	0.96218	1.05683	0.97473	1.03224	0.94839	1.03224		5880	2.67679	0.687667	3.04622	2.93955	2.82981	2.32464	2.72895	2.19156		5880	1.05135	0.167991	1.02484	1.11987	1.11929	0.895725	1.07418	1.07418
