# Supplementary material for: Metabolic excretion associated with nutrient–growth dysregulation promotes the rapid evolution of an overt metabolic defect
Source: PLoS Biol. 2020 Aug 24;18(8):e3000757. doi: 10.1371/journal.pbio.3000757 (PMC7470746; doi:10.1371/journal.pbio.3000757)
Supplement: S16 Data — (XLSX) [file pbio.3000757.s033.xlsx]

## Sheet: FigS12A
20200211 time course GFP:GFP-Atg8	lys-orgS- (WY2520)
hr	no lys	no lys no orgS	no orgS
0	0.0718095	0.0718095	0.0718095
24	0.272944	0.264597	0.116642
48	0.351821	0.5763	1.08514
72	0.431154	0.745475	2.33519

## Sheet: FigS12B,C
		GFP:GFP-Atg8					lysine	+	-	-	+			lys-met- 2520 72 hr sampling
Gel date	Trial	prestarvation	lys-	lys-orgS-	OrgS-		GSH	+	+	-	-			exp 20200220
20200226	1	0.0127885	0.588357	0.966482	1.71156		Trial	GFP:GFP-Atg8	GFP:GFP-Atg8	GFP:GFP-Atg8	GFP:GFP-Atg8	ratio		gel 20200226
20200226	2	0.0342602	0.994919	1.2789	3.73691		1	0.00639423	1.1665	1.92099	2.19822	1.64679		Repeat		GFP-Atg8	GFP	GFP:GFP-Atg8
20200226	3	0	0.350204	0.614982	2.53575		2	0.0701268	1.50303	1.4938	4.16601	0.993862		1	prestarvation	1886.15	24.121	0.0127885
							3	0.0147212	0.477737	0.873874	2.50208	1.82919		1	lys-	354.849	208.778	0.588357
20200303	1	0	1.74465	2.8755	2.68487		4	0.0718095	0.431154	0.745475	2.33519	1.72902	(from time course)	1	lys-orgS-	747.991	722.92	0.966482
20200303	2	0.105993	2.01114	1.70871	4.5951									1	OrgS-	8345.63	14284.1	1.71156
20200303	3	0.0294425	0.60527	1.13277	2.46841			FigS12B				FigS12C		1	N-	161.364	177.364	1.09915
														2	pre	4418.07	151.364	0.0342602
														2	lys-	878.82	874.355	0.994919
														2	lys-orgS-	438.92	561.335	1.2789
														2	OrgS-	3539.76	13227.8	3.73691
														2	N-	69.95	295.849	4.22944
														3	pre	3980.42	0	0
														3	lys-	1336.13	467.92	0.350204
														3	lys-orgS-	2131.03	1310.55	0.614982
														3	OrgS-	5956.95	15105.4	2.53575
														3	N-	692.113	743.527	1.07429
														exp 20200220
														gel 20200303
																GFP-atg8	GFP	GFP:GFP-Atg8
														1	prestarvation	1129.31	0	0
														1	lys-	178.607	311.607	1.74465
														1	lys-orgS-	579.406	1666.08	2.8755
														1	OrgS-	4767.81	12801	2.68487
														1	N-	122.778	710.406	5.7861
														2	pre	994.062	105.364	0.105993
														2	lys-	168.607	339.092	2.01114
														2	lys-orgS-	250.678	428.335	1.70871
														2	OrgS-	2852.03	13105.4	4.5951
														2	N-	182.192	317.263	1.74137
														3	pre	1886.26	55.536	0.0294425
														3	lys-	616.406	373.092	0.60527
														3	lys-orgS-	1819.26	2060.79	1.13277
														3	OrgS-	3937.81	9720.15	2.46841
														3	N-	406.749	737.113	1.81221
