# Supplementary material for: Metabolic excretion associated with nutrient–growth dysregulation promotes the rapid evolution of an overt metabolic defect
Source: PLoS Biol. 2020 Aug 24;18(8):e3000757. doi: 10.1371/journal.pbio.3000757 (PMC7470746; doi:10.1371/journal.pbio.3000757)
Supplement: S17 Data — (XLSX) [file pbio.3000757.s034.xlsx]

## Sheet: FigS11
date	well	hour	norm_intense	Strain	Genotype	Lys.Conc (uM)	GSH.Conc (uM)
2017-09-25	B02	0	1	WY2429	[L-]	0	0
2017-09-25	B02	2	1.04646	WY2429	[L-]	0	0
2017-09-25	B02	4	1.05996	WY2429	[L-]	0	0
2017-09-25	B02	6	1.06471	WY2429	[L-]	0	0
2017-09-25	B02	8	1.0364	WY2429	[L-]	0	0
2017-09-25	B02	10	1.07528	WY2429	[L-]	0	0
2017-09-25	B02	12	1.074	WY2429	[L-]	0	0
2017-09-25	B02	14	1.04156	WY2429	[L-]	0	0
2017-09-25	B02	16	1.02099	WY2429	[L-]	0	0
2017-09-25	B02	18	0.954501	WY2429	[L-]	0	0
2017-09-25	B02	20	0.905596	WY2429	[L-]	0	0
2017-09-25	B02	22	0.818338	WY2429	[L-]	0	0
2017-09-25	B02	24	0.739549	WY2429	[L-]	0	0
2017-09-25	B02	26	0.671378	WY2429	[L-]	0	0
2017-09-25	B02	28	0.618876	WY2429	[L-]	0	0
2017-09-25	B02	30	0.5587	WY2429	[L-]	0	0
2017-09-25	B02	32	0.537015	WY2429	[L-]	0	0
2017-09-25	B02	34	0.522844	WY2429	[L-]	0	0
2017-09-25	B02	36	0.492481	WY2429	[L-]	0	0
2017-09-25	B02	38	0.463008	WY2429	[L-]	0	0
2017-09-25	B02	40	0.448211	WY2429	[L-]	0	0
2017-09-25	B02	42	0.432854	WY2429	[L-]	0	0
2017-09-25	B02	44	0.427764	WY2429	[L-]	0	0
2017-09-25	B02	46	0.405918	WY2429	[L-]	0	0
2017-09-25	B02	48	0.396068	WY2429	[L-]	0	0
2017-09-25	B02	50	0.383187	WY2429	[L-]	0	0
2017-09-25	B02	52	0.365529	WY2429	[L-]	0	0
2017-09-25	B02	54	0.3647	WY2429	[L-]	0	0
2017-09-25	B02	56	0.348628	WY2429	[L-]	0	0
2017-09-25	B02	58	0.341155	WY2429	[L-]	0	0
2017-09-25	B02	60	0.328675	WY2429	[L-]	0	0
2017-09-25	B02	62	0.321731	WY2429	[L-]	0	0
2017-09-25	B02	64	0.317737	WY2429	[L-]	0	0
2017-09-25	B02	66	0.311589	WY2429	[L-]	0	0
2017-09-25	B02	68	0.305211	WY2429	[L-]	0	0
2017-09-25	B02	70	0.309048	WY2429	[L-]	0	0
2017-09-25	B02	72	0.300069	WY2429	[L-]	0	0
2017-09-25	B02	74	0.290045	WY2429	[L-]	0	0
2017-09-25	B02	76	0.291344	WY2429	[L-]	0	0
2017-09-25	B02	78	0.289624	WY2429	[L-]	0	0
2017-09-25	B02	80	0.287289	WY2429	[L-]	0	0
2017-09-25	B02	82	0.278123	WY2429	[L-]	0	0
2017-09-25	B02	84	0.270846	WY2429	[L-]	0	0
2017-09-25	B02	86	0.271487	WY2429	[L-]	0	0
2017-09-25	B02	88	0.262676	WY2429	[L-]	0	0
2017-09-25	B03	0	1	WY1604	[L-OrgS-]	0	0
2017-09-25	B03	2	1.0832	WY1604	[L-OrgS-]	0	0
2017-09-25	B03	4	1.14305	WY1604	[L-OrgS-]	0	0
2017-09-25	B03	6	1.2035	WY1604	[L-OrgS-]	0	0
2017-09-25	B03	8	1.23123	WY1604	[L-OrgS-]	0	0
2017-09-25	B03	10	1.3204	WY1604	[L-OrgS-]	0	0
2017-09-25	B03	12	1.39835	WY1604	[L-OrgS-]	0	0
2017-09-25	B03	14	1.4347	WY1604	[L-OrgS-]	0	0
2017-09-25	B03	16	1.48912	WY1604	[L-OrgS-]	0	0
2017-09-25	B03	18	1.53447	WY1604	[L-OrgS-]	0	0
2017-09-25	B03	20	1.58791	WY1604	[L-OrgS-]	0	0
2017-09-25	B03	22	1.61927	WY1604	[L-OrgS-]	0	0
2017-09-25	B03	24	1.67235	WY1604	[L-OrgS-]	0	0
2017-09-25	B03	26	1.69296	WY1604	[L-OrgS-]	0	0
2017-09-25	B03	28	1.7614	WY1604	[L-OrgS-]	0	0
2017-09-25	B03	30	1.75339	WY1604	[L-OrgS-]	0	0
2017-09-25	B03	32	1.78339	WY1604	[L-OrgS-]	0	0
2017-09-25	B03	34	1.85505	WY1604	[L-OrgS-]	0	0
2017-09-25	B03	36	1.86802	WY1604	[L-OrgS-]	0	0
2017-09-25	B03	38	1.90989	WY1604	[L-OrgS-]	0	0
2017-09-25	B03	40	1.91135	WY1604	[L-OrgS-]	0	0
2017-09-25	B03	42	1.92883	WY1604	[L-OrgS-]	0	0
2017-09-25	B03	44	2.01568	WY1604	[L-OrgS-]	0	0
2017-09-25	B03	46	2.00497	WY1604	[L-OrgS-]	0	0
2017-09-25	B03	48	2.02312	WY1604	[L-OrgS-]	0	0
2017-09-25	B03	50	2.06972	WY1604	[L-OrgS-]	0	0
2017-09-25	B03	52	2.0941	WY1604	[L-OrgS-]	0	0
2017-09-25	B03	54	2.1372	WY1604	[L-OrgS-]	0	0
2017-09-25	B03	56	2.14744	WY1604	[L-OrgS-]	0	0
2017-09-25	B03	58	2.18524	WY1604	[L-OrgS-]	0	0
2017-09-25	B03	60.0167	2.18522	WY1604	[L-OrgS-]	0	0
2017-09-25	B03	62	2.2321	WY1604	[L-OrgS-]	0	0
2017-09-25	B03	64	2.27152	WY1604	[L-OrgS-]	0	0
2017-09-25	B03	66	2.30382	WY1604	[L-OrgS-]	0	0
2017-09-25	B03	68	2.28978	WY1604	[L-OrgS-]	0	0
2017-09-25	B03	70	2.38876	WY1604	[L-OrgS-]	0	0
2017-09-25	B03	72	2.40983	WY1604	[L-OrgS-]	0	0
2017-09-25	B03	74	2.40039	WY1604	[L-OrgS-]	0	0
2017-09-25	B03	76	2.43158	WY1604	[L-OrgS-]	0	0
2017-09-25	B03	78	2.44203	WY1604	[L-OrgS-]	0	0
2017-09-25	B03	80	2.52266	WY1604	[L-OrgS-]	0	0
2017-09-25	B03	82	2.50721	WY1604	[L-OrgS-]	0	0
2017-09-25	B03	84	2.52653	WY1604	[L-OrgS-]	0	0
2017-09-25	B03	86	2.55438	WY1604	[L-OrgS-]	0	0
2017-09-25	B03	88	2.58312	WY1604	[L-OrgS-]	0	0
2017-09-25	B04	0	1	WY2429	[L-]	0	0.1
2017-09-25	B04	2	1.03088	WY2429	[L-]	0	0.1
2017-09-25	B04	4	1.03716	WY2429	[L-]	0	0.1
2017-09-25	B04	6	1.04338	WY2429	[L-]	0	0.1
2017-09-25	B04	8	1.03354	WY2429	[L-]	0	0.1
2017-09-25	B04	10	1.0558	WY2429	[L-]	0	0.1
2017-09-25	B04	12	1.06262	WY2429	[L-]	0	0.1
2017-09-25	B04	14	1.00855	WY2429	[L-]	0	0.1
2017-09-25	B04	16	0.951585	WY2429	[L-]	0	0.1
2017-09-25	B04	18	0.873004	WY2429	[L-]	0	0.1
2017-09-25	B04	20	0.825198	WY2429	[L-]	0	0.1
2017-09-25	B04	22	0.753955	WY2429	[L-]	0	0.1
2017-09-25	B04	24	0.693697	WY2429	[L-]	0	0.1
2017-09-25	B04	26	0.646646	WY2429	[L-]	0	0.1
2017-09-25	B04	28	0.618163	WY2429	[L-]	0	0.1
2017-09-25	B04	30	0.556899	WY2429	[L-]	0	0.1
2017-09-25	B04	32	0.506101	WY2429	[L-]	0	0.1
2017-09-25	B04	34	0.490903	WY2429	[L-]	0	0.1
2017-09-25	B04	36	0.464812	WY2429	[L-]	0	0.1
2017-09-25	B04	38	0.444275	WY2429	[L-]	0	0.1
2017-09-25	B04	40	0.420107	WY2429	[L-]	0	0.1
2017-09-25	B04	42	0.404708	WY2429	[L-]	0	0.1
2017-09-25	B04	44	0.396653	WY2429	[L-]	0	0.1
2017-09-25	B04	46	0.376437	WY2429	[L-]	0	0.1
2017-09-25	B04	48	0.362864	WY2429	[L-]	0	0.1
2017-09-25	B04	50	0.357989	WY2429	[L-]	0	0.1
2017-09-25	B04	52	0.341616	WY2429	[L-]	0	0.1
2017-09-25	B04	54	0.336747	WY2429	[L-]	0	0.1
2017-09-25	B04	56	0.326362	WY2429	[L-]	0	0.1
2017-09-25	B04	58	0.314787	WY2429	[L-]	0	0.1
2017-09-25	B04	60	0.301262	WY2429	[L-]	0	0.1
2017-09-25	B04	62	0.299502	WY2429	[L-]	0	0.1
2017-09-25	B04	64	0.293818	WY2429	[L-]	0	0.1
2017-09-25	B04	66	0.29117	WY2429	[L-]	0	0.1
2017-09-25	B04	68	0.278694	WY2429	[L-]	0	0.1
2017-09-25	B04	70	0.276488	WY2429	[L-]	0	0.1
2017-09-25	B04	72	0.271232	WY2429	[L-]	0	0.1
2017-09-25	B04	74	0.260125	WY2429	[L-]	0	0.1
2017-09-25	B04	76	0.25969	WY2429	[L-]	0	0.1
2017-09-25	B04	78	0.254388	WY2429	[L-]	0	0.1
2017-09-25	B04	80	0.254142	WY2429	[L-]	0	0.1
2017-09-25	B04	82	0.246411	WY2429	[L-]	0	0.1
2017-09-25	B04	84	0.239844	WY2429	[L-]	0	0.1
2017-09-25	B04	86	0.236146	WY2429	[L-]	0	0.1
2017-09-25	B04	88	0.234493	WY2429	[L-]	0	0.1
2017-09-25	B05	0	1	WY1604	[L-OrgS-]	0	0.1
2017-09-25	B05	2	1.0765	WY1604	[L-OrgS-]	0	0.1
2017-09-25	B05	4	1.13418	WY1604	[L-OrgS-]	0	0.1
2017-09-25	B05	6	1.17665	WY1604	[L-OrgS-]	0	0.1
2017-09-25	B05	8	1.2209	WY1604	[L-OrgS-]	0	0.1
2017-09-25	B05	10	1.31128	WY1604	[L-OrgS-]	0	0.1
2017-09-25	B05	12	1.38436	WY1604	[L-OrgS-]	0	0.1
2017-09-25	B05	14	1.42954	WY1604	[L-OrgS-]	0	0.1
2017-09-25	B05	16	1.49471	WY1604	[L-OrgS-]	0	0.1
2017-09-25	B05	18	1.53042	WY1604	[L-OrgS-]	0	0.1
2017-09-25	B05	20	1.59059	WY1604	[L-OrgS-]	0	0.1
2017-09-25	B05	22	1.6297	WY1604	[L-OrgS-]	0	0.1
2017-09-25	B05	24	1.6812	WY1604	[L-OrgS-]	0	0.1
2017-09-25	B05	26.0167	1.69362	WY1604	[L-OrgS-]	0	0.1
2017-09-25	B05	28	1.766	WY1604	[L-OrgS-]	0	0.1
2017-09-25	B05	30	1.77598	WY1604	[L-OrgS-]	0	0.1
2017-09-25	B05	32	1.80522	WY1604	[L-OrgS-]	0	0.1
2017-09-25	B05	34	1.86535	WY1604	[L-OrgS-]	0	0.1
2017-09-25	B05	36	1.88536	WY1604	[L-OrgS-]	0	0.1
2017-09-25	B05	38	1.92691	WY1604	[L-OrgS-]	0	0.1
2017-09-25	B05	40	1.90912	WY1604	[L-OrgS-]	0	0.1
2017-09-25	B05	42	1.93338	WY1604	[L-OrgS-]	0	0.1
2017-09-25	B05	44	2.02528	WY1604	[L-OrgS-]	0	0.1
2017-09-25	B05	46	2.04201	WY1604	[L-OrgS-]	0	0.1
2017-09-25	B05	48.0167	2.05123	WY1604	[L-OrgS-]	0	0.1
2017-09-25	B05	50	2.08899	WY1604	[L-OrgS-]	0	0.1
2017-09-25	B05	52	2.1189	WY1604	[L-OrgS-]	0	0.1
2017-09-25	B05	54	2.17569	WY1604	[L-OrgS-]	0	0.1
2017-09-25	B05	56	2.18972	WY1604	[L-OrgS-]	0	0.1
2017-09-25	B05	58	2.20451	WY1604	[L-OrgS-]	0	0.1
2017-09-25	B05	60	2.22643	WY1604	[L-OrgS-]	0	0.1
2017-09-25	B05	62	2.28539	WY1604	[L-OrgS-]	0	0.1
2017-09-25	B05	64	2.29521	WY1604	[L-OrgS-]	0	0.1
2017-09-25	B05	66	2.3554	WY1604	[L-OrgS-]	0	0.1
2017-09-25	B05	68	2.3502	WY1604	[L-OrgS-]	0	0.1
2017-09-25	B05	70	2.43292	WY1604	[L-OrgS-]	0	0.1
2017-09-25	B05	72	2.47802	WY1604	[L-OrgS-]	0	0.1
2017-09-25	B05	74	2.50721	WY1604	[L-OrgS-]	0	0.1
2017-09-25	B05	76	2.49013	WY1604	[L-OrgS-]	0	0.1
2017-09-25	B05	78	2.50796	WY1604	[L-OrgS-]	0	0.1
2017-09-25	B05	80	2.62221	WY1604	[L-OrgS-]	0	0.1
2017-09-25	B05	82.0167	2.58414	WY1604	[L-OrgS-]	0	0.1
2017-09-25	B05	84	2.58512	WY1604	[L-OrgS-]	0	0.1
2017-09-25	B05	86	2.6451	WY1604	[L-OrgS-]	0	0.1
2017-09-25	B05	88	2.69172	WY1604	[L-OrgS-]	0	0.1
2017-09-25	B06	0	1	WY2429	[L-]	0	0.5
2017-09-25	B06	1.98333	1.01629	WY2429	[L-]	0	0.5
2017-09-25	B06	4	1.01518	WY2429	[L-]	0	0.5
2017-09-25	B06	6	1.00735	WY2429	[L-]	0	0.5
2017-09-25	B06	8	0.987167	WY2429	[L-]	0	0.5
2017-09-25	B06	10	1.02374	WY2429	[L-]	0	0.5
2017-09-25	B06	12	0.986828	WY2429	[L-]	0	0.5
2017-09-25	B06	14	0.956496	WY2429	[L-]	0	0.5
2017-09-25	B06	16	0.897998	WY2429	[L-]	0	0.5
2017-09-25	B06	17.9833	0.835986	WY2429	[L-]	0	0.5
2017-09-25	B06	20	0.790652	WY2429	[L-]	0	0.5
2017-09-25	B06	22	0.704593	WY2429	[L-]	0	0.5
2017-09-25	B06	24	0.671156	WY2429	[L-]	0	0.5
2017-09-25	B06	26	0.595783	WY2429	[L-]	0	0.5
2017-09-25	B06	27.9833	0.574764	WY2429	[L-]	0	0.5
2017-09-25	B06	30	0.521879	WY2429	[L-]	0	0.5
2017-09-25	B06	32	0.490954	WY2429	[L-]	0	0.5
2017-09-25	B06	34	0.48012	WY2429	[L-]	0	0.5
2017-09-25	B06	36	0.445044	WY2429	[L-]	0	0.5
2017-09-25	B06	38	0.435957	WY2429	[L-]	0	0.5
2017-09-25	B06	40	0.407704	WY2429	[L-]	0	0.5
2017-09-25	B06	42	0.397219	WY2429	[L-]	0	0.5
2017-09-25	B06	44	0.399507	WY2429	[L-]	0	0.5
2017-09-25	B06	46	0.354154	WY2429	[L-]	0	0.5
2017-09-25	B06	48	0.335032	WY2429	[L-]	0	0.5
2017-09-25	B06	49.9833	0.301244	WY2429	[L-]	0	0.5
2017-09-25	B06	52	0.285577	WY2429	[L-]	0	0.5
2017-09-25	B06	54	0.284581	WY2429	[L-]	0	0.5
2017-09-25	B06	55.9833	0.271062	WY2429	[L-]	0	0.5
2017-09-25	B06	58	0.266925	WY2429	[L-]	0	0.5
2017-09-25	B06	60	0.252648	WY2429	[L-]	0	0.5
2017-09-25	B06	62	0.244457	WY2429	[L-]	0	0.5
2017-09-25	B06	64	0.230778	WY2429	[L-]	0	0.5
2017-09-25	B06	66	0.228288	WY2429	[L-]	0	0.5
2017-09-25	B06	68	0.221627	WY2429	[L-]	0	0.5
2017-09-25	B06	70	0.223803	WY2429	[L-]	0	0.5
2017-09-25	B06	72	0.223553	WY2429	[L-]	0	0.5
2017-09-25	B06	74	0.21756	WY2429	[L-]	0	0.5
2017-09-25	B06	76	0.202946	WY2429	[L-]	0	0.5
2017-09-25	B06	78	0.199087	WY2429	[L-]	0	0.5
2017-09-25	B06	80	0.19735	WY2429	[L-]	0	0.5
2017-09-25	B06	82.0167	0.183182	WY2429	[L-]	0	0.5
2017-09-25	B06	84	0.176062	WY2429	[L-]	0	0.5
2017-09-25	B06	86	0.169664	WY2429	[L-]	0	0.5
2017-09-25	B06	88	0.172261	WY2429	[L-]	0	0.5
2017-09-25	B07	0	1	WY1604	[L-OrgS-]	0	0.5
2017-09-25	B07	2	1.09407	WY1604	[L-OrgS-]	0	0.5
2017-09-25	B07	4	1.17648	WY1604	[L-OrgS-]	0	0.5
2017-09-25	B07	6	1.2305	WY1604	[L-OrgS-]	0	0.5
2017-09-25	B07	8	1.31663	WY1604	[L-OrgS-]	0	0.5
2017-09-25	B07	10	1.45891	WY1604	[L-OrgS-]	0	0.5
2017-09-25	B07	12	1.53009	WY1604	[L-OrgS-]	0	0.5
2017-09-25	B07	14	1.62588	WY1604	[L-OrgS-]	0	0.5
2017-09-25	B07	16	1.6881	WY1604	[L-OrgS-]	0	0.5
2017-09-25	B07	18	1.75496	WY1604	[L-OrgS-]	0	0.5
2017-09-25	B07	20	1.80499	WY1604	[L-OrgS-]	0	0.5
2017-09-25	B07	22	1.85819	WY1604	[L-OrgS-]	0	0.5
2017-09-25	B07	24	1.9438	WY1604	[L-OrgS-]	0	0.5
2017-09-25	B07	26	1.95405	WY1604	[L-OrgS-]	0	0.5
2017-09-25	B07	28	2.02115	WY1604	[L-OrgS-]	0	0.5
2017-09-25	B07	30	2.04695	WY1604	[L-OrgS-]	0	0.5
2017-09-25	B07	32	2.10078	WY1604	[L-OrgS-]	0	0.5
2017-09-25	B07	34	2.16543	WY1604	[L-OrgS-]	0	0.5
2017-09-25	B07	36	2.18917	WY1604	[L-OrgS-]	0	0.5
2017-09-25	B07	38	2.27855	WY1604	[L-OrgS-]	0	0.5
2017-09-25	B07	40	2.262	WY1604	[L-OrgS-]	0	0.5
2017-09-25	B07	42	2.28446	WY1604	[L-OrgS-]	0	0.5
2017-09-25	B07	44	2.37979	WY1604	[L-OrgS-]	0	0.5
2017-09-25	B07	46	2.4242	WY1604	[L-OrgS-]	0	0.5
2017-09-25	B07	48.0167	2.4376	WY1604	[L-OrgS-]	0	0.5
2017-09-25	B07	50	2.45966	WY1604	[L-OrgS-]	0	0.5
2017-09-25	B07	52	2.49439	WY1604	[L-OrgS-]	0	0.5
2017-09-25	B07	54	2.57559	WY1604	[L-OrgS-]	0	0.5
2017-09-25	B07	56	2.57578	WY1604	[L-OrgS-]	0	0.5
2017-09-25	B07	58	2.57655	WY1604	[L-OrgS-]	0	0.5
2017-09-25	B07	60	2.61892	WY1604	[L-OrgS-]	0	0.5
2017-09-25	B07	62	2.69168	WY1604	[L-OrgS-]	0	0.5
2017-09-25	B07	64	2.68713	WY1604	[L-OrgS-]	0	0.5
2017-09-25	B07	66	2.74985	WY1604	[L-OrgS-]	0	0.5
2017-09-25	B07	68	2.76331	WY1604	[L-OrgS-]	0	0.5
2017-09-25	B07	70	2.84178	WY1604	[L-OrgS-]	0	0.5
2017-09-25	B07	72	2.90751	WY1604	[L-OrgS-]	0	0.5
2017-09-25	B07	74	2.92761	WY1604	[L-OrgS-]	0	0.5
2017-09-25	B07	76	2.92478	WY1604	[L-OrgS-]	0	0.5
2017-09-25	B07	78	2.91739	WY1604	[L-OrgS-]	0	0.5
2017-09-25	B07	80	3.07301	WY1604	[L-OrgS-]	0	0.5
2017-09-25	B07	82.0167	3.06096	WY1604	[L-OrgS-]	0	0.5
2017-09-25	B07	84.0167	3.0543	WY1604	[L-OrgS-]	0	0.5
2017-09-25	B07	86	3.115	WY1604	[L-OrgS-]	0	0.5
2017-09-25	B07	88.0167	3.19991	WY1604	[L-OrgS-]	0	0.5
2017-09-25	B08	0	1	WY2429	[L-]	0	2
2017-09-25	B08	1.98333	1.01393	WY2429	[L-]	0	2
2017-09-25	B08	4	1.01035	WY2429	[L-]	0	2
2017-09-25	B08	5.98333	0.986859	WY2429	[L-]	0	2
2017-09-25	B08	7.98333	0.987753	WY2429	[L-]	0	2
2017-09-25	B08	9.98333	1.03374	WY2429	[L-]	0	2
2017-09-25	B08	12	1.01504	WY2429	[L-]	0	2
2017-09-25	B08	13.9833	0.974698	WY2429	[L-]	0	2
2017-09-25	B08	16	0.929168	WY2429	[L-]	0	2
2017-09-25	B08	17.9833	0.875799	WY2429	[L-]	0	2
2017-09-25	B08	20	0.810829	WY2429	[L-]	0	2
2017-09-25	B08	21.9833	0.747497	WY2429	[L-]	0	2
2017-09-25	B08	23.9833	0.679608	WY2429	[L-]	0	2
2017-09-25	B08	26	0.623081	WY2429	[L-]	0	2
2017-09-25	B08	27.9833	0.573656	WY2429	[L-]	0	2
2017-09-25	B08	29.9833	0.543799	WY2429	[L-]	0	2
2017-09-25	B08	31.9833	0.509258	WY2429	[L-]	0	2
2017-09-25	B08	34	0.470039	WY2429	[L-]	0	2
2017-09-25	B08	35.9833	0.44381	WY2429	[L-]	0	2
2017-09-25	B08	38	0.432705	WY2429	[L-]	0	2
2017-09-25	B08	40	0.416516	WY2429	[L-]	0	2
2017-09-25	B08	41.9833	0.398526	WY2429	[L-]	0	2
2017-09-25	B08	44	0.401335	WY2429	[L-]	0	2
2017-09-25	B08	45.9833	0.394272	WY2429	[L-]	0	2
2017-09-25	B08	48	0.375895	WY2429	[L-]	0	2
2017-09-25	B08	49.9833	0.358763	WY2429	[L-]	0	2
2017-09-25	B08	51.9833	0.350493	WY2429	[L-]	0	2
2017-09-25	B08	53.9833	0.349085	WY2429	[L-]	0	2
2017-09-25	B08	55.9833	0.337812	WY2429	[L-]	0	2
2017-09-25	B08	58	0.322716	WY2429	[L-]	0	2
2017-09-25	B08	60	0.316496	WY2429	[L-]	0	2
2017-09-25	B08	62	0.318045	WY2429	[L-]	0	2
2017-09-25	B08	64	0.304912	WY2429	[L-]	0	2
2017-09-25	B08	65.9833	0.302305	WY2429	[L-]	0	2
2017-09-25	B08	68	0.298313	WY2429	[L-]	0	2
2017-09-25	B08	70	0.295911	WY2429	[L-]	0	2
2017-09-25	B08	72	0.288276	WY2429	[L-]	0	2
2017-09-25	B08	74	0.282042	WY2429	[L-]	0	2
2017-09-25	B08	76	0.276589	WY2429	[L-]	0	2
2017-09-25	B08	78	0.268335	WY2429	[L-]	0	2
2017-09-25	B08	80	0.267034	WY2429	[L-]	0	2
2017-09-25	B08	82.0167	0.258257	WY2429	[L-]	0	2
2017-09-25	B08	84	0.247526	WY2429	[L-]	0	2
2017-09-25	B08	86	0.237464	WY2429	[L-]	0	2
2017-09-25	B08	88	0.23467	WY2429	[L-]	0	2
2017-09-25	B09	0	1	WY1604	[L-OrgS-]	0	2
2017-09-25	B09	2	1.10336	WY1604	[L-OrgS-]	0	2
2017-09-25	B09	4	1.19098	WY1604	[L-OrgS-]	0	2
2017-09-25	B09	6	1.24785	WY1604	[L-OrgS-]	0	2
2017-09-25	B09	8	1.30759	WY1604	[L-OrgS-]	0	2
2017-09-25	B09	10	1.44182	WY1604	[L-OrgS-]	0	2
2017-09-25	B09	12.0167	1.4739	WY1604	[L-OrgS-]	0	2
2017-09-25	B09	14	1.54356	WY1604	[L-OrgS-]	0	2
2017-09-25	B09	16	1.59979	WY1604	[L-OrgS-]	0	2
2017-09-25	B09	18	1.62372	WY1604	[L-OrgS-]	0	2
2017-09-25	B09	20	1.63967	WY1604	[L-OrgS-]	0	2
2017-09-25	B09	22	1.67397	WY1604	[L-OrgS-]	0	2
2017-09-25	B09	24	1.74691	WY1604	[L-OrgS-]	0	2
2017-09-25	B09	26	1.7413	WY1604	[L-OrgS-]	0	2
2017-09-25	B09	28	1.76541	WY1604	[L-OrgS-]	0	2
2017-09-25	B09	30	1.81844	WY1604	[L-OrgS-]	0	2
2017-09-25	B09	32	1.81709	WY1604	[L-OrgS-]	0	2
2017-09-25	B09	34	1.8448	WY1604	[L-OrgS-]	0	2
2017-09-25	B09	36	1.82667	WY1604	[L-OrgS-]	0	2
2017-09-25	B09	38	1.88003	WY1604	[L-OrgS-]	0	2
2017-09-25	B09	40	1.85825	WY1604	[L-OrgS-]	0	2
2017-09-25	B09	42	1.84421	WY1604	[L-OrgS-]	0	2
2017-09-25	B09	44	1.86966	WY1604	[L-OrgS-]	0	2
2017-09-25	B09	46	1.89674	WY1604	[L-OrgS-]	0	2
2017-09-25	B09	48.0167	1.89663	WY1604	[L-OrgS-]	0	2
2017-09-25	B09	50	1.87462	WY1604	[L-OrgS-]	0	2
2017-09-25	B09	52	1.87575	WY1604	[L-OrgS-]	0	2
2017-09-25	B09	54	1.91989	WY1604	[L-OrgS-]	0	2
2017-09-25	B09	56	1.91424	WY1604	[L-OrgS-]	0	2
2017-09-25	B09	58	1.89869	WY1604	[L-OrgS-]	0	2
2017-09-25	B09	60	1.90072	WY1604	[L-OrgS-]	0	2
2017-09-25	B09	62	1.94526	WY1604	[L-OrgS-]	0	2
2017-09-25	B09	64	1.94481	WY1604	[L-OrgS-]	0	2
2017-09-25	B09	66	1.95832	WY1604	[L-OrgS-]	0	2
2017-09-25	B09	68.0167	1.96512	WY1604	[L-OrgS-]	0	2
2017-09-25	B09	70	2.00969	WY1604	[L-OrgS-]	0	2
2017-09-25	B09	72	2.03924	WY1604	[L-OrgS-]	0	2
2017-09-25	B09	74	2.05093	WY1604	[L-OrgS-]	0	2
2017-09-25	B09	76	2.04235	WY1604	[L-OrgS-]	0	2
2017-09-25	B09	78	2.04691	WY1604	[L-OrgS-]	0	2
2017-09-25	B09	80	2.10256	WY1604	[L-OrgS-]	0	2
2017-09-25	B09	82.0167	2.10153	WY1604	[L-OrgS-]	0	2
2017-09-25	B09	84.0167	2.10464	WY1604	[L-OrgS-]	0	2
2017-09-25	B09	86	2.12844	WY1604	[L-OrgS-]	0	2
2017-09-25	B09	88.0167	2.22719	WY1604	[L-OrgS-]	0	2
2017-09-25	C02	0	1	WY2429	[L-]	0.1	0
2017-09-25	C02	2	1.15225	WY2429	[L-]	0.1	0
2017-09-25	C02	4	1.47206	WY2429	[L-]	0.1	0
2017-09-25	C02	6	1.99154	WY2429	[L-]	0.1	0
2017-09-25	C02	8	2.60372	WY2429	[L-]	0.1	0
2017-09-25	C02	10	3.47881	WY2429	[L-]	0.1	0
2017-09-25	C02	12	4.4469	WY2429	[L-]	0.1	0
2017-09-25	C02	14	5.20466	WY2429	[L-]	0.1	0
2017-09-25	C02	16	6.1111	WY2429	[L-]	0.1	0
2017-09-25	C02	18	6.88128	WY2429	[L-]	0.1	0
2017-09-25	C02	20	7.53323	WY2429	[L-]	0.1	0
2017-09-25	C02	22	7.99225	WY2429	[L-]	0.1	0
2017-09-25	C02	24	8.10642	WY2429	[L-]	0.1	0
2017-09-25	C02	26	8.09996	WY2429	[L-]	0.1	0
2017-09-25	C02	28	8.18166	WY2429	[L-]	0.1	0
2017-09-25	C02	30	7.72961	WY2429	[L-]	0.1	0
2017-09-25	C02	32	7.5358	WY2429	[L-]	0.1	0
2017-09-25	C02	34	7.41141	WY2429	[L-]	0.1	0
2017-09-25	C02	36	6.833	WY2429	[L-]	0.1	0
2017-09-25	C02	38	6.57675	WY2429	[L-]	0.1	0
2017-09-25	C02	40	6.10317	WY2429	[L-]	0.1	0
2017-09-25	C02	42	5.86254	WY2429	[L-]	0.1	0
2017-09-25	C02	44	5.57025	WY2429	[L-]	0.1	0
2017-09-25	C02	46	5.34688	WY2429	[L-]	0.1	0
2017-09-25	C02	48	5.1372	WY2429	[L-]	0.1	0
2017-09-25	C02	50	4.76189	WY2429	[L-]	0.1	0
2017-09-25	C02	52	4.60688	WY2429	[L-]	0.1	0
2017-09-25	C02	54	4.54682	WY2429	[L-]	0.1	0
2017-09-25	C02	56	4.46284	WY2429	[L-]	0.1	0
2017-09-25	C02	58	4.47264	WY2429	[L-]	0.1	0
2017-09-25	C02	60	4.34675	WY2429	[L-]	0.1	0
2017-09-25	C02	62	4.31143	WY2429	[L-]	0.1	0
2017-09-25	C02	64	4.11795	WY2429	[L-]	0.1	0
2017-09-25	C02	66	4.05029	WY2429	[L-]	0.1	0
2017-09-25	C02	68	3.82999	WY2429	[L-]	0.1	0
2017-09-25	C02	70	3.92736	WY2429	[L-]	0.1	0
2017-09-25	C02	72	3.8345	WY2429	[L-]	0.1	0
2017-09-25	C02	74	3.7988	WY2429	[L-]	0.1	0
2017-09-25	C02	76	3.56144	WY2429	[L-]	0.1	0
2017-09-25	C02	78	3.2295	WY2429	[L-]	0.1	0
2017-09-25	C02	80	3.06649	WY2429	[L-]	0.1	0
2017-09-25	C02	82	2.95803	WY2429	[L-]	0.1	0
2017-09-25	C02	84	2.9434	WY2429	[L-]	0.1	0
2017-09-25	C02	86	2.83095	WY2429	[L-]	0.1	0
2017-09-25	C02	88	2.76586	WY2429	[L-]	0.1	0
2017-09-25	C03	0	1	WY1604	[L-OrgS-]	0.1	0
2017-09-25	C03	2	1.10939	WY1604	[L-OrgS-]	0.1	0
2017-09-25	C03	4	1.20438	WY1604	[L-OrgS-]	0.1	0
2017-09-25	C03	6	1.26255	WY1604	[L-OrgS-]	0.1	0
2017-09-25	C03	8	1.31301	WY1604	[L-OrgS-]	0.1	0
2017-09-25	C03	10	1.4355	WY1604	[L-OrgS-]	0.1	0
2017-09-25	C03	12	1.52971	WY1604	[L-OrgS-]	0.1	0
2017-09-25	C03	14	1.5878	WY1604	[L-OrgS-]	0.1	0
2017-09-25	C03	16	1.659	WY1604	[L-OrgS-]	0.1	0
2017-09-25	C03	18	1.71774	WY1604	[L-OrgS-]	0.1	0
2017-09-25	C03	20	1.7907	WY1604	[L-OrgS-]	0.1	0
2017-09-25	C03	22	1.83387	WY1604	[L-OrgS-]	0.1	0
2017-09-25	C03	24	1.89986	WY1604	[L-OrgS-]	0.1	0
2017-09-25	C03	26	1.93976	WY1604	[L-OrgS-]	0.1	0
2017-09-25	C03	28	2.02233	WY1604	[L-OrgS-]	0.1	0
2017-09-25	C03	30	2.03026	WY1604	[L-OrgS-]	0.1	0
2017-09-25	C03	32	2.08622	WY1604	[L-OrgS-]	0.1	0
2017-09-25	C03	34	2.17441	WY1604	[L-OrgS-]	0.1	0
2017-09-25	C03	36	2.19483	WY1604	[L-OrgS-]	0.1	0
2017-09-25	C03	38	2.25089	WY1604	[L-OrgS-]	0.1	0
2017-09-25	C03	40	2.2745	WY1604	[L-OrgS-]	0.1	0
2017-09-25	C03	42	2.30847	WY1604	[L-OrgS-]	0.1	0
2017-09-25	C03	44	2.39885	WY1604	[L-OrgS-]	0.1	0
2017-09-25	C03	46	2.41314	WY1604	[L-OrgS-]	0.1	0
2017-09-25	C03	48	2.43823	WY1604	[L-OrgS-]	0.1	0
2017-09-25	C03	50	2.50131	WY1604	[L-OrgS-]	0.1	0
2017-09-25	C03	52	2.53376	WY1604	[L-OrgS-]	0.1	0
2017-09-25	C03	54	2.60875	WY1604	[L-OrgS-]	0.1	0
2017-09-25	C03	56	2.6291	WY1604	[L-OrgS-]	0.1	0
2017-09-25	C03	58	2.67713	WY1604	[L-OrgS-]	0.1	0
2017-09-25	C03	60.0167	2.67891	WY1604	[L-OrgS-]	0.1	0
2017-09-25	C03	62	2.74161	WY1604	[L-OrgS-]	0.1	0
2017-09-25	C03	64	2.769	WY1604	[L-OrgS-]	0.1	0
2017-09-25	C03	66	2.82	WY1604	[L-OrgS-]	0.1	0
2017-09-25	C03	68	2.81253	WY1604	[L-OrgS-]	0.1	0
2017-09-25	C03	70	2.92697	WY1604	[L-OrgS-]	0.1	0
2017-09-25	C03	72	2.96839	WY1604	[L-OrgS-]	0.1	0
2017-09-25	C03	74	2.96705	WY1604	[L-OrgS-]	0.1	0
2017-09-25	C03	76	3.00547	WY1604	[L-OrgS-]	0.1	0
2017-09-25	C03	78.0167	3.03006	WY1604	[L-OrgS-]	0.1	0
2017-09-25	C03	80	3.13976	WY1604	[L-OrgS-]	0.1	0
2017-09-25	C03	82.0167	3.05999	WY1604	[L-OrgS-]	0.1	0
2017-09-25	C03	84	3.10939	WY1604	[L-OrgS-]	0.1	0
2017-09-25	C03	86	3.16047	WY1604	[L-OrgS-]	0.1	0
2017-09-25	C03	88	3.2244	WY1604	[L-OrgS-]	0.1	0
2017-09-25	C04	0	1	WY2429	[L-]	0.1	0.1
2017-09-25	C04	2	1.12376	WY2429	[L-]	0.1	0.1
2017-09-25	C04	4	1.47403	WY2429	[L-]	0.1	0.1
2017-09-25	C04	6	1.98872	WY2429	[L-]	0.1	0.1
2017-09-25	C04	8	2.57608	WY2429	[L-]	0.1	0.1
2017-09-25	C04	10	3.33353	WY2429	[L-]	0.1	0.1
2017-09-25	C04	12	4.19791	WY2429	[L-]	0.1	0.1
2017-09-25	C04	14	4.97322	WY2429	[L-]	0.1	0.1
2017-09-25	C04	16	5.73253	WY2429	[L-]	0.1	0.1
2017-09-25	C04	18	6.35991	WY2429	[L-]	0.1	0.1
2017-09-25	C04	20	7.04796	WY2429	[L-]	0.1	0.1
2017-09-25	C04	22	7.33109	WY2429	[L-]	0.1	0.1
2017-09-25	C04	24	7.50591	WY2429	[L-]	0.1	0.1
2017-09-25	C04	26	7.61516	WY2429	[L-]	0.1	0.1
2017-09-25	C04	28	7.4482	WY2429	[L-]	0.1	0.1
2017-09-25	C04	30	6.98055	WY2429	[L-]	0.1	0.1
2017-09-25	C04	32	6.73514	WY2429	[L-]	0.1	0.1
2017-09-25	C04	34	6.47758	WY2429	[L-]	0.1	0.1
2017-09-25	C04	36	6.15418	WY2429	[L-]	0.1	0.1
2017-09-25	C04	38	5.76753	WY2429	[L-]	0.1	0.1
2017-09-25	C04	40	5.11647	WY2429	[L-]	0.1	0.1
2017-09-25	C04	42	4.77035	WY2429	[L-]	0.1	0.1
2017-09-25	C04	44	4.28522	WY2429	[L-]	0.1	0.1
2017-09-25	C04	46	3.9121	WY2429	[L-]	0.1	0.1
2017-09-25	C04	48	3.69392	WY2429	[L-]	0.1	0.1
2017-09-25	C04	50	3.45607	WY2429	[L-]	0.1	0.1
2017-09-25	C04	52	3.23447	WY2429	[L-]	0.1	0.1
2017-09-25	C04	54	3.15998	WY2429	[L-]	0.1	0.1
2017-09-25	C04	56	3.01393	WY2429	[L-]	0.1	0.1
2017-09-25	C04	58	2.89164	WY2429	[L-]	0.1	0.1
2017-09-25	C04	60	2.7294	WY2429	[L-]	0.1	0.1
2017-09-25	C04	62	2.65756	WY2429	[L-]	0.1	0.1
2017-09-25	C04	64	2.53645	WY2429	[L-]	0.1	0.1
2017-09-25	C04	66	2.5296	WY2429	[L-]	0.1	0.1
2017-09-25	C04	68	2.41178	WY2429	[L-]	0.1	0.1
2017-09-25	C04	70	2.38986	WY2429	[L-]	0.1	0.1
2017-09-25	C04	72	2.2502	WY2429	[L-]	0.1	0.1
2017-09-25	C04	74	2.02436	WY2429	[L-]	0.1	0.1
2017-09-25	C04	76	1.95219	WY2429	[L-]	0.1	0.1
2017-09-25	C04	78	1.91483	WY2429	[L-]	0.1	0.1
2017-09-25	C04	80	1.92311	WY2429	[L-]	0.1	0.1
2017-09-25	C04	82	1.84017	WY2429	[L-]	0.1	0.1
2017-09-25	C04	84	1.82177	WY2429	[L-]	0.1	0.1
2017-09-25	C04	86	1.74356	WY2429	[L-]	0.1	0.1
2017-09-25	C04	88	1.71146	WY2429	[L-]	0.1	0.1
2017-09-25	C05	0	1	WY1604	[L-OrgS-]	0.1	0.1
2017-09-25	C05	2	1.10766	WY1604	[L-OrgS-]	0.1	0.1
2017-09-25	C05	4	1.19947	WY1604	[L-OrgS-]	0.1	0.1
2017-09-25	C05	6	1.2881	WY1604	[L-OrgS-]	0.1	0.1
2017-09-25	C05	8	1.37184	WY1604	[L-OrgS-]	0.1	0.1
2017-09-25	C05	10	1.4912	WY1604	[L-OrgS-]	0.1	0.1
2017-09-25	C05	12	1.58855	WY1604	[L-OrgS-]	0.1	0.1
2017-09-25	C05	14	1.67176	WY1604	[L-OrgS-]	0.1	0.1
2017-09-25	C05	16	1.75368	WY1604	[L-OrgS-]	0.1	0.1
2017-09-25	C05	18	1.81423	WY1604	[L-OrgS-]	0.1	0.1
2017-09-25	C05	20	1.90472	WY1604	[L-OrgS-]	0.1	0.1
2017-09-25	C05	22	1.99046	WY1604	[L-OrgS-]	0.1	0.1
2017-09-25	C05	24	2.08793	WY1604	[L-OrgS-]	0.1	0.1
2017-09-25	C05	26.0167	2.11352	WY1604	[L-OrgS-]	0.1	0.1
2017-09-25	C05	28	2.21018	WY1604	[L-OrgS-]	0.1	0.1
2017-09-25	C05	30	2.22966	WY1604	[L-OrgS-]	0.1	0.1
2017-09-25	C05	32	2.29207	WY1604	[L-OrgS-]	0.1	0.1
2017-09-25	C05	34	2.36196	WY1604	[L-OrgS-]	0.1	0.1
2017-09-25	C05	36	2.40815	WY1604	[L-OrgS-]	0.1	0.1
2017-09-25	C05	38	2.46137	WY1604	[L-OrgS-]	0.1	0.1
2017-09-25	C05	40	2.44304	WY1604	[L-OrgS-]	0.1	0.1
2017-09-25	C05	42	2.50754	WY1604	[L-OrgS-]	0.1	0.1
2017-09-25	C05	44	2.62477	WY1604	[L-OrgS-]	0.1	0.1
2017-09-25	C05	46	2.65741	WY1604	[L-OrgS-]	0.1	0.1
2017-09-25	C05	48.0167	2.68159	WY1604	[L-OrgS-]	0.1	0.1
2017-09-25	C05	50	2.73077	WY1604	[L-OrgS-]	0.1	0.1
2017-09-25	C05	52	2.76268	WY1604	[L-OrgS-]	0.1	0.1
2017-09-25	C05	54	2.85845	WY1604	[L-OrgS-]	0.1	0.1
2017-09-25	C05	56	2.87245	WY1604	[L-OrgS-]	0.1	0.1
2017-09-25	C05	58	2.91138	WY1604	[L-OrgS-]	0.1	0.1
2017-09-25	C05	60	2.93589	WY1604	[L-OrgS-]	0.1	0.1
2017-09-25	C05	62	3.0149	WY1604	[L-OrgS-]	0.1	0.1
2017-09-25	C05	64	3.04472	WY1604	[L-OrgS-]	0.1	0.1
2017-09-25	C05	66	3.11496	WY1604	[L-OrgS-]	0.1	0.1
2017-09-25	C05	68	3.12017	WY1604	[L-OrgS-]	0.1	0.1
2017-09-25	C05	70	3.22489	WY1604	[L-OrgS-]	0.1	0.1
2017-09-25	C05	72	3.28439	WY1604	[L-OrgS-]	0.1	0.1
2017-09-25	C05	74	3.32575	WY1604	[L-OrgS-]	0.1	0.1
2017-09-25	C05	76	3.3026	WY1604	[L-OrgS-]	0.1	0.1
2017-09-25	C05	78	3.31997	WY1604	[L-OrgS-]	0.1	0.1
2017-09-25	C05	80	3.46739	WY1604	[L-OrgS-]	0.1	0.1
2017-09-25	C05	82.0167	3.43276	WY1604	[L-OrgS-]	0.1	0.1
2017-09-25	C05	84.0167	3.44697	WY1604	[L-OrgS-]	0.1	0.1
2017-09-25	C05	86	3.52095	WY1604	[L-OrgS-]	0.1	0.1
2017-09-25	C05	88	3.57225	WY1604	[L-OrgS-]	0.1	0.1
2017-09-25	C06	0	1	WY2429	[L-]	0.1	0.5
2017-09-25	C06	2	1.16176	WY2429	[L-]	0.1	0.5
2017-09-25	C06	4	1.47364	WY2429	[L-]	0.1	0.5
2017-09-25	C06	6	1.92124	WY2429	[L-]	0.1	0.5
2017-09-25	C06	8	2.49525	WY2429	[L-]	0.1	0.5
2017-09-25	C06	10	3.23131	WY2429	[L-]	0.1	0.5
2017-09-25	C06	12	3.95298	WY2429	[L-]	0.1	0.5
2017-09-25	C06	14	4.74923	WY2429	[L-]	0.1	0.5
2017-09-25	C06	16	5.44605	WY2429	[L-]	0.1	0.5
2017-09-25	C06	18	6.15585	WY2429	[L-]	0.1	0.5
2017-09-25	C06	20	6.75744	WY2429	[L-]	0.1	0.5
2017-09-25	C06	22	7.22347	WY2429	[L-]	0.1	0.5
2017-09-25	C06	24	7.7136	WY2429	[L-]	0.1	0.5
2017-09-25	C06	26	7.80138	WY2429	[L-]	0.1	0.5
2017-09-25	C06	28	8.05626	WY2429	[L-]	0.1	0.5
2017-09-25	C06	30	7.81025	WY2429	[L-]	0.1	0.5
2017-09-25	C06	32	7.43228	WY2429	[L-]	0.1	0.5
2017-09-25	C06	34	6.62995	WY2429	[L-]	0.1	0.5
2017-09-25	C06	36	6.30043	WY2429	[L-]	0.1	0.5
2017-09-25	C06	38	6.04582	WY2429	[L-]	0.1	0.5
2017-09-25	C06	40	5.45868	WY2429	[L-]	0.1	0.5
2017-09-25	C06	42	5.13507	WY2429	[L-]	0.1	0.5
2017-09-25	C06	44	5.09412	WY2429	[L-]	0.1	0.5
2017-09-25	C06	46	4.9302	WY2429	[L-]	0.1	0.5
2017-09-25	C06	48	4.76633	WY2429	[L-]	0.1	0.5
2017-09-25	C06	50	4.35414	WY2429	[L-]	0.1	0.5
2017-09-25	C06	52	4.20701	WY2429	[L-]	0.1	0.5
2017-09-25	C06	54	3.89663	WY2429	[L-]	0.1	0.5
2017-09-25	C06	56	3.75669	WY2429	[L-]	0.1	0.5
2017-09-25	C06	58	3.64576	WY2429	[L-]	0.1	0.5
2017-09-25	C06	60	3.46482	WY2429	[L-]	0.1	0.5
2017-09-25	C06	62	3.49511	WY2429	[L-]	0.1	0.5
2017-09-25	C06	64	3.29815	WY2429	[L-]	0.1	0.5
2017-09-25	C06	66	3.16223	WY2429	[L-]	0.1	0.5
2017-09-25	C06	68	2.98341	WY2429	[L-]	0.1	0.5
2017-09-25	C06	70	2.95457	WY2429	[L-]	0.1	0.5
2017-09-25	C06	72	2.89112	WY2429	[L-]	0.1	0.5
2017-09-25	C06	74	2.68442	WY2429	[L-]	0.1	0.5
2017-09-25	C06	76	2.54104	WY2429	[L-]	0.1	0.5
2017-09-25	C06	78	2.34641	WY2429	[L-]	0.1	0.5
2017-09-25	C06	80	2.35135	WY2429	[L-]	0.1	0.5
2017-09-25	C06	82.0167	2.24036	WY2429	[L-]	0.1	0.5
2017-09-25	C06	84	2.21874	WY2429	[L-]	0.1	0.5
2017-09-25	C06	86	2.1309	WY2429	[L-]	0.1	0.5
2017-09-25	C06	88	2.04269	WY2429	[L-]	0.1	0.5
2017-09-25	C07	0	1	WY1604	[L-OrgS-]	0.1	0.5
2017-09-25	C07	2	1.12367	WY1604	[L-OrgS-]	0.1	0.5
2017-09-25	C07	4	1.25013	WY1604	[L-OrgS-]	0.1	0.5
2017-09-25	C07	6	1.35521	WY1604	[L-OrgS-]	0.1	0.5
2017-09-25	C07	8	1.49989	WY1604	[L-OrgS-]	0.1	0.5
2017-09-25	C07	10	1.75477	WY1604	[L-OrgS-]	0.1	0.5
2017-09-25	C07	12	1.94685	WY1604	[L-OrgS-]	0.1	0.5
2017-09-25	C07	14	2.2947	WY1604	[L-OrgS-]	0.1	0.5
2017-09-25	C07	16	2.62232	WY1604	[L-OrgS-]	0.1	0.5
2017-09-25	C07	18	2.9689	WY1604	[L-OrgS-]	0.1	0.5
2017-09-25	C07	20	3.35022	WY1604	[L-OrgS-]	0.1	0.5
2017-09-25	C07	22	3.80315	WY1604	[L-OrgS-]	0.1	0.5
2017-09-25	C07	24	4.34879	WY1604	[L-OrgS-]	0.1	0.5
2017-09-25	C07	26	4.78429	WY1604	[L-OrgS-]	0.1	0.5
2017-09-25	C07	28	5.29363	WY1604	[L-OrgS-]	0.1	0.5
2017-09-25	C07	30	5.86748	WY1604	[L-OrgS-]	0.1	0.5
2017-09-25	C07	32	6.4112	WY1604	[L-OrgS-]	0.1	0.5
2017-09-25	C07	34	7.06524	WY1604	[L-OrgS-]	0.1	0.5
2017-09-25	C07	36	7.613	WY1604	[L-OrgS-]	0.1	0.5
2017-09-25	C07	38	8.40606	WY1604	[L-OrgS-]	0.1	0.5
2017-09-25	C07	40	8.85999	WY1604	[L-OrgS-]	0.1	0.5
2017-09-25	C07	42	9.44002	WY1604	[L-OrgS-]	0.1	0.5
2017-09-25	C07	44	10.3375	WY1604	[L-OrgS-]	0.1	0.5
2017-09-25	C07	46	10.9437	WY1604	[L-OrgS-]	0.1	0.5
2017-09-25	C07	48.0167	11.5892	WY1604	[L-OrgS-]	0.1	0.5
2017-09-25	C07	50	12.1667	WY1604	[L-OrgS-]	0.1	0.5
2017-09-25	C07	52	12.8496	WY1604	[L-OrgS-]	0.1	0.5
2017-09-25	C07	54	13.7532	WY1604	[L-OrgS-]	0.1	0.5
2017-09-25	C07	56	14.2875	WY1604	[L-OrgS-]	0.1	0.5
2017-09-25	C07	58	14.774	WY1604	[L-OrgS-]	0.1	0.5
2017-09-25	C07	60	15.3641	WY1604	[L-OrgS-]	0.1	0.5
2017-09-25	C07	62	16.3384	WY1604	[L-OrgS-]	0.1	0.5
2017-09-25	C07	64	16.8058	WY1604	[L-OrgS-]	0.1	0.5
2017-09-25	C07	66	17.6153	WY1604	[L-OrgS-]	0.1	0.5
2017-09-25	C07	68	18.0375	WY1604	[L-OrgS-]	0.1	0.5
2017-09-25	C07	70	19.0198	WY1604	[L-OrgS-]	0.1	0.5
2017-09-25	C07	72	19.745	WY1604	[L-OrgS-]	0.1	0.5
2017-09-25	C07	74	20.0743	WY1604	[L-OrgS-]	0.1	0.5
2017-09-25	C07	76	20.3226	WY1604	[L-OrgS-]	0.1	0.5
2017-09-25	C07	78	20.4997	WY1604	[L-OrgS-]	0.1	0.5
2017-09-25	C07	80	22.0921	WY1604	[L-OrgS-]	0.1	0.5
2017-09-25	C07	82.0167	22.161	WY1604	[L-OrgS-]	0.1	0.5
2017-09-25	C07	84.0167	22.4404	WY1604	[L-OrgS-]	0.1	0.5
2017-09-25	C07	86	23.0733	WY1604	[L-OrgS-]	0.1	0.5
2017-09-25	C07	88.0167	23.9496	WY1604	[L-OrgS-]	0.1	0.5
2017-09-25	C08	0	1	WY2429	[L-]	0.1	2
2017-09-25	C08	2	1.16768	WY2429	[L-]	0.1	2
2017-09-25	C08	4	1.49201	WY2429	[L-]	0.1	2
2017-09-25	C08	5.98333	1.93674	WY2429	[L-]	0.1	2
2017-09-25	C08	7.98333	2.4985	WY2429	[L-]	0.1	2
2017-09-25	C08	9.98333	3.29045	WY2429	[L-]	0.1	2
2017-09-25	C08	12	4.00319	WY2429	[L-]	0.1	2
2017-09-25	C08	13.9833	4.80535	WY2429	[L-]	0.1	2
2017-09-25	C08	16	5.56129	WY2429	[L-]	0.1	2
2017-09-25	C08	17.9833	6.1778	WY2429	[L-]	0.1	2
2017-09-25	C08	20	6.59009	WY2429	[L-]	0.1	2
2017-09-25	C08	21.9833	7.07416	WY2429	[L-]	0.1	2
2017-09-25	C08	24	7.38839	WY2429	[L-]	0.1	2
2017-09-25	C08	26	7.31753	WY2429	[L-]	0.1	2
2017-09-25	C08	28	7.27482	WY2429	[L-]	0.1	2
2017-09-25	C08	30	7.16433	WY2429	[L-]	0.1	2
2017-09-25	C08	32	6.58432	WY2429	[L-]	0.1	2
2017-09-25	C08	34	5.92405	WY2429	[L-]	0.1	2
2017-09-25	C08	36	5.55895	WY2429	[L-]	0.1	2
2017-09-25	C08	38	5.14465	WY2429	[L-]	0.1	2
2017-09-25	C08	40	4.60963	WY2429	[L-]	0.1	2
2017-09-25	C08	42	4.54165	WY2429	[L-]	0.1	2
2017-09-25	C08	44	4.34976	WY2429	[L-]	0.1	2
2017-09-25	C08	46	4.18344	WY2429	[L-]	0.1	2
2017-09-25	C08	48	3.90749	WY2429	[L-]	0.1	2
2017-09-25	C08	49.9833	3.48238	WY2429	[L-]	0.1	2
2017-09-25	C08	51.9833	3.23064	WY2429	[L-]	0.1	2
2017-09-25	C08	54	2.99722	WY2429	[L-]	0.1	2
2017-09-25	C08	55.9833	2.86255	WY2429	[L-]	0.1	2
2017-09-25	C08	58	2.68899	WY2429	[L-]	0.1	2
2017-09-25	C08	60	2.62362	WY2429	[L-]	0.1	2
2017-09-25	C08	62	2.63054	WY2429	[L-]	0.1	2
2017-09-25	C08	64	2.47544	WY2429	[L-]	0.1	2
2017-09-25	C08	65.9833	2.46458	WY2429	[L-]	0.1	2
2017-09-25	C08	68	2.3204	WY2429	[L-]	0.1	2
2017-09-25	C08	70	2.25098	WY2429	[L-]	0.1	2
2017-09-25	C08	72	2.18742	WY2429	[L-]	0.1	2
2017-09-25	C08	74	2.10015	WY2429	[L-]	0.1	2
2017-09-25	C08	76	2.01026	WY2429	[L-]	0.1	2
2017-09-25	C08	78	1.95814	WY2429	[L-]	0.1	2
2017-09-25	C08	80	1.98246	WY2429	[L-]	0.1	2
2017-09-25	C08	82.0167	1.80852	WY2429	[L-]	0.1	2
2017-09-25	C08	84	1.77942	WY2429	[L-]	0.1	2
2017-09-25	C08	86	1.74545	WY2429	[L-]	0.1	2
2017-09-25	C08	88	1.69121	WY2429	[L-]	0.1	2
2017-09-25	C09	0	1	WY1604	[L-OrgS-]	0.1	2
2017-09-25	C09	2	1.16327	WY1604	[L-OrgS-]	0.1	2
2017-09-25	C09	4	1.39422	WY1604	[L-OrgS-]	0.1	2
2017-09-25	C09	6	1.73055	WY1604	[L-OrgS-]	0.1	2
2017-09-25	C09	8	2.2403	WY1604	[L-OrgS-]	0.1	2
2017-09-25	C09	10	3.17718	WY1604	[L-OrgS-]	0.1	2
2017-09-25	C09	12.0167	4.07931	WY1604	[L-OrgS-]	0.1	2
2017-09-25	C09	14	5.29229	WY1604	[L-OrgS-]	0.1	2
2017-09-25	C09	16	6.5685	WY1604	[L-OrgS-]	0.1	2
2017-09-25	C09	18	7.64874	WY1604	[L-OrgS-]	0.1	2
2017-09-25	C09	20	8.60936	WY1604	[L-OrgS-]	0.1	2
2017-09-25	C09	22	9.62255	WY1604	[L-OrgS-]	0.1	2
2017-09-25	C09	24	10.758	WY1604	[L-OrgS-]	0.1	2
2017-09-25	C09	26	11.4197	WY1604	[L-OrgS-]	0.1	2
2017-09-25	C09	28	12.2133	WY1604	[L-OrgS-]	0.1	2
2017-09-25	C09	30	13.1758	WY1604	[L-OrgS-]	0.1	2
2017-09-25	C09	32	13.6713	WY1604	[L-OrgS-]	0.1	2
2017-09-25	C09	34	14.3525	WY1604	[L-OrgS-]	0.1	2
2017-09-25	C09	36	14.8091	WY1604	[L-OrgS-]	0.1	2
2017-09-25	C09	38	15.8812	WY1604	[L-OrgS-]	0.1	2
2017-09-25	C09	40	16.3249	WY1604	[L-OrgS-]	0.1	2
2017-09-25	C09	42	16.8277	WY1604	[L-OrgS-]	0.1	2
2017-09-25	C09	44	17.6947	WY1604	[L-OrgS-]	0.1	2
2017-09-25	C09	46	18.4228	WY1604	[L-OrgS-]	0.1	2
2017-09-25	C09	48.0167	19.0253	WY1604	[L-OrgS-]	0.1	2
2017-09-25	C09	50	19.4248	WY1604	[L-OrgS-]	0.1	2
2017-09-25	C09	52	19.9929	WY1604	[L-OrgS-]	0.1	2
2017-09-25	C09	54.0167	21.0025	WY1604	[L-OrgS-]	0.1	2
2017-09-25	C09	56	21.4492	WY1604	[L-OrgS-]	0.1	2
2017-09-25	C09	58	21.7233	WY1604	[L-OrgS-]	0.1	2
2017-09-25	C09	60	22.1781	WY1604	[L-OrgS-]	0.1	2
2017-09-25	C09	62	23.342	WY1604	[L-OrgS-]	0.1	2
2017-09-25	C09	64	23.6474	WY1604	[L-OrgS-]	0.1	2
2017-09-25	C09	66	24.4225	WY1604	[L-OrgS-]	0.1	2
2017-09-25	C09	68.0167	24.8189	WY1604	[L-OrgS-]	0.1	2
2017-09-25	C09	70	25.7722	WY1604	[L-OrgS-]	0.1	2
2017-09-25	C09	72	26.4101	WY1604	[L-OrgS-]	0.1	2
2017-09-25	C09	74	27.0054	WY1604	[L-OrgS-]	0.1	2
2017-09-25	C09	76	27.1765	WY1604	[L-OrgS-]	0.1	2
2017-09-25	C09	78	27.3096	WY1604	[L-OrgS-]	0.1	2
2017-09-25	C09	80	28.5972	WY1604	[L-OrgS-]	0.1	2
2017-09-25	C09	82.0167	28.9143	WY1604	[L-OrgS-]	0.1	2
2017-09-25	C09	84.0167	29.0425	WY1604	[L-OrgS-]	0.1	2
2017-09-25	C09	86	30.3697	WY1604	[L-OrgS-]	0.1	2
2017-09-25	C09	88.0167	31.0634	WY1604	[L-OrgS-]	0.1	2
2017-09-25	C10	0	1	WY2429	[L-]	0.1	20
2017-09-25	C10	1.98333	1.20289	WY2429	[L-]	0.1	20
2017-09-25	C10	4	1.55739	WY2429	[L-]	0.1	20
2017-09-25	C10	5.98333	1.96704	WY2429	[L-]	0.1	20
2017-09-25	C10	7.98333	2.67736	WY2429	[L-]	0.1	20
2017-09-25	C10	9.98333	3.4069	WY2429	[L-]	0.1	20
2017-09-25	C10	12	4.16186	WY2429	[L-]	0.1	20
2017-09-25	C10	13.9833	4.91792	WY2429	[L-]	0.1	20
2017-09-25	C10	15.9833	5.77921	WY2429	[L-]	0.1	20
2017-09-25	C10	17.9833	6.53876	WY2429	[L-]	0.1	20
2017-09-25	C10	19.9833	7.15074	WY2429	[L-]	0.1	20
2017-09-25	C10	21.9833	7.37982	WY2429	[L-]	0.1	20
2017-09-25	C10	24	7.91267	WY2429	[L-]	0.1	20
2017-09-25	C10	26	8.07697	WY2429	[L-]	0.1	20
2017-09-25	C10	27.9833	8.28143	WY2429	[L-]	0.1	20
2017-09-25	C10	29.9833	8.02107	WY2429	[L-]	0.1	20
2017-09-25	C10	31.9833	7.74547	WY2429	[L-]	0.1	20
2017-09-25	C10	34	7.36193	WY2429	[L-]	0.1	20
2017-09-25	C10	35.9833	6.78754	WY2429	[L-]	0.1	20
2017-09-25	C10	38	6.62468	WY2429	[L-]	0.1	20
2017-09-25	C10	39.9833	5.83081	WY2429	[L-]	0.1	20
2017-09-25	C10	41.9833	5.1489	WY2429	[L-]	0.1	20
2017-09-25	C10	44	4.89952	WY2429	[L-]	0.1	20
2017-09-25	C10	45.9833	4.66815	WY2429	[L-]	0.1	20
2017-09-25	C10	48	4.32655	WY2429	[L-]	0.1	20
2017-09-25	C10	49.9833	4.01328	WY2429	[L-]	0.1	20
2017-09-25	C10	51.9833	3.5828	WY2429	[L-]	0.1	20
2017-09-25	C10	54	3.34831	WY2429	[L-]	0.1	20
2017-09-25	C10	55.9833	3.22222	WY2429	[L-]	0.1	20
2017-09-25	C10	58	3.09148	WY2429	[L-]	0.1	20
2017-09-25	C10	59.9833	3.09112	WY2429	[L-]	0.1	20
2017-09-25	C10	62	3.05656	WY2429	[L-]	0.1	20
2017-09-25	C10	63.9833	2.97009	WY2429	[L-]	0.1	20
2017-09-25	C10	65.9833	2.67653	WY2429	[L-]	0.1	20
2017-09-25	C10	68	2.63574	WY2429	[L-]	0.1	20
2017-09-25	C10	69.9833	2.6119	WY2429	[L-]	0.1	20
2017-09-25	C10	71.9833	2.58012	WY2429	[L-]	0.1	20
2017-09-25	C10	74	2.61303	WY2429	[L-]	0.1	20
2017-09-25	C10	76	2.57071	WY2429	[L-]	0.1	20
2017-09-25	C10	78	2.41593	WY2429	[L-]	0.1	20
2017-09-25	C10	80	2.42337	WY2429	[L-]	0.1	20
2017-09-25	C10	82.0167	2.38817	WY2429	[L-]	0.1	20
2017-09-25	C10	84	2.33825	WY2429	[L-]	0.1	20
2017-09-25	C10	86	2.2599	WY2429	[L-]	0.1	20
2017-09-25	C10	88	2.32501	WY2429	[L-]	0.1	20
2017-09-25	C11	0	1	WY1604	[L-OrgS-]	0.1	20
2017-09-25	C11	2	1.31221	WY1604	[L-OrgS-]	0.1	20
2017-09-25	C11	4	1.76876	WY1604	[L-OrgS-]	0.1	20
2017-09-25	C11	6	2.33364	WY1604	[L-OrgS-]	0.1	20
2017-09-25	C11	7.98333	3.165	WY1604	[L-OrgS-]	0.1	20
2017-09-25	C11	10	4.1081	WY1604	[L-OrgS-]	0.1	20
2017-09-25	C11	12.0167	4.99901	WY1604	[L-OrgS-]	0.1	20
2017-09-25	C11	14	5.9177	WY1604	[L-OrgS-]	0.1	20
2017-09-25	C11	16	6.97172	WY1604	[L-OrgS-]	0.1	20
2017-09-25	C11	18	7.81497	WY1604	[L-OrgS-]	0.1	20
2017-09-25	C11	20	8.33202	WY1604	[L-OrgS-]	0.1	20
2017-09-25	C11	22	8.75089	WY1604	[L-OrgS-]	0.1	20
2017-09-25	C11	24	9.34774	WY1604	[L-OrgS-]	0.1	20
2017-09-25	C11	26	9.48886	WY1604	[L-OrgS-]	0.1	20
2017-09-25	C11	28	9.62293	WY1604	[L-OrgS-]	0.1	20
2017-09-25	C11	30	9.86489	WY1604	[L-OrgS-]	0.1	20
2017-09-25	C11	32	9.85289	WY1604	[L-OrgS-]	0.1	20
2017-09-25	C11	34	9.76039	WY1604	[L-OrgS-]	0.1	20
2017-09-25	C11	36	8.99798	WY1604	[L-OrgS-]	0.1	20
2017-09-25	C11	38	8.78802	WY1604	[L-OrgS-]	0.1	20
2017-09-25	C11	40	8.25319	WY1604	[L-OrgS-]	0.1	20
2017-09-25	C11	42	7.83033	WY1604	[L-OrgS-]	0.1	20
2017-09-25	C11	44	7.3651	WY1604	[L-OrgS-]	0.1	20
2017-09-25	C11	46	7.1082	WY1604	[L-OrgS-]	0.1	20
2017-09-25	C11	48	6.8047	WY1604	[L-OrgS-]	0.1	20
2017-09-25	C11	50	6.52793	WY1604	[L-OrgS-]	0.1	20
2017-09-25	C11	52	6.39319	WY1604	[L-OrgS-]	0.1	20
2017-09-25	C11	54	6.42885	WY1604	[L-OrgS-]	0.1	20
2017-09-25	C11	56	6.38198	WY1604	[L-OrgS-]	0.1	20
2017-09-25	C11	58	6.17112	WY1604	[L-OrgS-]	0.1	20
2017-09-25	C11	60	6.23507	WY1604	[L-OrgS-]	0.1	20
2017-09-25	C11	62	6.22038	WY1604	[L-OrgS-]	0.1	20
2017-09-25	C11	64	6.22122	WY1604	[L-OrgS-]	0.1	20
2017-09-25	C11	66	6.1378	WY1604	[L-OrgS-]	0.1	20
2017-09-25	C11	68.0167	6.12043	WY1604	[L-OrgS-]	0.1	20
2017-09-25	C11	70	6.33382	WY1604	[L-OrgS-]	0.1	20
2017-09-25	C11	72	6.3507	WY1604	[L-OrgS-]	0.1	20
2017-09-25	C11	74	6.36297	WY1604	[L-OrgS-]	0.1	20
2017-09-25	C11	76	6.30591	WY1604	[L-OrgS-]	0.1	20
2017-09-25	C11	78	6.33943	WY1604	[L-OrgS-]	0.1	20
2017-09-25	C11	80	6.38754	WY1604	[L-OrgS-]	0.1	20
2017-09-25	C11	82.0167	6.46954	WY1604	[L-OrgS-]	0.1	20
2017-09-25	C11	84.0167	6.53483	WY1604	[L-OrgS-]	0.1	20
2017-09-25	C11	86	6.67783	WY1604	[L-OrgS-]	0.1	20
2017-09-25	C11	88.0167	6.84905	WY1604	[L-OrgS-]	0.1	20
2017-09-25	D02	0	1	WY2429	[L-]	0.5	0
2017-09-25	D02	2	1.76307	WY2429	[L-]	0.5	0
2017-09-25	D02	4	3.96335	WY2429	[L-]	0.5	0
2017-09-25	D02	6	8.76884	WY2429	[L-]	0.5	0
2017-09-25	D02	8	17.8256	WY2429	[L-]	0.5	0
2017-09-25	D02	10	32.7221	WY2429	[L-]	0.5	0
2017-09-25	D02	12	48.2346	WY2429	[L-]	0.5	0
2017-09-25	D02	14	58.832	WY2429	[L-]	0.5	0
2017-09-25	D02	16	67.1325	WY2429	[L-]	0.5	0
2017-09-25	D02	18	72.4785	WY2429	[L-]	0.5	0
2017-09-25	D02	20	76.9429	WY2429	[L-]	0.5	0
2017-09-25	D02	22	79.7225	WY2429	[L-]	0.5	0
2017-09-25	D02	24	82.793	WY2429	[L-]	0.5	0
2017-09-25	D02	26	83.6995	WY2429	[L-]	0.5	0
2017-09-25	D02	28	84.1311	WY2429	[L-]	0.5	0
2017-09-25	D02	30	77.5739	WY2429	[L-]	0.5	0
2017-09-25	D02	32	70.9319	WY2429	[L-]	0.5	0
2017-09-25	D02	34	64.2801	WY2429	[L-]	0.5	0
2017-09-25	D02	36	55.0849	WY2429	[L-]	0.5	0
2017-09-25	D02	38	48.4781	WY2429	[L-]	0.5	0
2017-09-25	D02	40	42.1837	WY2429	[L-]	0.5	0
2017-09-25	D02	42	38.0361	WY2429	[L-]	0.5	0
2017-09-25	D02	44	35.0997	WY2429	[L-]	0.5	0
2017-09-25	D02	46	31.6924	WY2429	[L-]	0.5	0
2017-09-25	D02	48	28.7656	WY2429	[L-]	0.5	0
2017-09-25	D02	50	26.7223	WY2429	[L-]	0.5	0
2017-09-25	D02	52	24.3683	WY2429	[L-]	0.5	0
2017-09-25	D02	54	22.9918	WY2429	[L-]	0.5	0
2017-09-25	D02	56	21.0386	WY2429	[L-]	0.5	0
2017-09-25	D02	58	19.3924	WY2429	[L-]	0.5	0
2017-09-25	D02	60	17.9873	WY2429	[L-]	0.5	0
2017-09-25	D02	62	17.0853	WY2429	[L-]	0.5	0
2017-09-25	D02	64	16.0839	WY2429	[L-]	0.5	0
2017-09-25	D02	66	15.0488	WY2429	[L-]	0.5	0
2017-09-25	D02	68	13.8677	WY2429	[L-]	0.5	0
2017-09-25	D02	70	13.7053	WY2429	[L-]	0.5	0
2017-09-25	D02	72	13.0038	WY2429	[L-]	0.5	0
2017-09-25	D02	74	12.3055	WY2429	[L-]	0.5	0
2017-09-25	D02	76	11.5663	WY2429	[L-]	0.5	0
2017-09-25	D02	78	11.0958	WY2429	[L-]	0.5	0
2017-09-25	D02	80	10.9736	WY2429	[L-]	0.5	0
2017-09-25	D02	82	10.3116	WY2429	[L-]	0.5	0
2017-09-25	D02	84	10.0722	WY2429	[L-]	0.5	0
2017-09-25	D02	86	9.74114	WY2429	[L-]	0.5	0
2017-09-25	D02	88	9.44721	WY2429	[L-]	0.5	0
2017-09-25	D03	0	1	WY1604	[L-OrgS-]	0.5	0
2017-09-25	D03	2	1.10822	WY1604	[L-OrgS-]	0.5	0
2017-09-25	D03	4	1.19241	WY1604	[L-OrgS-]	0.5	0
2017-09-25	D03	6	1.26286	WY1604	[L-OrgS-]	0.5	0
2017-09-25	D03	8	1.30433	WY1604	[L-OrgS-]	0.5	0
2017-09-25	D03	10	1.40637	WY1604	[L-OrgS-]	0.5	0
2017-09-25	D03	12	1.50089	WY1604	[L-OrgS-]	0.5	0
2017-09-25	D03	14	1.54261	WY1604	[L-OrgS-]	0.5	0
2017-09-25	D03	16	1.61067	WY1604	[L-OrgS-]	0.5	0
2017-09-25	D03	18	1.67385	WY1604	[L-OrgS-]	0.5	0
2017-09-25	D03	20	1.74596	WY1604	[L-OrgS-]	0.5	0
2017-09-25	D03	22	1.77955	WY1604	[L-OrgS-]	0.5	0
2017-09-25	D03	24	1.84712	WY1604	[L-OrgS-]	0.5	0
2017-09-25	D03	26	1.87981	WY1604	[L-OrgS-]	0.5	0
2017-09-25	D03	28	1.95954	WY1604	[L-OrgS-]	0.5	0
2017-09-25	D03	30	1.96861	WY1604	[L-OrgS-]	0.5	0
2017-09-25	D03	32	2.0168	WY1604	[L-OrgS-]	0.5	0
2017-09-25	D03	34.0167	2.10577	WY1604	[L-OrgS-]	0.5	0
2017-09-25	D03	36	2.11981	WY1604	[L-OrgS-]	0.5	0
2017-09-25	D03	38	2.18956	WY1604	[L-OrgS-]	0.5	0
2017-09-25	D03	40	2.20914	WY1604	[L-OrgS-]	0.5	0
2017-09-25	D03	42	2.22202	WY1604	[L-OrgS-]	0.5	0
2017-09-25	D03	44	2.32525	WY1604	[L-OrgS-]	0.5	0
2017-09-25	D03	46	2.33101	WY1604	[L-OrgS-]	0.5	0
2017-09-25	D03	48	2.36097	WY1604	[L-OrgS-]	0.5	0
2017-09-25	D03	50	2.42138	WY1604	[L-OrgS-]	0.5	0
2017-09-25	D03	52	2.45056	WY1604	[L-OrgS-]	0.5	0
2017-09-25	D03	54	2.50951	WY1604	[L-OrgS-]	0.5	0
2017-09-25	D03	56	2.50252	WY1604	[L-OrgS-]	0.5	0
2017-09-25	D03	58	2.5519	WY1604	[L-OrgS-]	0.5	0
2017-09-25	D03	60.0167	2.55551	WY1604	[L-OrgS-]	0.5	0
2017-09-25	D03	62	2.62228	WY1604	[L-OrgS-]	0.5	0
2017-09-25	D03	64	2.64593	WY1604	[L-OrgS-]	0.5	0
2017-09-25	D03	66	2.71127	WY1604	[L-OrgS-]	0.5	0
2017-09-25	D03	68.0167	2.68197	WY1604	[L-OrgS-]	0.5	0
2017-09-25	D03	70	2.80469	WY1604	[L-OrgS-]	0.5	0
2017-09-25	D03	72	2.85618	WY1604	[L-OrgS-]	0.5	0
2017-09-25	D03	74	2.8579	WY1604	[L-OrgS-]	0.5	0
2017-09-25	D03	76	2.86119	WY1604	[L-OrgS-]	0.5	0
2017-09-25	D03	78.0167	2.87724	WY1604	[L-OrgS-]	0.5	0
2017-09-25	D03	80	2.96896	WY1604	[L-OrgS-]	0.5	0
2017-09-25	D03	82.0167	2.96022	WY1604	[L-OrgS-]	0.5	0
2017-09-25	D03	84.0167	2.95572	WY1604	[L-OrgS-]	0.5	0
2017-09-25	D03	86	3.00223	WY1604	[L-OrgS-]	0.5	0
2017-09-25	D03	88.0167	3.03599	WY1604	[L-OrgS-]	0.5	0
2017-09-25	D04	0	1	WY2429	[L-]	0.5	0.1
2017-09-25	D04	2	1.95778	WY2429	[L-]	0.5	0.1
2017-09-25	D04	4	4.47986	WY2429	[L-]	0.5	0.1
2017-09-25	D04	6	10.0855	WY2429	[L-]	0.5	0.1
2017-09-25	D04	8	20.4011	WY2429	[L-]	0.5	0.1
2017-09-25	D04	10	36.4477	WY2429	[L-]	0.5	0.1
2017-09-25	D04	12	53.7716	WY2429	[L-]	0.5	0.1
2017-09-25	D04	14	65.8765	WY2429	[L-]	0.5	0.1
2017-09-25	D04	16	74.6794	WY2429	[L-]	0.5	0.1
2017-09-25	D04	18	79.9191	WY2429	[L-]	0.5	0.1
2017-09-25	D04	20	84.8411	WY2429	[L-]	0.5	0.1
2017-09-25	D04	22	87.5347	WY2429	[L-]	0.5	0.1
2017-09-25	D04	24	90.473	WY2429	[L-]	0.5	0.1
2017-09-25	D04	26	88.7998	WY2429	[L-]	0.5	0.1
2017-09-25	D04	28	85.9245	WY2429	[L-]	0.5	0.1
2017-09-25	D04	30	74.8314	WY2429	[L-]	0.5	0.1
2017-09-25	D04	32	62.512	WY2429	[L-]	0.5	0.1
2017-09-25	D04	34	52.1298	WY2429	[L-]	0.5	0.1
2017-09-25	D04	36	43.3699	WY2429	[L-]	0.5	0.1
2017-09-25	D04	38	36.9462	WY2429	[L-]	0.5	0.1
2017-09-25	D04	40	31.6474	WY2429	[L-]	0.5	0.1
2017-09-25	D04	42	28.0847	WY2429	[L-]	0.5	0.1
2017-09-25	D04	44	26.251	WY2429	[L-]	0.5	0.1
2017-09-25	D04	46	23.5456	WY2429	[L-]	0.5	0.1
2017-09-25	D04	48	21.2705	WY2429	[L-]	0.5	0.1
2017-09-25	D04	50	19.838	WY2429	[L-]	0.5	0.1
2017-09-25	D04	52	17.8829	WY2429	[L-]	0.5	0.1
2017-09-25	D04	54	16.6349	WY2429	[L-]	0.5	0.1
2017-09-25	D04	56	15.3084	WY2429	[L-]	0.5	0.1
2017-09-25	D04	58	14.3384	WY2429	[L-]	0.5	0.1
2017-09-25	D04	60	13.2898	WY2429	[L-]	0.5	0.1
2017-09-25	D04	62	12.751	WY2429	[L-]	0.5	0.1
2017-09-25	D04	64	12.048	WY2429	[L-]	0.5	0.1
2017-09-25	D04	66	11.6079	WY2429	[L-]	0.5	0.1
2017-09-25	D04	68	10.9937	WY2429	[L-]	0.5	0.1
2017-09-25	D04	70	10.8129	WY2429	[L-]	0.5	0.1
2017-09-25	D04	72	10.5083	WY2429	[L-]	0.5	0.1
2017-09-25	D04	74	9.92513	WY2429	[L-]	0.5	0.1
2017-09-25	D04	76	9.61533	WY2429	[L-]	0.5	0.1
2017-09-25	D04	78	9.24097	WY2429	[L-]	0.5	0.1
2017-09-25	D04	80	9.28128	WY2429	[L-]	0.5	0.1
2017-09-25	D04	82	8.78081	WY2429	[L-]	0.5	0.1
2017-09-25	D04	84	8.49617	WY2429	[L-]	0.5	0.1
2017-09-25	D04	86	8.39014	WY2429	[L-]	0.5	0.1
2017-09-25	D04	88	8.31934	WY2429	[L-]	0.5	0.1
2017-09-25	D05	0	1	WY1604	[L-OrgS-]	0.5	0.1
2017-09-25	D05	2	1.10183	WY1604	[L-OrgS-]	0.5	0.1
2017-09-25	D05	4	1.18611	WY1604	[L-OrgS-]	0.5	0.1
2017-09-25	D05	6	1.25052	WY1604	[L-OrgS-]	0.5	0.1
2017-09-25	D05	8	1.30474	WY1604	[L-OrgS-]	0.5	0.1
2017-09-25	D05	10	1.4038	WY1604	[L-OrgS-]	0.5	0.1
2017-09-25	D05	12	1.49721	WY1604	[L-OrgS-]	0.5	0.1
2017-09-25	D05	14	1.55014	WY1604	[L-OrgS-]	0.5	0.1
2017-09-25	D05	16	1.63437	WY1604	[L-OrgS-]	0.5	0.1
2017-09-25	D05	18	1.67012	WY1604	[L-OrgS-]	0.5	0.1
2017-09-25	D05	20	1.73818	WY1604	[L-OrgS-]	0.5	0.1
2017-09-25	D05	22	1.80219	WY1604	[L-OrgS-]	0.5	0.1
2017-09-25	D05	24	1.88049	WY1604	[L-OrgS-]	0.5	0.1
2017-09-25	D05	26.0167	1.88589	WY1604	[L-OrgS-]	0.5	0.1
2017-09-25	D05	28	1.98738	WY1604	[L-OrgS-]	0.5	0.1
2017-09-25	D05	30	2.01149	WY1604	[L-OrgS-]	0.5	0.1
2017-09-25	D05	32	2.06518	WY1604	[L-OrgS-]	0.5	0.1
2017-09-25	D05	34	2.14628	WY1604	[L-OrgS-]	0.5	0.1
2017-09-25	D05	36	2.18751	WY1604	[L-OrgS-]	0.5	0.1
2017-09-25	D05	38	2.26087	WY1604	[L-OrgS-]	0.5	0.1
2017-09-25	D05	40	2.22768	WY1604	[L-OrgS-]	0.5	0.1
2017-09-25	D05	42	2.2695	WY1604	[L-OrgS-]	0.5	0.1
2017-09-25	D05	44	2.38603	WY1604	[L-OrgS-]	0.5	0.1
2017-09-25	D05	46	2.39816	WY1604	[L-OrgS-]	0.5	0.1
2017-09-25	D05	48.0167	2.42249	WY1604	[L-OrgS-]	0.5	0.1
2017-09-25	D05	50	2.45875	WY1604	[L-OrgS-]	0.5	0.1
2017-09-25	D05	52	2.49557	WY1604	[L-OrgS-]	0.5	0.1
2017-09-25	D05	54	2.54136	WY1604	[L-OrgS-]	0.5	0.1
2017-09-25	D05	56	2.52889	WY1604	[L-OrgS-]	0.5	0.1
2017-09-25	D05	58	2.54916	WY1604	[L-OrgS-]	0.5	0.1
2017-09-25	D05	60.0167	2.58416	WY1604	[L-OrgS-]	0.5	0.1
2017-09-25	D05	62	2.63491	WY1604	[L-OrgS-]	0.5	0.1
2017-09-25	D05	64	2.63985	WY1604	[L-OrgS-]	0.5	0.1
2017-09-25	D05	66	2.70748	WY1604	[L-OrgS-]	0.5	0.1
2017-09-25	D05	68.0167	2.71995	WY1604	[L-OrgS-]	0.5	0.1
2017-09-25	D05	70	2.79528	WY1604	[L-OrgS-]	0.5	0.1
2017-09-25	D05	72	2.83574	WY1604	[L-OrgS-]	0.5	0.1
2017-09-25	D05	74	2.83847	WY1604	[L-OrgS-]	0.5	0.1
2017-09-25	D05	76	2.87014	WY1604	[L-OrgS-]	0.5	0.1
2017-09-25	D05	78.0167	2.86471	WY1604	[L-OrgS-]	0.5	0.1
2017-09-25	D05	80	2.97735	WY1604	[L-OrgS-]	0.5	0.1
2017-09-25	D05	82.0167	2.93788	WY1604	[L-OrgS-]	0.5	0.1
2017-09-25	D05	84.0167	2.97803	WY1604	[L-OrgS-]	0.5	0.1
2017-09-25	D05	86	3.01675	WY1604	[L-OrgS-]	0.5	0.1
2017-09-25	D05	88.0167	3.08167	WY1604	[L-OrgS-]	0.5	0.1
2017-09-25	D06	0	1	WY2429	[L-]	0.5	0.5
2017-09-25	D06	2	2.06523	WY2429	[L-]	0.5	0.5
2017-09-25	D06	4	4.48112	WY2429	[L-]	0.5	0.5
2017-09-25	D06	6	9.75518	WY2429	[L-]	0.5	0.5
2017-09-25	D06	8	18.7891	WY2429	[L-]	0.5	0.5
2017-09-25	D06	10	31.5113	WY2429	[L-]	0.5	0.5
2017-09-25	D06	12	42.1491	WY2429	[L-]	0.5	0.5
2017-09-25	D06	14	50.6822	WY2429	[L-]	0.5	0.5
2017-09-25	D06	16	55.6092	WY2429	[L-]	0.5	0.5
2017-09-25	D06	18	59.0184	WY2429	[L-]	0.5	0.5
2017-09-25	D06	20	61.7683	WY2429	[L-]	0.5	0.5
2017-09-25	D06	22	63.8089	WY2429	[L-]	0.5	0.5
2017-09-25	D06	24	65.6171	WY2429	[L-]	0.5	0.5
2017-09-25	D06	26	62.7264	WY2429	[L-]	0.5	0.5
2017-09-25	D06	28	58.1446	WY2429	[L-]	0.5	0.5
2017-09-25	D06	30	48.624	WY2429	[L-]	0.5	0.5
2017-09-25	D06	32	39.5601	WY2429	[L-]	0.5	0.5
2017-09-25	D06	34	32.0569	WY2429	[L-]	0.5	0.5
2017-09-25	D06	36	26.7209	WY2429	[L-]	0.5	0.5
2017-09-25	D06	38	23.4916	WY2429	[L-]	0.5	0.5
2017-09-25	D06	40	20.3794	WY2429	[L-]	0.5	0.5
2017-09-25	D06	42	18.1832	WY2429	[L-]	0.5	0.5
2017-09-25	D06	44	17.0039	WY2429	[L-]	0.5	0.5
2017-09-25	D06	46	15.7523	WY2429	[L-]	0.5	0.5
2017-09-25	D06	48	14.4819	WY2429	[L-]	0.5	0.5
2017-09-25	D06	50	13.4545	WY2429	[L-]	0.5	0.5
2017-09-25	D06	52	12.572	WY2429	[L-]	0.5	0.5
2017-09-25	D06	54	11.9304	WY2429	[L-]	0.5	0.5
2017-09-25	D06	56	10.8926	WY2429	[L-]	0.5	0.5
2017-09-25	D06	58	10.1255	WY2429	[L-]	0.5	0.5
2017-09-25	D06	60	9.64874	WY2429	[L-]	0.5	0.5
2017-09-25	D06	62	9.28762	WY2429	[L-]	0.5	0.5
2017-09-25	D06	64	8.90195	WY2429	[L-]	0.5	0.5
2017-09-25	D06	66	8.60177	WY2429	[L-]	0.5	0.5
2017-09-25	D06	68	8.19114	WY2429	[L-]	0.5	0.5
2017-09-25	D06	70	8.07471	WY2429	[L-]	0.5	0.5
2017-09-25	D06	72	7.94759	WY2429	[L-]	0.5	0.5
2017-09-25	D06	74	7.72585	WY2429	[L-]	0.5	0.5
2017-09-25	D06	76	7.41579	WY2429	[L-]	0.5	0.5
2017-09-25	D06	78	7.16991	WY2429	[L-]	0.5	0.5
2017-09-25	D06	80	7.16143	WY2429	[L-]	0.5	0.5
2017-09-25	D06	82.0167	6.79454	WY2429	[L-]	0.5	0.5
2017-09-25	D06	84	6.54505	WY2429	[L-]	0.5	0.5
2017-09-25	D06	86	6.47751	WY2429	[L-]	0.5	0.5
2017-09-25	D06	88	6.40022	WY2429	[L-]	0.5	0.5
2017-09-25	D07	0	1	WY1604	[L-OrgS-]	0.5	0.5
2017-09-25	D07	2	1.09879	WY1604	[L-OrgS-]	0.5	0.5
2017-09-25	D07	4	1.21402	WY1604	[L-OrgS-]	0.5	0.5
2017-09-25	D07	6	1.32346	WY1604	[L-OrgS-]	0.5	0.5
2017-09-25	D07	8	1.4857	WY1604	[L-OrgS-]	0.5	0.5
2017-09-25	D07	10	1.76186	WY1604	[L-OrgS-]	0.5	0.5
2017-09-25	D07	12.0167	2.04683	WY1604	[L-OrgS-]	0.5	0.5
2017-09-25	D07	14	2.4793	WY1604	[L-OrgS-]	0.5	0.5
2017-09-25	D07	16	2.88981	WY1604	[L-OrgS-]	0.5	0.5
2017-09-25	D07	18	3.33827	WY1604	[L-OrgS-]	0.5	0.5
2017-09-25	D07	20	3.85591	WY1604	[L-OrgS-]	0.5	0.5
2017-09-25	D07	22	4.46414	WY1604	[L-OrgS-]	0.5	0.5
2017-09-25	D07	24	5.29423	WY1604	[L-OrgS-]	0.5	0.5
2017-09-25	D07	26.0167	6.04436	WY1604	[L-OrgS-]	0.5	0.5
2017-09-25	D07	28	6.99947	WY1604	[L-OrgS-]	0.5	0.5
2017-09-25	D07	30	8.09264	WY1604	[L-OrgS-]	0.5	0.5
2017-09-25	D07	32	9.12654	WY1604	[L-OrgS-]	0.5	0.5
2017-09-25	D07	34	10.3566	WY1604	[L-OrgS-]	0.5	0.5
2017-09-25	D07	36	11.5019	WY1604	[L-OrgS-]	0.5	0.5
2017-09-25	D07	38	13.1227	WY1604	[L-OrgS-]	0.5	0.5
2017-09-25	D07	40	14.3462	WY1604	[L-OrgS-]	0.5	0.5
2017-09-25	D07	42	15.723	WY1604	[L-OrgS-]	0.5	0.5
2017-09-25	D07	44	17.6948	WY1604	[L-OrgS-]	0.5	0.5
2017-09-25	D07	46	19.5207	WY1604	[L-OrgS-]	0.5	0.5
2017-09-25	D07	48.0167	20.9499	WY1604	[L-OrgS-]	0.5	0.5
2017-09-25	D07	50	22.6729	WY1604	[L-OrgS-]	0.5	0.5
2017-09-25	D07	52	24.5383	WY1604	[L-OrgS-]	0.5	0.5
2017-09-25	D07	54	26.9956	WY1604	[L-OrgS-]	0.5	0.5
2017-09-25	D07	56	28.7649	WY1604	[L-OrgS-]	0.5	0.5
2017-09-25	D07	58	30.2108	WY1604	[L-OrgS-]	0.5	0.5
2017-09-25	D07	60	32.0824	WY1604	[L-OrgS-]	0.5	0.5
2017-09-25	D07	62	34.6054	WY1604	[L-OrgS-]	0.5	0.5
2017-09-25	D07	64	35.8872	WY1604	[L-OrgS-]	0.5	0.5
2017-09-25	D07	66	38.0119	WY1604	[L-OrgS-]	0.5	0.5
2017-09-25	D07	68	39.5672	WY1604	[L-OrgS-]	0.5	0.5
2017-09-25	D07	70	41.7939	WY1604	[L-OrgS-]	0.5	0.5
2017-09-25	D07	72	43.8226	WY1604	[L-OrgS-]	0.5	0.5
2017-09-25	D07	74.0167	45.1485	WY1604	[L-OrgS-]	0.5	0.5
2017-09-25	D07	76	46.299	WY1604	[L-OrgS-]	0.5	0.5
2017-09-25	D07	78.0167	47.3056	WY1604	[L-OrgS-]	0.5	0.5
2017-09-25	D07	80	50.0777	WY1604	[L-OrgS-]	0.5	0.5
2017-09-25	D07	82.0167	50.9509	WY1604	[L-OrgS-]	0.5	0.5
2017-09-25	D07	84.0167	51.2764	WY1604	[L-OrgS-]	0.5	0.5
2017-09-25	D07	86	53.0255	WY1604	[L-OrgS-]	0.5	0.5
2017-09-25	D07	88.0167	55.204	WY1604	[L-OrgS-]	0.5	0.5
2017-09-25	D08	0	1	WY2429	[L-]	0.5	2
2017-09-25	D08	2	2.33913	WY2429	[L-]	0.5	2
2017-09-25	D08	4	4.82198	WY2429	[L-]	0.5	2
2017-09-25	D08	6	9.7086	WY2429	[L-]	0.5	2
2017-09-25	D08	7.98333	17.0857	WY2429	[L-]	0.5	2
2017-09-25	D08	10	28.0046	WY2429	[L-]	0.5	2
2017-09-25	D08	12	36.2113	WY2429	[L-]	0.5	2
2017-09-25	D08	14	44.2959	WY2429	[L-]	0.5	2
2017-09-25	D08	16	49.7594	WY2429	[L-]	0.5	2
2017-09-25	D08	18	52.956	WY2429	[L-]	0.5	2
2017-09-25	D08	20	55.3812	WY2429	[L-]	0.5	2
2017-09-25	D08	22	57.213	WY2429	[L-]	0.5	2
2017-09-25	D08	24	59.8482	WY2429	[L-]	0.5	2
2017-09-25	D08	26	56.6691	WY2429	[L-]	0.5	2
2017-09-25	D08	28	50.8025	WY2429	[L-]	0.5	2
2017-09-25	D08	30	43.4899	WY2429	[L-]	0.5	2
2017-09-25	D08	32	33.9563	WY2429	[L-]	0.5	2
2017-09-25	D08	34	26.9719	WY2429	[L-]	0.5	2
2017-09-25	D08	36	21.3637	WY2429	[L-]	0.5	2
2017-09-25	D08	38	18.9175	WY2429	[L-]	0.5	2
2017-09-25	D08	40	15.6839	WY2429	[L-]	0.5	2
2017-09-25	D08	42	13.5325	WY2429	[L-]	0.5	2
2017-09-25	D08	44	12.3018	WY2429	[L-]	0.5	2
2017-09-25	D08	46	11.3557	WY2429	[L-]	0.5	2
2017-09-25	D08	48	10.1006	WY2429	[L-]	0.5	2
2017-09-25	D08	50	9.13666	WY2429	[L-]	0.5	2
2017-09-25	D08	51.9833	8.42896	WY2429	[L-]	0.5	2
2017-09-25	D08	54	8.19815	WY2429	[L-]	0.5	2
2017-09-25	D08	56	7.66555	WY2429	[L-]	0.5	2
2017-09-25	D08	58	6.90133	WY2429	[L-]	0.5	2
2017-09-25	D08	60	6.43341	WY2429	[L-]	0.5	2
2017-09-25	D08	62	6.19272	WY2429	[L-]	0.5	2
2017-09-25	D08	64	5.92442	WY2429	[L-]	0.5	2
2017-09-25	D08	65.9833	5.67275	WY2429	[L-]	0.5	2
2017-09-25	D08	68	5.38885	WY2429	[L-]	0.5	2
2017-09-25	D08	70	5.29688	WY2429	[L-]	0.5	2
2017-09-25	D08	72	4.93389	WY2429	[L-]	0.5	2
2017-09-25	D08	74	4.79262	WY2429	[L-]	0.5	2
2017-09-25	D08	76	4.55302	WY2429	[L-]	0.5	2
2017-09-25	D08	78	4.27932	WY2429	[L-]	0.5	2
2017-09-25	D08	80	4.42012	WY2429	[L-]	0.5	2
2017-09-25	D08	82.0167	4.32763	WY2429	[L-]	0.5	2
2017-09-25	D08	84	4.07957	WY2429	[L-]	0.5	2
2017-09-25	D08	86	3.97687	WY2429	[L-]	0.5	2
2017-09-25	D08	88	4.04353	WY2429	[L-]	0.5	2
2017-09-25	D09	0	1	WY1604	[L-OrgS-]	0.5	2
2017-09-25	D09	2	1.1662	WY1604	[L-OrgS-]	0.5	2
2017-09-25	D09	4	1.36275	WY1604	[L-OrgS-]	0.5	2
2017-09-25	D09	6	1.61394	WY1604	[L-OrgS-]	0.5	2
2017-09-25	D09	8	2.03443	WY1604	[L-OrgS-]	0.5	2
2017-09-25	D09	10	2.87481	WY1604	[L-OrgS-]	0.5	2
2017-09-25	D09	12.0167	3.92264	WY1604	[L-OrgS-]	0.5	2
2017-09-25	D09	14	5.31431	WY1604	[L-OrgS-]	0.5	2
2017-09-25	D09	16	7.22038	WY1604	[L-OrgS-]	0.5	2
2017-09-25	D09	18	9.59404	WY1604	[L-OrgS-]	0.5	2
2017-09-25	D09	20	12.9585	WY1604	[L-OrgS-]	0.5	2
2017-09-25	D09	22	17.3559	WY1604	[L-OrgS-]	0.5	2
2017-09-25	D09	24	23.5338	WY1604	[L-OrgS-]	0.5	2
2017-09-25	D09	26	29.2342	WY1604	[L-OrgS-]	0.5	2
2017-09-25	D09	28	34.0129	WY1604	[L-OrgS-]	0.5	2
2017-09-25	D09	30	37.795	WY1604	[L-OrgS-]	0.5	2
2017-09-25	D09	32	39.6606	WY1604	[L-OrgS-]	0.5	2
2017-09-25	D09	34	42.2737	WY1604	[L-OrgS-]	0.5	2
2017-09-25	D09	36	43.4696	WY1604	[L-OrgS-]	0.5	2
2017-09-25	D09	38	46.6245	WY1604	[L-OrgS-]	0.5	2
2017-09-25	D09	40	47.6538	WY1604	[L-OrgS-]	0.5	2
2017-09-25	D09	42	49.0457	WY1604	[L-OrgS-]	0.5	2
2017-09-25	D09	44	51.2716	WY1604	[L-OrgS-]	0.5	2
2017-09-25	D09	46	52.7621	WY1604	[L-OrgS-]	0.5	2
2017-09-25	D09	48.0167	53.8025	WY1604	[L-OrgS-]	0.5	2
2017-09-25	D09	50	54.2859	WY1604	[L-OrgS-]	0.5	2
2017-09-25	D09	52	54.6485	WY1604	[L-OrgS-]	0.5	2
2017-09-25	D09	54.0167	56.7118	WY1604	[L-OrgS-]	0.5	2
2017-09-25	D09	56	57.5265	WY1604	[L-OrgS-]	0.5	2
2017-09-25	D09	58	57.546	WY1604	[L-OrgS-]	0.5	2
2017-09-25	D09	60	57.9807	WY1604	[L-OrgS-]	0.5	2
2017-09-25	D09	62	60.4883	WY1604	[L-OrgS-]	0.5	2
2017-09-25	D09	64	60.8742	WY1604	[L-OrgS-]	0.5	2
2017-09-25	D09	66	62.266	WY1604	[L-OrgS-]	0.5	2
2017-09-25	D09	68.0167	63.2715	WY1604	[L-OrgS-]	0.5	2
2017-09-25	D09	70	65.5548	WY1604	[L-OrgS-]	0.5	2
2017-09-25	D09	72	66.8155	WY1604	[L-OrgS-]	0.5	2
2017-09-25	D09	74	68.297	WY1604	[L-OrgS-]	0.5	2
2017-09-25	D09	76	68.7013	WY1604	[L-OrgS-]	0.5	2
2017-09-25	D09	78	68.9345	WY1604	[L-OrgS-]	0.5	2
2017-09-25	D09	80	72.179	WY1604	[L-OrgS-]	0.5	2
2017-09-25	D09	82.0167	73.5863	WY1604	[L-OrgS-]	0.5	2
2017-09-25	D09	84.0167	73.9763	WY1604	[L-OrgS-]	0.5	2
2017-09-25	D09	86	75.3768	WY1604	[L-OrgS-]	0.5	2
2017-09-25	D09	88.0167	80.5316	WY1604	[L-OrgS-]	0.5	2
2017-09-25	D10	0	1	WY2429	[L-]	0.5	20
2017-09-25	D10	1.98333	2.42542	WY2429	[L-]	0.5	20
2017-09-25	D10	4	5.34763	WY2429	[L-]	0.5	20
2017-09-25	D10	5.98333	11.2536	WY2429	[L-]	0.5	20
2017-09-25	D10	7.98333	22.242	WY2429	[L-]	0.5	20
2017-09-25	D10	9.98333	34.6453	WY2429	[L-]	0.5	20
2017-09-25	D10	12	44.6103	WY2429	[L-]	0.5	20
2017-09-25	D10	13.9833	50.8568	WY2429	[L-]	0.5	20
2017-09-25	D10	16	56.4957	WY2429	[L-]	0.5	20
2017-09-25	D10	17.9833	59.652	WY2429	[L-]	0.5	20
2017-09-25	D10	19.9833	61.3972	WY2429	[L-]	0.5	20
2017-09-25	D10	21.9833	62.6241	WY2429	[L-]	0.5	20
2017-09-25	D10	24	65.0145	WY2429	[L-]	0.5	20
2017-09-25	D10	26	62.4321	WY2429	[L-]	0.5	20
2017-09-25	D10	27.9833	56.7986	WY2429	[L-]	0.5	20
2017-09-25	D10	29.9833	49.921	WY2429	[L-]	0.5	20
2017-09-25	D10	32	40.8959	WY2429	[L-]	0.5	20
2017-09-25	D10	34	34.5902	WY2429	[L-]	0.5	20
2017-09-25	D10	36	28.8759	WY2429	[L-]	0.5	20
2017-09-25	D10	38	26.0364	WY2429	[L-]	0.5	20
2017-09-25	D10	39.9833	23.2043	WY2429	[L-]	0.5	20
2017-09-25	D10	41.9833	20.9791	WY2429	[L-]	0.5	20
2017-09-25	D10	44	19.55	WY2429	[L-]	0.5	20
2017-09-25	D10	45.9833	18.4477	WY2429	[L-]	0.5	20
2017-09-25	D10	48	17.1911	WY2429	[L-]	0.5	20
2017-09-25	D10	49.9833	16.0963	WY2429	[L-]	0.5	20
2017-09-25	D10	51.9833	15.0721	WY2429	[L-]	0.5	20
2017-09-25	D10	54	14.8228	WY2429	[L-]	0.5	20
2017-09-25	D10	55.9833	13.9944	WY2429	[L-]	0.5	20
2017-09-25	D10	58	13.0489	WY2429	[L-]	0.5	20
2017-09-25	D10	60	12.7587	WY2429	[L-]	0.5	20
2017-09-25	D10	62	12.2054	WY2429	[L-]	0.5	20
2017-09-25	D10	63.9833	11.5758	WY2429	[L-]	0.5	20
2017-09-25	D10	65.9833	10.8254	WY2429	[L-]	0.5	20
2017-09-25	D10	68	10.4881	WY2429	[L-]	0.5	20
2017-09-25	D10	70	10.307	WY2429	[L-]	0.5	20
2017-09-25	D10	72	9.84227	WY2429	[L-]	0.5	20
2017-09-25	D10	74	9.5918	WY2429	[L-]	0.5	20
2017-09-25	D10	76	9.15835	WY2429	[L-]	0.5	20
2017-09-25	D10	78	8.78517	WY2429	[L-]	0.5	20
2017-09-25	D10	80	8.75394	WY2429	[L-]	0.5	20
2017-09-25	D10	82.0167	8.58157	WY2429	[L-]	0.5	20
2017-09-25	D10	84	8.37845	WY2429	[L-]	0.5	20
2017-09-25	D10	86	8.10275	WY2429	[L-]	0.5	20
2017-09-25	D10	88	8.2939	WY2429	[L-]	0.5	20
2017-09-25	D11	0	1	WY1604	[L-OrgS-]	0.5	20
2017-09-25	D11	2	2.22359	WY1604	[L-OrgS-]	0.5	20
2017-09-25	D11	4	4.20579	WY1604	[L-OrgS-]	0.5	20
2017-09-25	D11	6	7.12698	WY1604	[L-OrgS-]	0.5	20
2017-09-25	D11	8	12.0282	WY1604	[L-OrgS-]	0.5	20
2017-09-25	D11	10	18.9113	WY1604	[L-OrgS-]	0.5	20
2017-09-25	D11	12.0167	28.4905	WY1604	[L-OrgS-]	0.5	20
2017-09-25	D11	14	38.7899	WY1604	[L-OrgS-]	0.5	20
2017-09-25	D11	16	48.9541	WY1604	[L-OrgS-]	0.5	20
2017-09-25	D11	18	56.4777	WY1604	[L-OrgS-]	0.5	20
2017-09-25	D11	20	60.7087	WY1604	[L-OrgS-]	0.5	20
2017-09-25	D11	22	63.7537	WY1604	[L-OrgS-]	0.5	20
2017-09-25	D11	24	68.4267	WY1604	[L-OrgS-]	0.5	20
2017-09-25	D11	26	69.821	WY1604	[L-OrgS-]	0.5	20
2017-09-25	D11	28	70.7569	WY1604	[L-OrgS-]	0.5	20
2017-09-25	D11	30	71.6867	WY1604	[L-OrgS-]	0.5	20
2017-09-25	D11	32	70.0715	WY1604	[L-OrgS-]	0.5	20
2017-09-25	D11	34	67.5007	WY1604	[L-OrgS-]	0.5	20
2017-09-25	D11	36	61.1568	WY1604	[L-OrgS-]	0.5	20
2017-09-25	D11	38	59.0908	WY1604	[L-OrgS-]	0.5	20
2017-09-25	D11	40	54.5973	WY1604	[L-OrgS-]	0.5	20
2017-09-25	D11	42	52.3212	WY1604	[L-OrgS-]	0.5	20
2017-09-25	D11	44	48.3454	WY1604	[L-OrgS-]	0.5	20
2017-09-25	D11	46	45.6962	WY1604	[L-OrgS-]	0.5	20
2017-09-25	D11	48	43.611	WY1604	[L-OrgS-]	0.5	20
2017-09-25	D11	50	41.2636	WY1604	[L-OrgS-]	0.5	20
2017-09-25	D11	52	39.2452	WY1604	[L-OrgS-]	0.5	20
2017-09-25	D11	54	38.1418	WY1604	[L-OrgS-]	0.5	20
2017-09-25	D11	56	36.9821	WY1604	[L-OrgS-]	0.5	20
2017-09-25	D11	58	34.9772	WY1604	[L-OrgS-]	0.5	20
2017-09-25	D11	60	34.332	WY1604	[L-OrgS-]	0.5	20
2017-09-25	D11	62	33.1375	WY1604	[L-OrgS-]	0.5	20
2017-09-25	D11	64	32.0694	WY1604	[L-OrgS-]	0.5	20
2017-09-25	D11	66	30.7119	WY1604	[L-OrgS-]	0.5	20
2017-09-25	D11	68.0167	29.9797	WY1604	[L-OrgS-]	0.5	20
2017-09-25	D11	70	30.1271	WY1604	[L-OrgS-]	0.5	20
2017-09-25	D11	72	29.2128	WY1604	[L-OrgS-]	0.5	20
2017-09-25	D11	74	28.58	WY1604	[L-OrgS-]	0.5	20
2017-09-25	D11	76	27.8446	WY1604	[L-OrgS-]	0.5	20
2017-09-25	D11	78	26.9958	WY1604	[L-OrgS-]	0.5	20
2017-09-25	D11	80	26.8055	WY1604	[L-OrgS-]	0.5	20
2017-09-25	D11	82.0333	26.4137	WY1604	[L-OrgS-]	0.5	20
2017-09-25	D11	84.0167	26.0516	WY1604	[L-OrgS-]	0.5	20
2017-09-25	D11	86	25.359	WY1604	[L-OrgS-]	0.5	20
2017-09-25	D11	88.0167	25.8737	WY1604	[L-OrgS-]	0.5	20
2017-09-25	E02	0	1	WY2429	[L-]	2	0
2017-09-25	E02	2	1.82843	WY2429	[L-]	2	0
2017-09-25	E02	4	4.37331	WY2429	[L-]	2	0
2017-09-25	E02	6	9.97258	WY2429	[L-]	2	0
2017-09-25	E02	8	22.8476	WY2429	[L-]	2	0
2017-09-25	E02	10	55.4603	WY2429	[L-]	2	0
2017-09-25	E02	12	118.634	WY2429	[L-]	2	0
2017-09-25	E02	14	174.145	WY2429	[L-]	2	0
2017-09-25	E02	16	212.504	WY2429	[L-]	2	0
2017-09-25	E02	18	233.817	WY2429	[L-]	2	0
2017-09-25	E02	20	249.128	WY2429	[L-]	2	0
2017-09-25	E02	22	260.06	WY2429	[L-]	2	0
2017-09-25	E02	24	272.03	WY2429	[L-]	2	0
2017-09-25	E02	26	273.586	WY2429	[L-]	2	0
2017-09-25	E02	28	285.159	WY2429	[L-]	2	0
2017-09-25	E02	30	277.981	WY2429	[L-]	2	0
2017-09-25	E02	32	281.28	WY2429	[L-]	2	0
2017-09-25	E02	34	290.195	WY2429	[L-]	2	0
2017-09-25	E02	36	284.396	WY2429	[L-]	2	0
2017-09-25	E02	38	283.304	WY2429	[L-]	2	0
2017-09-25	E02	40	276.139	WY2429	[L-]	2	0
2017-09-25	E02	42	270.133	WY2429	[L-]	2	0
2017-09-25	E02	44	274.024	WY2429	[L-]	2	0
2017-09-25	E02	46	263.631	WY2429	[L-]	2	0
2017-09-25	E02	48	256.171	WY2429	[L-]	2	0
2017-09-25	E02	50	254.298	WY2429	[L-]	2	0
2017-09-25	E02	52	244.845	WY2429	[L-]	2	0
2017-09-25	E02	54	242.726	WY2429	[L-]	2	0
2017-09-25	E02	56	232.057	WY2429	[L-]	2	0
2017-09-25	E02	58	227.641	WY2429	[L-]	2	0
2017-09-25	E02	60	216.218	WY2429	[L-]	2	0
2017-09-25	E02	62	210.957	WY2429	[L-]	2	0
2017-09-25	E02	64	204.729	WY2429	[L-]	2	0
2017-09-25	E02	66	198.247	WY2429	[L-]	2	0
2017-09-25	E02	68	186.727	WY2429	[L-]	2	0
2017-09-25	E02	70	187.819	WY2429	[L-]	2	0
2017-09-25	E02	72	180.87	WY2429	[L-]	2	0
2017-09-25	E02	74	171.248	WY2429	[L-]	2	0
2017-09-25	E02	76	168.158	WY2429	[L-]	2	0
2017-09-25	E02	78	159.518	WY2429	[L-]	2	0
2017-09-25	E02	80	159.235	WY2429	[L-]	2	0
2017-09-25	E02	82	149.79	WY2429	[L-]	2	0
2017-09-25	E02	84	146.381	WY2429	[L-]	2	0
2017-09-25	E02	86	143.565	WY2429	[L-]	2	0
2017-09-25	E02	88	138.855	WY2429	[L-]	2	0
2017-09-25	E03	0	1	WY1604	[L-OrgS-]	2	0
2017-09-25	E03	2	1.1212	WY1604	[L-OrgS-]	2	0
2017-09-25	E03	4	1.19834	WY1604	[L-OrgS-]	2	0
2017-09-25	E03	6	1.27482	WY1604	[L-OrgS-]	2	0
2017-09-25	E03	8	1.32363	WY1604	[L-OrgS-]	2	0
2017-09-25	E03	10.0167	1.42488	WY1604	[L-OrgS-]	2	0
2017-09-25	E03	12.0167	1.52477	WY1604	[L-OrgS-]	2	0
2017-09-25	E03	14.0167	1.58231	WY1604	[L-OrgS-]	2	0
2017-09-25	E03	16.0167	1.64873	WY1604	[L-OrgS-]	2	0
2017-09-25	E03	18.0167	1.6978	WY1604	[L-OrgS-]	2	0
2017-09-25	E03	20	1.7702	WY1604	[L-OrgS-]	2	0
2017-09-25	E03	22	1.81268	WY1604	[L-OrgS-]	2	0
2017-09-25	E03	24	1.86512	WY1604	[L-OrgS-]	2	0
2017-09-25	E03	26	1.90237	WY1604	[L-OrgS-]	2	0
2017-09-25	E03	28	1.98221	WY1604	[L-OrgS-]	2	0
2017-09-25	E03	30	1.99637	WY1604	[L-OrgS-]	2	0
2017-09-25	E03	32.0167	2.04889	WY1604	[L-OrgS-]	2	0
2017-09-25	E03	34.0167	2.12099	WY1604	[L-OrgS-]	2	0
2017-09-25	E03	36.0167	2.13939	WY1604	[L-OrgS-]	2	0
2017-09-25	E03	38	2.23687	WY1604	[L-OrgS-]	2	0
2017-09-25	E03	40.0167	2.22252	WY1604	[L-OrgS-]	2	0
2017-09-25	E03	42.0167	2.23638	WY1604	[L-OrgS-]	2	0
2017-09-25	E03	44.0167	2.33501	WY1604	[L-OrgS-]	2	0
2017-09-25	E03	46.0167	2.34654	WY1604	[L-OrgS-]	2	0
2017-09-25	E03	48	2.38067	WY1604	[L-OrgS-]	2	0
2017-09-25	E03	50	2.44013	WY1604	[L-OrgS-]	2	0
2017-09-25	E03	52	2.47249	WY1604	[L-OrgS-]	2	0
2017-09-25	E03	54	2.54185	WY1604	[L-OrgS-]	2	0
2017-09-25	E03	56.0167	2.54013	WY1604	[L-OrgS-]	2	0
2017-09-25	E03	58	2.58727	WY1604	[L-OrgS-]	2	0
2017-09-25	E03	60.0167	2.59303	WY1604	[L-OrgS-]	2	0
2017-09-25	E03	62.0167	2.6737	WY1604	[L-OrgS-]	2	0
2017-09-25	E03	64.0167	2.69165	WY1604	[L-OrgS-]	2	0
2017-09-25	E03	66.0167	2.74937	WY1604	[L-OrgS-]	2	0
2017-09-25	E03	68.0167	2.7386	WY1604	[L-OrgS-]	2	0
2017-09-25	E03	70.0167	2.84303	WY1604	[L-OrgS-]	2	0
2017-09-25	E03	72	2.86704	WY1604	[L-OrgS-]	2	0
2017-09-25	E03	74.0167	2.86917	WY1604	[L-OrgS-]	2	0
2017-09-25	E03	76.0167	2.87564	WY1604	[L-OrgS-]	2	0
2017-09-25	E03	78.0167	2.94083	WY1604	[L-OrgS-]	2	0
2017-09-25	E03	80.0167	3.03357	WY1604	[L-OrgS-]	2	0
2017-09-25	E03	82.0167	3.0223	WY1604	[L-OrgS-]	2	0
2017-09-25	E03	84.0167	3.0248	WY1604	[L-OrgS-]	2	0
2017-09-25	E03	86.0167	3.07596	WY1604	[L-OrgS-]	2	0
2017-09-25	E03	88.0167	3.13433	WY1604	[L-OrgS-]	2	0
2017-09-25	E04	0	1	WY2429	[L-]	2	0.1
2017-09-25	E04	2	1.86606	WY2429	[L-]	2	0.1
2017-09-25	E04	4	4.18044	WY2429	[L-]	2	0.1
2017-09-25	E04	6	9.54899	WY2429	[L-]	2	0.1
2017-09-25	E04	8	21.9863	WY2429	[L-]	2	0.1
2017-09-25	E04	10	53.0847	WY2429	[L-]	2	0.1
2017-09-25	E04	12	113.517	WY2429	[L-]	2	0.1
2017-09-25	E04	14	165.967	WY2429	[L-]	2	0.1
2017-09-25	E04	16	206.724	WY2429	[L-]	2	0.1
2017-09-25	E04	18	226.317	WY2429	[L-]	2	0.1
2017-09-25	E04	20	244.043	WY2429	[L-]	2	0.1
2017-09-25	E04	22	253.531	WY2429	[L-]	2	0.1
2017-09-25	E04	24	265.205	WY2429	[L-]	2	0.1
2017-09-25	E04	26	263.522	WY2429	[L-]	2	0.1
2017-09-25	E04	28	274.521	WY2429	[L-]	2	0.1
2017-09-25	E04	30	270.508	WY2429	[L-]	2	0.1
2017-09-25	E04	32	273.235	WY2429	[L-]	2	0.1
2017-09-25	E04	34	277.575	WY2429	[L-]	2	0.1
2017-09-25	E04	36	275.252	WY2429	[L-]	2	0.1
2017-09-25	E04	38	277.146	WY2429	[L-]	2	0.1
2017-09-25	E04	40	263.96	WY2429	[L-]	2	0.1
2017-09-25	E04	42	260.24	WY2429	[L-]	2	0.1
2017-09-25	E04	44	265.455	WY2429	[L-]	2	0.1
2017-09-25	E04	46	257.096	WY2429	[L-]	2	0.1
2017-09-25	E04	48	250.397	WY2429	[L-]	2	0.1
2017-09-25	E04	50	246.296	WY2429	[L-]	2	0.1
2017-09-25	E04	52	238.715	WY2429	[L-]	2	0.1
2017-09-25	E04	54	237.379	WY2429	[L-]	2	0.1
2017-09-25	E04	56	227.742	WY2429	[L-]	2	0.1
2017-09-25	E04	58	220.926	WY2429	[L-]	2	0.1
2017-09-25	E04	60	210.68	WY2429	[L-]	2	0.1
2017-09-25	E04	62	208.284	WY2429	[L-]	2	0.1
2017-09-25	E04	64	200.189	WY2429	[L-]	2	0.1
2017-09-25	E04	66	197.346	WY2429	[L-]	2	0.1
2017-09-25	E04	68	186.884	WY2429	[L-]	2	0.1
2017-09-25	E04	70	188.411	WY2429	[L-]	2	0.1
2017-09-25	E04	72	184.112	WY2429	[L-]	2	0.1
2017-09-25	E04	74	178.882	WY2429	[L-]	2	0.1
2017-09-25	E04	76	168.501	WY2429	[L-]	2	0.1
2017-09-25	E04	78	163.22	WY2429	[L-]	2	0.1
2017-09-25	E04	80	166.479	WY2429	[L-]	2	0.1
2017-09-25	E04	82	156.83	WY2429	[L-]	2	0.1
2017-09-25	E04	84	151.306	WY2429	[L-]	2	0.1
2017-09-25	E04	86	150.206	WY2429	[L-]	2	0.1
2017-09-25	E04	88	152.406	WY2429	[L-]	2	0.1
2017-09-25	E05	0	1	WY1604	[L-OrgS-]	2	0.1
2017-09-25	E05	1.98333	1.12308	WY1604	[L-OrgS-]	2	0.1
2017-09-25	E05	3.98333	1.17987	WY1604	[L-OrgS-]	2	0.1
2017-09-25	E05	5.98333	1.25007	WY1604	[L-OrgS-]	2	0.1
2017-09-25	E05	7.98333	1.32461	WY1604	[L-OrgS-]	2	0.1
2017-09-25	E05	9.98333	1.43686	WY1604	[L-OrgS-]	2	0.1
2017-09-25	E05	11.9833	1.51105	WY1604	[L-OrgS-]	2	0.1
2017-09-25	E05	13.9833	1.57412	WY1604	[L-OrgS-]	2	0.1
2017-09-25	E05	15.9833	1.667	WY1604	[L-OrgS-]	2	0.1
2017-09-25	E05	17.9833	1.70908	WY1604	[L-OrgS-]	2	0.1
2017-09-25	E05	19.9833	1.77976	WY1604	[L-OrgS-]	2	0.1
2017-09-25	E05	21.9833	1.84066	WY1604	[L-OrgS-]	2	0.1
2017-09-25	E05	23.9833	1.91529	WY1604	[L-OrgS-]	2	0.1
2017-09-25	E05	26	1.94342	WY1604	[L-OrgS-]	2	0.1
2017-09-25	E05	27.9833	2.00745	WY1604	[L-OrgS-]	2	0.1
2017-09-25	E05	29.9833	2.04197	WY1604	[L-OrgS-]	2	0.1
2017-09-25	E05	31.9833	2.08748	WY1604	[L-OrgS-]	2	0.1
2017-09-25	E05	34	2.16504	WY1604	[L-OrgS-]	2	0.1
2017-09-25	E05	35.9833	2.2093	WY1604	[L-OrgS-]	2	0.1
2017-09-25	E05	37.9833	2.28905	WY1604	[L-OrgS-]	2	0.1
2017-09-25	E05	39.9833	2.26822	WY1604	[L-OrgS-]	2	0.1
2017-09-25	E05	41.9833	2.32142	WY1604	[L-OrgS-]	2	0.1
2017-09-25	E05	43.9833	2.41121	WY1604	[L-OrgS-]	2	0.1
2017-09-25	E05	45.9833	2.45265	WY1604	[L-OrgS-]	2	0.1
2017-09-25	E05	48	2.47107	WY1604	[L-OrgS-]	2	0.1
2017-09-25	E05	49.9833	2.52154	WY1604	[L-OrgS-]	2	0.1
2017-09-25	E05	51.9833	2.55983	WY1604	[L-OrgS-]	2	0.1
2017-09-25	E05	53.9833	2.64981	WY1604	[L-OrgS-]	2	0.1
2017-09-25	E05	55.9833	2.65339	WY1604	[L-OrgS-]	2	0.1
2017-09-25	E05	57.9833	2.65325	WY1604	[L-OrgS-]	2	0.1
2017-09-25	E05	60	2.67544	WY1604	[L-OrgS-]	2	0.1
2017-09-25	E05	61.9833	2.74303	WY1604	[L-OrgS-]	2	0.1
2017-09-25	E05	63.9833	2.77828	WY1604	[L-OrgS-]	2	0.1
2017-09-25	E05	65.9833	2.83777	WY1604	[L-OrgS-]	2	0.1
2017-09-25	E05	68	2.85047	WY1604	[L-OrgS-]	2	0.1
2017-09-25	E05	69.9833	2.94725	WY1604	[L-OrgS-]	2	0.1
2017-09-25	E05	71.9833	3.0059	WY1604	[L-OrgS-]	2	0.1
2017-09-25	E05	73.9833	3.02554	WY1604	[L-OrgS-]	2	0.1
2017-09-25	E05	75.9833	3.03428	WY1604	[L-OrgS-]	2	0.1
2017-09-25	E05	78	3.02333	WY1604	[L-OrgS-]	2	0.1
2017-09-25	E05	79.9833	3.16111	WY1604	[L-OrgS-]	2	0.1
2017-09-25	E05	82	3.12168	WY1604	[L-OrgS-]	2	0.1
2017-09-25	E05	84	3.14613	WY1604	[L-OrgS-]	2	0.1
2017-09-25	E05	85.9833	3.24214	WY1604	[L-OrgS-]	2	0.1
2017-09-25	E05	88	3.27195	WY1604	[L-OrgS-]	2	0.1
2017-09-25	E06	0	1	WY2429	[L-]	2	0.5
2017-09-25	E06	2	2.09877	WY2429	[L-]	2	0.5
2017-09-25	E06	4	4.72544	WY2429	[L-]	2	0.5
2017-09-25	E06	6	10.5952	WY2429	[L-]	2	0.5
2017-09-25	E06	8	24.0542	WY2429	[L-]	2	0.5
2017-09-25	E06	10	58.1416	WY2429	[L-]	2	0.5
2017-09-25	E06	12	129.597	WY2429	[L-]	2	0.5
2017-09-25	E06	14	210.882	WY2429	[L-]	2	0.5
2017-09-25	E06	16	260.347	WY2429	[L-]	2	0.5
2017-09-25	E06	18	287.831	WY2429	[L-]	2	0.5
2017-09-25	E06	20	306.28	WY2429	[L-]	2	0.5
2017-09-25	E06	22	321.297	WY2429	[L-]	2	0.5
2017-09-25	E06	24	339.469	WY2429	[L-]	2	0.5
2017-09-25	E06	26	336.492	WY2429	[L-]	2	0.5
2017-09-25	E06	28	347.327	WY2429	[L-]	2	0.5
2017-09-25	E06	30	345.268	WY2429	[L-]	2	0.5
2017-09-25	E06	32	347.735	WY2429	[L-]	2	0.5
2017-09-25	E06	34	351.341	WY2429	[L-]	2	0.5
2017-09-25	E06	36	348.13	WY2429	[L-]	2	0.5
2017-09-25	E06	38	353.151	WY2429	[L-]	2	0.5
2017-09-25	E06	40	337.888	WY2429	[L-]	2	0.5
2017-09-25	E06	42	330.951	WY2429	[L-]	2	0.5
2017-09-25	E06	44	336.801	WY2429	[L-]	2	0.5
2017-09-25	E06	46	328.794	WY2429	[L-]	2	0.5
2017-09-25	E06	48	319.791	WY2429	[L-]	2	0.5
2017-09-25	E06	50	310.083	WY2429	[L-]	2	0.5
2017-09-25	E06	52	301.529	WY2429	[L-]	2	0.5
2017-09-25	E06	54	301.357	WY2429	[L-]	2	0.5
2017-09-25	E06	56	288.113	WY2429	[L-]	2	0.5
2017-09-25	E06	58	275.473	WY2429	[L-]	2	0.5
2017-09-25	E06	60	266.49	WY2429	[L-]	2	0.5
2017-09-25	E06	62	262.246	WY2429	[L-]	2	0.5
2017-09-25	E06	64	250.881	WY2429	[L-]	2	0.5
2017-09-25	E06	66	246.744	WY2429	[L-]	2	0.5
2017-09-25	E06	68	237.369	WY2429	[L-]	2	0.5
2017-09-25	E06	70	233.842	WY2429	[L-]	2	0.5
2017-09-25	E06	72	229.442	WY2429	[L-]	2	0.5
2017-09-25	E06	74	220.553	WY2429	[L-]	2	0.5
2017-09-25	E06	76	211.972	WY2429	[L-]	2	0.5
2017-09-25	E06	78	203.595	WY2429	[L-]	2	0.5
2017-09-25	E06	80	203.79	WY2429	[L-]	2	0.5
2017-09-25	E06	82.0167	196.168	WY2429	[L-]	2	0.5
2017-09-25	E06	84	190.058	WY2429	[L-]	2	0.5
2017-09-25	E06	86	186.285	WY2429	[L-]	2	0.5
2017-09-25	E06	88	187.641	WY2429	[L-]	2	0.5
2017-09-25	E07	0	1	WY1604	[L-OrgS-]	2	0.5
2017-09-25	E07	2	1.14236	WY1604	[L-OrgS-]	2	0.5
2017-09-25	E07	4.01667	1.25983	WY1604	[L-OrgS-]	2	0.5
2017-09-25	E07	6	1.36492	WY1604	[L-OrgS-]	2	0.5
2017-09-25	E07	8	1.53733	WY1604	[L-OrgS-]	2	0.5
2017-09-25	E07	10	1.81659	WY1604	[L-OrgS-]	2	0.5
2017-09-25	E07	12.0167	2.05054	WY1604	[L-OrgS-]	2	0.5
2017-09-25	E07	14	2.455	WY1604	[L-OrgS-]	2	0.5
2017-09-25	E07	16	2.85358	WY1604	[L-OrgS-]	2	0.5
2017-09-25	E07	18	3.2004	WY1604	[L-OrgS-]	2	0.5
2017-09-25	E07	20	3.64931	WY1604	[L-OrgS-]	2	0.5
2017-09-25	E07	22	4.24982	WY1604	[L-OrgS-]	2	0.5
2017-09-25	E07	24	4.95316	WY1604	[L-OrgS-]	2	0.5
2017-09-25	E07	26.0167	5.64067	WY1604	[L-OrgS-]	2	0.5
2017-09-25	E07	28	6.42988	WY1604	[L-OrgS-]	2	0.5
2017-09-25	E07	30	7.48249	WY1604	[L-OrgS-]	2	0.5
2017-09-25	E07	32	8.37717	WY1604	[L-OrgS-]	2	0.5
2017-09-25	E07	34	9.67403	WY1604	[L-OrgS-]	2	0.5
2017-09-25	E07	36	10.7202	WY1604	[L-OrgS-]	2	0.5
2017-09-25	E07	38	12.1596	WY1604	[L-OrgS-]	2	0.5
2017-09-25	E07	40	13.6533	WY1604	[L-OrgS-]	2	0.5
2017-09-25	E07	42	15.0238	WY1604	[L-OrgS-]	2	0.5
2017-09-25	E07	44	17.0262	WY1604	[L-OrgS-]	2	0.5
2017-09-25	E07	46	18.7262	WY1604	[L-OrgS-]	2	0.5
2017-09-25	E07	48.0167	20.687	WY1604	[L-OrgS-]	2	0.5
2017-09-25	E07	50	22.5255	WY1604	[L-OrgS-]	2	0.5
2017-09-25	E07	52	24.5883	WY1604	[L-OrgS-]	2	0.5
2017-09-25	E07	54	27.3678	WY1604	[L-OrgS-]	2	0.5
2017-09-25	E07	56	29.0262	WY1604	[L-OrgS-]	2	0.5
2017-09-25	E07	58	31.0272	WY1604	[L-OrgS-]	2	0.5
2017-09-25	E07	60	33.7187	WY1604	[L-OrgS-]	2	0.5
2017-09-25	E07	62	36.6527	WY1604	[L-OrgS-]	2	0.5
2017-09-25	E07	64	38.2434	WY1604	[L-OrgS-]	2	0.5
2017-09-25	E07	66	40.7309	WY1604	[L-OrgS-]	2	0.5
2017-09-25	E07	68.0167	42.2711	WY1604	[L-OrgS-]	2	0.5
2017-09-25	E07	70	45.2798	WY1604	[L-OrgS-]	2	0.5
2017-09-25	E07	72	47.392	WY1604	[L-OrgS-]	2	0.5
2017-09-25	E07	74.0167	49.5098	WY1604	[L-OrgS-]	2	0.5
2017-09-25	E07	76	50.9231	WY1604	[L-OrgS-]	2	0.5
2017-09-25	E07	78.0167	52.0788	WY1604	[L-OrgS-]	2	0.5
2017-09-25	E07	80.0167	56.2296	WY1604	[L-OrgS-]	2	0.5
2017-09-25	E07	82.0167	57.6252	WY1604	[L-OrgS-]	2	0.5
2017-09-25	E07	84.0167	59.1209	WY1604	[L-OrgS-]	2	0.5
2017-09-25	E07	86	61.8394	WY1604	[L-OrgS-]	2	0.5
2017-09-25	E07	88.0167	65.4165	WY1604	[L-OrgS-]	2	0.5
2017-09-25	E08	0	1	WY2429	[L-]	2	2
2017-09-25	E08	2	2.35566	WY2429	[L-]	2	2
2017-09-25	E08	4	5.2528	WY2429	[L-]	2	2
2017-09-25	E08	6	11.6143	WY2429	[L-]	2	2
2017-09-25	E08	7.98333	25.9679	WY2429	[L-]	2	2
2017-09-25	E08	10	63.1529	WY2429	[L-]	2	2
2017-09-25	E08	12	130.067	WY2429	[L-]	2	2
2017-09-25	E08	14	196.735	WY2429	[L-]	2	2
2017-09-25	E08	16	241.853	WY2429	[L-]	2	2
2017-09-25	E08	18	264.806	WY2429	[L-]	2	2
2017-09-25	E08	20	278.622	WY2429	[L-]	2	2
2017-09-25	E08	22	288.063	WY2429	[L-]	2	2
2017-09-25	E08	24	303.436	WY2429	[L-]	2	2
2017-09-25	E08	26	303.306	WY2429	[L-]	2	2
2017-09-25	E08	28	307.326	WY2429	[L-]	2	2
2017-09-25	E08	30	316.286	WY2429	[L-]	2	2
2017-09-25	E08	32	313.64	WY2429	[L-]	2	2
2017-09-25	E08	34	315.088	WY2429	[L-]	2	2
2017-09-25	E08	36	309.142	WY2429	[L-]	2	2
2017-09-25	E08	38	314.771	WY2429	[L-]	2	2
2017-09-25	E08	40	306.972	WY2429	[L-]	2	2
2017-09-25	E08	42	300.536	WY2429	[L-]	2	2
2017-09-25	E08	44	300.276	WY2429	[L-]	2	2
2017-09-25	E08	46	296.891	WY2429	[L-]	2	2
2017-09-25	E08	48	290.189	WY2429	[L-]	2	2
2017-09-25	E08	50	280.653	WY2429	[L-]	2	2
2017-09-25	E08	52	273.625	WY2429	[L-]	2	2
2017-09-25	E08	54	272.078	WY2429	[L-]	2	2
2017-09-25	E08	56	262.941	WY2429	[L-]	2	2
2017-09-25	E08	58	251.659	WY2429	[L-]	2	2
2017-09-25	E08	60	243.846	WY2429	[L-]	2	2
2017-09-25	E08	62	241.301	WY2429	[L-]	2	2
2017-09-25	E08	64	231.291	WY2429	[L-]	2	2
2017-09-25	E08	66	225.865	WY2429	[L-]	2	2
2017-09-25	E08	68	218.353	WY2429	[L-]	2	2
2017-09-25	E08	70	215.757	WY2429	[L-]	2	2
2017-09-25	E08	72	209.614	WY2429	[L-]	2	2
2017-09-25	E08	74	203.208	WY2429	[L-]	2	2
2017-09-25	E08	76	195.671	WY2429	[L-]	2	2
2017-09-25	E08	78	187.741	WY2429	[L-]	2	2
2017-09-25	E08	80	188.51	WY2429	[L-]	2	2
2017-09-25	E08	82.0167	182.884	WY2429	[L-]	2	2
2017-09-25	E08	84	176.988	WY2429	[L-]	2	2
2017-09-25	E08	86	172.866	WY2429	[L-]	2	2
2017-09-25	E08	88	174.331	WY2429	[L-]	2	2
2017-09-25	E09	0	1	WY1604	[L-OrgS-]	2	2
2017-09-25	E09	2	1.18195	WY1604	[L-OrgS-]	2	2
2017-09-25	E09	4	1.41098	WY1604	[L-OrgS-]	2	2
2017-09-25	E09	6	1.73651	WY1604	[L-OrgS-]	2	2
2017-09-25	E09	8	2.36371	WY1604	[L-OrgS-]	2	2
2017-09-25	E09	10	3.53157	WY1604	[L-OrgS-]	2	2
2017-09-25	E09	12.0167	4.95529	WY1604	[L-OrgS-]	2	2
2017-09-25	E09	14	7.15334	WY1604	[L-OrgS-]	2	2
2017-09-25	E09	16	10.2757	WY1604	[L-OrgS-]	2	2
2017-09-25	E09	18	14.4933	WY1604	[L-OrgS-]	2	2
2017-09-25	E09	20	20.0995	WY1604	[L-OrgS-]	2	2
2017-09-25	E09	22	27.7467	WY1604	[L-OrgS-]	2	2
2017-09-25	E09	24	38.5857	WY1604	[L-OrgS-]	2	2
2017-09-25	E09	26.0167	49.4405	WY1604	[L-OrgS-]	2	2
2017-09-25	E09	28	62.6511	WY1604	[L-OrgS-]	2	2
2017-09-25	E09	30	77.1677	WY1604	[L-OrgS-]	2	2
2017-09-25	E09	32	89.199	WY1604	[L-OrgS-]	2	2
2017-09-25	E09	34	102.927	WY1604	[L-OrgS-]	2	2
2017-09-25	E09	36	110.303	WY1604	[L-OrgS-]	2	2
2017-09-25	E09	38	123.908	WY1604	[L-OrgS-]	2	2
2017-09-25	E09	40	129.085	WY1604	[L-OrgS-]	2	2
2017-09-25	E09	42	134.756	WY1604	[L-OrgS-]	2	2
2017-09-25	E09	44	145.571	WY1604	[L-OrgS-]	2	2
2017-09-25	E09	46	153.918	WY1604	[L-OrgS-]	2	2
2017-09-25	E09	48.0167	160.988	WY1604	[L-OrgS-]	2	2
2017-09-25	E09	50	163.269	WY1604	[L-OrgS-]	2	2
2017-09-25	E09	52	167.432	WY1604	[L-OrgS-]	2	2
2017-09-25	E09	54.0167	180.799	WY1604	[L-OrgS-]	2	2
2017-09-25	E09	56	186.011	WY1604	[L-OrgS-]	2	2
2017-09-25	E09	58.0167	185.831	WY1604	[L-OrgS-]	2	2
2017-09-25	E09	60	189.395	WY1604	[L-OrgS-]	2	2
2017-09-25	E09	62	203.873	WY1604	[L-OrgS-]	2	2
2017-09-25	E09	64	205.562	WY1604	[L-OrgS-]	2	2
2017-09-25	E09	66	211.751	WY1604	[L-OrgS-]	2	2
2017-09-25	E09	68.0167	216.646	WY1604	[L-OrgS-]	2	2
2017-09-25	E09	70	227.065	WY1604	[L-OrgS-]	2	2
2017-09-25	E09	72	232.63	WY1604	[L-OrgS-]	2	2
2017-09-25	E09	74.0167	238.477	WY1604	[L-OrgS-]	2	2
2017-09-25	E09	76	238.513	WY1604	[L-OrgS-]	2	2
2017-09-25	E09	78.0167	238.304	WY1604	[L-OrgS-]	2	2
2017-09-25	E09	80	254.606	WY1604	[L-OrgS-]	2	2
2017-09-25	E09	82.0333	256.765	WY1604	[L-OrgS-]	2	2
2017-09-25	E09	84.0167	257.523	WY1604	[L-OrgS-]	2	2
2017-09-25	E09	86	260.02	WY1604	[L-OrgS-]	2	2
2017-09-25	E09	88.0167	281.113	WY1604	[L-OrgS-]	2	2
2017-09-25	E10	0	1	WY2429	[L-]	2	20
2017-09-25	E10	2	2.3522	WY2429	[L-]	2	20
2017-09-25	E10	4	5.24482	WY2429	[L-]	2	20
2017-09-25	E10	5.98333	11.4524	WY2429	[L-]	2	20
2017-09-25	E10	7.98333	27.0962	WY2429	[L-]	2	20
2017-09-25	E10	9.98333	63.3638	WY2429	[L-]	2	20
2017-09-25	E10	12	125.301	WY2429	[L-]	2	20
2017-09-25	E10	13.9833	172.747	WY2429	[L-]	2	20
2017-09-25	E10	16	204.985	WY2429	[L-]	2	20
2017-09-25	E10	18	221.674	WY2429	[L-]	2	20
2017-09-25	E10	19.9833	229.202	WY2429	[L-]	2	20
2017-09-25	E10	21.9833	235.45	WY2429	[L-]	2	20
2017-09-25	E10	24	246.677	WY2429	[L-]	2	20
2017-09-25	E10	26	248.115	WY2429	[L-]	2	20
2017-09-25	E10	28	249.447	WY2429	[L-]	2	20
2017-09-25	E10	29.9833	254.436	WY2429	[L-]	2	20
2017-09-25	E10	32	253.446	WY2429	[L-]	2	20
2017-09-25	E10	34	255.795	WY2429	[L-]	2	20
2017-09-25	E10	36	248.408	WY2429	[L-]	2	20
2017-09-25	E10	38	252.892	WY2429	[L-]	2	20
2017-09-25	E10	40	247.354	WY2429	[L-]	2	20
2017-09-25	E10	42	240.838	WY2429	[L-]	2	20
2017-09-25	E10	44	239.94	WY2429	[L-]	2	20
2017-09-25	E10	45.9833	235.031	WY2429	[L-]	2	20
2017-09-25	E10	48	230.028	WY2429	[L-]	2	20
2017-09-25	E10	49.9833	222.497	WY2429	[L-]	2	20
2017-09-25	E10	51.9833	214.743	WY2429	[L-]	2	20
2017-09-25	E10	54	212.417	WY2429	[L-]	2	20
2017-09-25	E10	56	206.439	WY2429	[L-]	2	20
2017-09-25	E10	58	197.995	WY2429	[L-]	2	20
2017-09-25	E10	60	195.4	WY2429	[L-]	2	20
2017-09-25	E10	62	188.734	WY2429	[L-]	2	20
2017-09-25	E10	64	181.634	WY2429	[L-]	2	20
2017-09-25	E10	65.9833	173.51	WY2429	[L-]	2	20
2017-09-25	E10	68	168.011	WY2429	[L-]	2	20
2017-09-25	E10	70	166.179	WY2429	[L-]	2	20
2017-09-25	E10	72	160.217	WY2429	[L-]	2	20
2017-09-25	E10	74	156.257	WY2429	[L-]	2	20
2017-09-25	E10	76	151.214	WY2429	[L-]	2	20
2017-09-25	E10	78	144.234	WY2429	[L-]	2	20
2017-09-25	E10	80	143.462	WY2429	[L-]	2	20
2017-09-25	E10	82.0167	140.495	WY2429	[L-]	2	20
2017-09-25	E10	84	136.432	WY2429	[L-]	2	20
2017-09-25	E10	86	132.302	WY2429	[L-]	2	20
2017-09-25	E10	88	134.138	WY2429	[L-]	2	20
2017-09-25	E11	0	1	WY1604	[L-OrgS-]	2	20
2017-09-25	E11	2	2.13818	WY1604	[L-OrgS-]	2	20
2017-09-25	E11	4	4.1028	WY1604	[L-OrgS-]	2	20
2017-09-25	E11	6	6.98405	WY1604	[L-OrgS-]	2	20
2017-09-25	E11	8	11.8839	WY1604	[L-OrgS-]	2	20
2017-09-25	E11	10	19.1624	WY1604	[L-OrgS-]	2	20
2017-09-25	E11	12.0167	31.2547	WY1604	[L-OrgS-]	2	20
2017-09-25	E11	14	53.8175	WY1604	[L-OrgS-]	2	20
2017-09-25	E11	16	100.214	WY1604	[L-OrgS-]	2	20
2017-09-25	E11	18	152.406	WY1604	[L-OrgS-]	2	20
2017-09-25	E11	20	180.387	WY1604	[L-OrgS-]	2	20
2017-09-25	E11	22	195.939	WY1604	[L-OrgS-]	2	20
2017-09-25	E11	24	215.233	WY1604	[L-OrgS-]	2	20
2017-09-25	E11	26	221.256	WY1604	[L-OrgS-]	2	20
2017-09-25	E11	28	228.106	WY1604	[L-OrgS-]	2	20
2017-09-25	E11	30	237.112	WY1604	[L-OrgS-]	2	20
2017-09-25	E11	32	240.678	WY1604	[L-OrgS-]	2	20
2017-09-25	E11	34	246.799	WY1604	[L-OrgS-]	2	20
2017-09-25	E11	36	237.1	WY1604	[L-OrgS-]	2	20
2017-09-25	E11	38	247.259	WY1604	[L-OrgS-]	2	20
2017-09-25	E11	40	242.873	WY1604	[L-OrgS-]	2	20
2017-09-25	E11	42	247.023	WY1604	[L-OrgS-]	2	20
2017-09-25	E11	44	239.421	WY1604	[L-OrgS-]	2	20
2017-09-25	E11	46	233.704	WY1604	[L-OrgS-]	2	20
2017-09-25	E11	48.0167	230.852	WY1604	[L-OrgS-]	2	20
2017-09-25	E11	50	220.872	WY1604	[L-OrgS-]	2	20
2017-09-25	E11	52	211.422	WY1604	[L-OrgS-]	2	20
2017-09-25	E11	54	209.643	WY1604	[L-OrgS-]	2	20
2017-09-25	E11	56	204.1	WY1604	[L-OrgS-]	2	20
2017-09-25	E11	58.0167	192.662	WY1604	[L-OrgS-]	2	20
2017-09-25	E11	60	190.983	WY1604	[L-OrgS-]	2	20
2017-09-25	E11	62	183.234	WY1604	[L-OrgS-]	2	20
2017-09-25	E11	64	175.772	WY1604	[L-OrgS-]	2	20
2017-09-25	E11	66	167.759	WY1604	[L-OrgS-]	2	20
2017-09-25	E11	68.0167	162.212	WY1604	[L-OrgS-]	2	20
2017-09-25	E11	70	162.555	WY1604	[L-OrgS-]	2	20
2017-09-25	E11	72	154.865	WY1604	[L-OrgS-]	2	20
2017-09-25	E11	74.0167	150.195	WY1604	[L-OrgS-]	2	20
2017-09-25	E11	76	144.563	WY1604	[L-OrgS-]	2	20
2017-09-25	E11	78.0167	135.895	WY1604	[L-OrgS-]	2	20
2017-09-25	E11	80	135.898	WY1604	[L-OrgS-]	2	20
2017-09-25	E11	82.0333	132.697	WY1604	[L-OrgS-]	2	20
2017-09-25	E11	84.0167	132.544	WY1604	[L-OrgS-]	2	20
2017-09-25	E11	86	124.117	WY1604	[L-OrgS-]	2	20
2017-09-25	E11	88.0167	128.515	WY1604	[L-OrgS-]	2	20
2017-09-25	F02	0	1	WY2429	[L-]	10	0
2017-09-25	F02	2	1.8829	WY2429	[L-]	10	0
2017-09-25	F02	4	4.22698	WY2429	[L-]	10	0
2017-09-25	F02	6	9.62269	WY2429	[L-]	10	0
2017-09-25	F02	8	21.8549	WY2429	[L-]	10	0
2017-09-25	F02	10	53.7033	WY2429	[L-]	10	0
2017-09-25	F02	12	131.084	WY2429	[L-]	10	0
2017-09-25	F02	14	301.769	WY2429	[L-]	10	0
2017-09-25	F02	16	688.113	WY2429	[L-]	10	0
2017-09-25	F02	18	1195.38	WY2429	[L-]	10	0
2017-09-25	F02	20	1503.34	WY2429	[L-]	10	0
2017-09-25	F02	22	1598.9	WY2429	[L-]	10	0
2017-09-25	F02	24	1692.68	WY2429	[L-]	10	0
2017-09-25	F02	26	1756.19	WY2429	[L-]	10	0
2017-09-25	F02	28	1868.61	WY2429	[L-]	10	0
2017-09-25	F02	30	1884.24	WY2429	[L-]	10	0
2017-09-25	F02	32	1930.53	WY2429	[L-]	10	0
2017-09-25	F02	34	1981.43	WY2429	[L-]	10	0
2017-09-25	F02	36	1950.49	WY2429	[L-]	10	0
2017-09-25	F02	38	1924.05	WY2429	[L-]	10	0
2017-09-25	F02	40	1853.92	WY2429	[L-]	10	0
2017-09-25	F02	42	1782.41	WY2429	[L-]	10	0
2017-09-25	F02	44	1769.03	WY2429	[L-]	10	0
2017-09-25	F02	46	1673.25	WY2429	[L-]	10	0
2017-09-25	F02	48	1595.94	WY2429	[L-]	10	0
2017-09-25	F02	50	1543.41	WY2429	[L-]	10	0
2017-09-25	F02	52	1459.94	WY2429	[L-]	10	0
2017-09-25	F02	54	1402	WY2429	[L-]	10	0
2017-09-25	F02	56	1319.13	WY2429	[L-]	10	0
2017-09-25	F02	58	1257.06	WY2429	[L-]	10	0
2017-09-25	F02	60	1172.49	WY2429	[L-]	10	0
2017-09-25	F02	62	1114.28	WY2429	[L-]	10	0
2017-09-25	F02	64	1054.85	WY2429	[L-]	10	0
2017-09-25	F02	66	995.419	WY2429	[L-]	10	0
2017-09-25	F02	68	915.695	WY2429	[L-]	10	0
2017-09-25	F02	70	897.134	WY2429	[L-]	10	0
2017-09-25	F02	72	838.002	WY2429	[L-]	10	0
2017-09-25	F02	74	768.751	WY2429	[L-]	10	0
2017-09-25	F02	76	721.14	WY2429	[L-]	10	0
2017-09-25	F02	78	668.573	WY2429	[L-]	10	0
2017-09-25	F02	80	646.367	WY2429	[L-]	10	0
2017-09-25	F02	82	592.486	WY2429	[L-]	10	0
2017-09-25	F02	84	568.338	WY2429	[L-]	10	0
2017-09-25	F02	86	539.32	WY2429	[L-]	10	0
2017-09-25	F02	88	508.519	WY2429	[L-]	10	0
2017-09-25	F03	0	1	WY1604	[L-OrgS-]	10	0
2017-09-25	F03	2	1.09816	WY1604	[L-OrgS-]	10	0
2017-09-25	F03	4.01667	1.15919	WY1604	[L-OrgS-]	10	0
2017-09-25	F03	6	1.21425	WY1604	[L-OrgS-]	10	0
2017-09-25	F03	8.01667	1.27004	WY1604	[L-OrgS-]	10	0
2017-09-25	F03	10.0167	1.38562	WY1604	[L-OrgS-]	10	0
2017-09-25	F03	12.0167	1.45621	WY1604	[L-OrgS-]	10	0
2017-09-25	F03	14.0167	1.49514	WY1604	[L-OrgS-]	10	0
2017-09-25	F03	16.0167	1.57382	WY1604	[L-OrgS-]	10	0
2017-09-25	F03	18.0167	1.60359	WY1604	[L-OrgS-]	10	0
2017-09-25	F03	20.0167	1.67622	WY1604	[L-OrgS-]	10	0
2017-09-25	F03	22.0167	1.71679	WY1604	[L-OrgS-]	10	0
2017-09-25	F03	24	1.79122	WY1604	[L-OrgS-]	10	0
2017-09-25	F03	26	1.80812	WY1604	[L-OrgS-]	10	0
2017-09-25	F03	28.0167	1.89072	WY1604	[L-OrgS-]	10	0
2017-09-25	F03	30.0167	1.89341	WY1604	[L-OrgS-]	10	0
2017-09-25	F03	32.0167	1.92843	WY1604	[L-OrgS-]	10	0
2017-09-25	F03	34.0167	2.0054	WY1604	[L-OrgS-]	10	0
2017-09-25	F03	36.0167	2.03479	WY1604	[L-OrgS-]	10	0
2017-09-25	F03	38.0167	2.09934	WY1604	[L-OrgS-]	10	0
2017-09-25	F03	40.0167	2.0944	WY1604	[L-OrgS-]	10	0
2017-09-25	F03	42.0167	2.11859	WY1604	[L-OrgS-]	10	0
2017-09-25	F03	44.0167	2.22027	WY1604	[L-OrgS-]	10	0
2017-09-25	F03	46.0167	2.2136	WY1604	[L-OrgS-]	10	0
2017-09-25	F03	48.0167	2.25399	WY1604	[L-OrgS-]	10	0
2017-09-25	F03	50.0167	2.31771	WY1604	[L-OrgS-]	10	0
2017-09-25	F03	52.0167	2.35996	WY1604	[L-OrgS-]	10	0
2017-09-25	F03	54.0167	2.40337	WY1604	[L-OrgS-]	10	0
2017-09-25	F03	56.0167	2.42963	WY1604	[L-OrgS-]	10	0
2017-09-25	F03	58.0167	2.44539	WY1604	[L-OrgS-]	10	0
2017-09-25	F03	60.0167	2.45832	WY1604	[L-OrgS-]	10	0
2017-09-25	F03	62.0167	2.52089	WY1604	[L-OrgS-]	10	0
2017-09-25	F03	64.0167	2.54931	WY1604	[L-OrgS-]	10	0
2017-09-25	F03	66.0167	2.60425	WY1604	[L-OrgS-]	10	0
2017-09-25	F03	68.0167	2.60297	WY1604	[L-OrgS-]	10	0
2017-09-25	F03	70.0167	2.7017	WY1604	[L-OrgS-]	10	0
2017-09-25	F03	72.0167	2.73999	WY1604	[L-OrgS-]	10	0
2017-09-25	F03	74.0167	2.75271	WY1604	[L-OrgS-]	10	0
2017-09-25	F03	76.0167	2.7404	WY1604	[L-OrgS-]	10	0
2017-09-25	F03	78.0167	2.77522	WY1604	[L-OrgS-]	10	0
2017-09-25	F03	80.0167	2.86713	WY1604	[L-OrgS-]	10	0
2017-09-25	F03	82.0167	2.82029	WY1604	[L-OrgS-]	10	0
2017-09-25	F03	84.0167	2.83871	WY1604	[L-OrgS-]	10	0
2017-09-25	F03	86.0167	2.87796	WY1604	[L-OrgS-]	10	0
2017-09-25	F03	88.0167	2.91203	WY1604	[L-OrgS-]	10	0
2017-09-25	F04	0	1	WY2429	[L-]	10	0.1
2017-09-25	F04	2	2.10933	WY2429	[L-]	10	0.1
2017-09-25	F04	4	4.7456	WY2429	[L-]	10	0.1
2017-09-25	F04	6	10.8144	WY2429	[L-]	10	0.1
2017-09-25	F04	8	25.2183	WY2429	[L-]	10	0.1
2017-09-25	F04	10	60.8403	WY2429	[L-]	10	0.1
2017-09-25	F04	12	144.295	WY2429	[L-]	10	0.1
2017-09-25	F04	14	333.323	WY2429	[L-]	10	0.1
2017-09-25	F04	16	715.323	WY2429	[L-]	10	0.1
2017-09-25	F04	18	1065.26	WY2429	[L-]	10	0.1
2017-09-25	F04	20	1233.15	WY2429	[L-]	10	0.1
2017-09-25	F04	22	1284.5	WY2429	[L-]	10	0.1
2017-09-25	F04	24	1332.85	WY2429	[L-]	10	0.1
2017-09-25	F04	26	1330.08	WY2429	[L-]	10	0.1
2017-09-25	F04	28	1375.13	WY2429	[L-]	10	0.1
2017-09-25	F04	30	1359.59	WY2429	[L-]	10	0.1
2017-09-25	F04	32	1365.06	WY2429	[L-]	10	0.1
2017-09-25	F04	34	1375.86	WY2429	[L-]	10	0.1
2017-09-25	F04	36	1354.43	WY2429	[L-]	10	0.1
2017-09-25	F04	38	1349.9	WY2429	[L-]	10	0.1
2017-09-25	F04	40	1284.1	WY2429	[L-]	10	0.1
2017-09-25	F04	42	1253.4	WY2429	[L-]	10	0.1
2017-09-25	F04	44	1259.65	WY2429	[L-]	10	0.1
2017-09-25	F04	46	1212.27	WY2429	[L-]	10	0.1
2017-09-25	F04	48.0167	1171.18	WY2429	[L-]	10	0.1
2017-09-25	F04	50	1140.33	WY2429	[L-]	10	0.1
2017-09-25	F04	52	1098.6	WY2429	[L-]	10	0.1
2017-09-25	F04	54	1080.75	WY2429	[L-]	10	0.1
2017-09-25	F04	56	1031.95	WY2429	[L-]	10	0.1
2017-09-25	F04	58	990.346	WY2429	[L-]	10	0.1
2017-09-25	F04	60	943.459	WY2429	[L-]	10	0.1
2017-09-25	F04	62	918.894	WY2429	[L-]	10	0.1
2017-09-25	F04	64	874.128	WY2429	[L-]	10	0.1
2017-09-25	F04	66	845.51	WY2429	[L-]	10	0.1
2017-09-25	F04	68	792.211	WY2429	[L-]	10	0.1
2017-09-25	F04	70	781.682	WY2429	[L-]	10	0.1
2017-09-25	F04	72	748.894	WY2429	[L-]	10	0.1
2017-09-25	F04	74	705.604	WY2429	[L-]	10	0.1
2017-09-25	F04	76	619.253	WY2429	[L-]	10	0.1
2017-09-25	F04	78	582.355	WY2429	[L-]	10	0.1
2017-09-25	F04	80	575.362	WY2429	[L-]	10	0.1
2017-09-25	F04	82	521.294	WY2429	[L-]	10	0.1
2017-09-25	F04	84	489.943	WY2429	[L-]	10	0.1
2017-09-25	F04	86	468.549	WY2429	[L-]	10	0.1
2017-09-25	F04	88	450.918	WY2429	[L-]	10	0.1
2017-09-25	F05	0	1	WY1604	[L-OrgS-]	10	0.1
2017-09-25	F05	1.98333	1.10376	WY1604	[L-OrgS-]	10	0.1
2017-09-25	F05	3.98333	1.18608	WY1604	[L-OrgS-]	10	0.1
2017-09-25	F05	5.98333	1.22426	WY1604	[L-OrgS-]	10	0.1
2017-09-25	F05	7.98333	1.27969	WY1604	[L-OrgS-]	10	0.1
2017-09-25	F05	9.98333	1.37453	WY1604	[L-OrgS-]	10	0.1
2017-09-25	F05	11.9833	1.45639	WY1604	[L-OrgS-]	10	0.1
2017-09-25	F05	13.9833	1.54097	WY1604	[L-OrgS-]	10	0.1
2017-09-25	F05	15.9833	1.58515	WY1604	[L-OrgS-]	10	0.1
2017-09-25	F05	17.9833	1.63442	WY1604	[L-OrgS-]	10	0.1
2017-09-25	F05	19.9833	1.70068	WY1604	[L-OrgS-]	10	0.1
2017-09-25	F05	21.9833	1.74384	WY1604	[L-OrgS-]	10	0.1
2017-09-25	F05	23.9833	1.82665	WY1604	[L-OrgS-]	10	0.1
2017-09-25	F05	26	1.85432	WY1604	[L-OrgS-]	10	0.1
2017-09-25	F05	27.9833	1.92961	WY1604	[L-OrgS-]	10	0.1
2017-09-25	F05	29.9833	1.95073	WY1604	[L-OrgS-]	10	0.1
2017-09-25	F05	31.9833	2.00314	WY1604	[L-OrgS-]	10	0.1
2017-09-25	F05	34	2.06082	WY1604	[L-OrgS-]	10	0.1
2017-09-25	F05	35.9833	2.10642	WY1604	[L-OrgS-]	10	0.1
2017-09-25	F05	37.9833	2.16779	WY1604	[L-OrgS-]	10	0.1
2017-09-25	F05	39.9833	2.14626	WY1604	[L-OrgS-]	10	0.1
2017-09-25	F05	41.9833	2.18185	WY1604	[L-OrgS-]	10	0.1
2017-09-25	F05	44	2.30202	WY1604	[L-OrgS-]	10	0.1
2017-09-25	F05	46	2.33339	WY1604	[L-OrgS-]	10	0.1
2017-09-25	F05	48	2.34553	WY1604	[L-OrgS-]	10	0.1
2017-09-25	F05	49.9833	2.38126	WY1604	[L-OrgS-]	10	0.1
2017-09-25	F05	51.9833	2.42296	WY1604	[L-OrgS-]	10	0.1
2017-09-25	F05	53.9833	2.51795	WY1604	[L-OrgS-]	10	0.1
2017-09-25	F05	55.9833	2.51221	WY1604	[L-OrgS-]	10	0.1
2017-09-25	F05	58	2.51761	WY1604	[L-OrgS-]	10	0.1
2017-09-25	F05	60	2.56245	WY1604	[L-OrgS-]	10	0.1
2017-09-25	F05	62	2.61581	WY1604	[L-OrgS-]	10	0.1
2017-09-25	F05	63.9833	2.63818	WY1604	[L-OrgS-]	10	0.1
2017-09-25	F05	65.9833	2.68083	WY1604	[L-OrgS-]	10	0.1
2017-09-25	F05	68	2.69893	WY1604	[L-OrgS-]	10	0.1
2017-09-25	F05	70	2.77493	WY1604	[L-OrgS-]	10	0.1
2017-09-25	F05	71.9833	2.83441	WY1604	[L-OrgS-]	10	0.1
2017-09-25	F05	74	2.88242	WY1604	[L-OrgS-]	10	0.1
2017-09-25	F05	76	2.83618	WY1604	[L-OrgS-]	10	0.1
2017-09-25	F05	78	2.82334	WY1604	[L-OrgS-]	10	0.1
2017-09-25	F05	80	2.95615	WY1604	[L-OrgS-]	10	0.1
2017-09-25	F05	82.0167	2.93437	WY1604	[L-OrgS-]	10	0.1
2017-09-25	F05	84	2.93872	WY1604	[L-OrgS-]	10	0.1
2017-09-25	F05	86	2.98032	WY1604	[L-OrgS-]	10	0.1
2017-09-25	F05	88	3.0524	WY1604	[L-OrgS-]	10	0.1
2017-09-25	F06	0	1	WY2429	[L-]	10	0.5
2017-09-25	F06	2	2.29266	WY2429	[L-]	10	0.5
2017-09-25	F06	4	4.98017	WY2429	[L-]	10	0.5
2017-09-25	F06	6	11.135	WY2429	[L-]	10	0.5
2017-09-25	F06	8	26.0505	WY2429	[L-]	10	0.5
2017-09-25	F06	10	63.6123	WY2429	[L-]	10	0.5
2017-09-25	F06	12	150.378	WY2429	[L-]	10	0.5
2017-09-25	F06	14	345.363	WY2429	[L-]	10	0.5
2017-09-25	F06	16	736.417	WY2429	[L-]	10	0.5
2017-09-25	F06	18	1330.71	WY2429	[L-]	10	0.5
2017-09-25	F06	20	1742.58	WY2429	[L-]	10	0.5
2017-09-25	F06	22	1878.23	WY2429	[L-]	10	0.5
2017-09-25	F06	24	1976.73	WY2429	[L-]	10	0.5
2017-09-25	F06	26	1959.01	WY2429	[L-]	10	0.5
2017-09-25	F06	28	2004.05	WY2429	[L-]	10	0.5
2017-09-25	F06	30	1975.43	WY2429	[L-]	10	0.5
2017-09-25	F06	32	1982.36	WY2429	[L-]	10	0.5
2017-09-25	F06	34	1977.3	WY2429	[L-]	10	0.5
2017-09-25	F06	36	1926.16	WY2429	[L-]	10	0.5
2017-09-25	F06	38	1918.69	WY2429	[L-]	10	0.5
2017-09-25	F06	40	1803.61	WY2429	[L-]	10	0.5
2017-09-25	F06	42	1724.38	WY2429	[L-]	10	0.5
2017-09-25	F06	44	1722.67	WY2429	[L-]	10	0.5
2017-09-25	F06	46	1646.48	WY2429	[L-]	10	0.5
2017-09-25	F06	48.0167	1556.88	WY2429	[L-]	10	0.5
2017-09-25	F06	50	1471.58	WY2429	[L-]	10	0.5
2017-09-25	F06	52	1399.32	WY2429	[L-]	10	0.5
2017-09-25	F06	54	1367.78	WY2429	[L-]	10	0.5
2017-09-25	F06	56	1279.54	WY2429	[L-]	10	0.5
2017-09-25	F06	58	1187.51	WY2429	[L-]	10	0.5
2017-09-25	F06	60	1121.75	WY2429	[L-]	10	0.5
2017-09-25	F06	62	1080.07	WY2429	[L-]	10	0.5
2017-09-25	F06	64	998.18	WY2429	[L-]	10	0.5
2017-09-25	F06	66	949.825	WY2429	[L-]	10	0.5
2017-09-25	F06	68	879.309	WY2429	[L-]	10	0.5
2017-09-25	F06	70	846.136	WY2429	[L-]	10	0.5
2017-09-25	F06	72	805.123	WY2429	[L-]	10	0.5
2017-09-25	F06	74	741.441	WY2429	[L-]	10	0.5
2017-09-25	F06	76	684.995	WY2429	[L-]	10	0.5
2017-09-25	F06	78	631.578	WY2429	[L-]	10	0.5
2017-09-25	F06	80	632.565	WY2429	[L-]	10	0.5
2017-09-25	F06	82.0167	586.521	WY2429	[L-]	10	0.5
2017-09-25	F06	84	553.691	WY2429	[L-]	10	0.5
2017-09-25	F06	86	533.859	WY2429	[L-]	10	0.5
2017-09-25	F06	88	542.544	WY2429	[L-]	10	0.5
2017-09-25	F07	0	1	WY1604	[L-OrgS-]	10	0.5
2017-09-25	F07	1.98333	1.13934	WY1604	[L-OrgS-]	10	0.5
2017-09-25	F07	4	1.24917	WY1604	[L-OrgS-]	10	0.5
2017-09-25	F07	5.98333	1.32833	WY1604	[L-OrgS-]	10	0.5
2017-09-25	F07	7.98333	1.44789	WY1604	[L-OrgS-]	10	0.5
2017-09-25	F07	9.98333	1.67219	WY1604	[L-OrgS-]	10	0.5
2017-09-25	F07	12	1.86144	WY1604	[L-OrgS-]	10	0.5
2017-09-25	F07	13.9833	2.12265	WY1604	[L-OrgS-]	10	0.5
2017-09-25	F07	16	2.39438	WY1604	[L-OrgS-]	10	0.5
2017-09-25	F07	17.9833	2.66752	WY1604	[L-OrgS-]	10	0.5
2017-09-25	F07	19.9833	2.96477	WY1604	[L-OrgS-]	10	0.5
2017-09-25	F07	21.9833	3.30983	WY1604	[L-OrgS-]	10	0.5
2017-09-25	F07	23.9833	3.7756	WY1604	[L-OrgS-]	10	0.5
2017-09-25	F07	26	4.11271	WY1604	[L-OrgS-]	10	0.5
2017-09-25	F07	27.9833	4.61474	WY1604	[L-OrgS-]	10	0.5
2017-09-25	F07	29.9833	5.22207	WY1604	[L-OrgS-]	10	0.5
2017-09-25	F07	31.9833	5.69783	WY1604	[L-OrgS-]	10	0.5
2017-09-25	F07	34	6.28656	WY1604	[L-OrgS-]	10	0.5
2017-09-25	F07	35.9833	6.78824	WY1604	[L-OrgS-]	10	0.5
2017-09-25	F07	37.9833	7.5882	WY1604	[L-OrgS-]	10	0.5
2017-09-25	F07	39.9833	8.13672	WY1604	[L-OrgS-]	10	0.5
2017-09-25	F07	41.9833	8.70298	WY1604	[L-OrgS-]	10	0.5
2017-09-25	F07	44	9.59945	WY1604	[L-OrgS-]	10	0.5
2017-09-25	F07	45.9833	10.3693	WY1604	[L-OrgS-]	10	0.5
2017-09-25	F07	48	11.0965	WY1604	[L-OrgS-]	10	0.5
2017-09-25	F07	49.9833	11.7869	WY1604	[L-OrgS-]	10	0.5
2017-09-25	F07	51.9833	12.555	WY1604	[L-OrgS-]	10	0.5
2017-09-25	F07	53.9833	13.572	WY1604	[L-OrgS-]	10	0.5
2017-09-25	F07	55.9833	14.1946	WY1604	[L-OrgS-]	10	0.5
2017-09-25	F07	58	14.77	WY1604	[L-OrgS-]	10	0.5
2017-09-25	F07	59.9833	15.5631	WY1604	[L-OrgS-]	10	0.5
2017-09-25	F07	61.9833	16.6534	WY1604	[L-OrgS-]	10	0.5
2017-09-25	F07	63.9833	17.2958	WY1604	[L-OrgS-]	10	0.5
2017-09-25	F07	65.9833	18.2212	WY1604	[L-OrgS-]	10	0.5
2017-09-25	F07	68	18.7967	WY1604	[L-OrgS-]	10	0.5
2017-09-25	F07	69.9833	19.8014	WY1604	[L-OrgS-]	10	0.5
2017-09-25	F07	71.9833	20.729	WY1604	[L-OrgS-]	10	0.5
2017-09-25	F07	74	21.5529	WY1604	[L-OrgS-]	10	0.5
2017-09-25	F07	76	22.2136	WY1604	[L-OrgS-]	10	0.5
2017-09-25	F07	78	22.5463	WY1604	[L-OrgS-]	10	0.5
2017-09-25	F07	80	24.204	WY1604	[L-OrgS-]	10	0.5
2017-09-25	F07	82.0167	24.7484	WY1604	[L-OrgS-]	10	0.5
2017-09-25	F07	84	25.0505	WY1604	[L-OrgS-]	10	0.5
2017-09-25	F07	86	25.805	WY1604	[L-OrgS-]	10	0.5
2017-09-25	F07	88	27.2733	WY1604	[L-OrgS-]	10	0.5
2017-09-25	F08	0	1	WY2429	[L-]	10	2
2017-09-25	F08	2	2.39349	WY2429	[L-]	10	2
2017-09-25	F08	4	5.30477	WY2429	[L-]	10	2
2017-09-25	F08	6	11.5732	WY2429	[L-]	10	2
2017-09-25	F08	8	26.5128	WY2429	[L-]	10	2
2017-09-25	F08	10	65.5606	WY2429	[L-]	10	2
2017-09-25	F08	12.0167	154.003	WY2429	[L-]	10	2
2017-09-25	F08	14	354.869	WY2429	[L-]	10	2
2017-09-25	F08	16	772.821	WY2429	[L-]	10	2
2017-09-25	F08	18	1242.63	WY2429	[L-]	10	2
2017-09-25	F08	20	1476.15	WY2429	[L-]	10	2
2017-09-25	F08	22	1567.79	WY2429	[L-]	10	2
2017-09-25	F08	24	1670.99	WY2429	[L-]	10	2
2017-09-25	F08	26	1662.77	WY2429	[L-]	10	2
2017-09-25	F08	28	1685.68	WY2429	[L-]	10	2
2017-09-25	F08	30	1741.41	WY2429	[L-]	10	2
2017-09-25	F08	32	1709.71	WY2429	[L-]	10	2
2017-09-25	F08	34	1711.12	WY2429	[L-]	10	2
2017-09-25	F08	36	1656.88	WY2429	[L-]	10	2
[truncated: 157 more rows]
