# Supplementary material for: Metabolic excretion associated with nutrient–growth dysregulation promotes the rapid evolution of an overt metabolic defect
Source: PLoS Biol. 2020 Aug 24;18(8):e3000757. doi: 10.1371/journal.pbio.3000757 (PMC7470746; doi:10.1371/journal.pbio.3000757)
Supplement: S18 Data — (XLSX) [file pbio.3000757.s035.xlsx]

## Sheet: S14D
Chamber 1				Chamber 2		Chamber 6													Reactor Volum,e (ml)		rate (ml/h)
time	mass	delta(time)	delta(mass)	time	mass	time	mass												43.7		3.7672
998686	1391.1	0	0	998686	1374	998686	1447.5
998686	1391.1	0.0084	0	998686	1374	998686	1447.5												Dt (h)
998686	1391	0.0168	-0.1	998686	1374	998686	1447.4												8.0406
998686	1390.9	0.0252	-0.2	998686	1374	998686	1447.4
998686	1391	0.0336	-0.1	998686	1374	998686	1447.4
998686	1390.8	0.042	-0.3	998686	1373.9	998686	1447.3
998686	1390.8	0.0504	-0.3	998686	1373.9	998686	1447.3
998686	1390.8	0.0588	-0.3	998686	1373.9	998686	1447.3
998686	1390.8	0.0672	-0.3	998686	1373.7	998686	1447.1
998686	1390.8	0.0756	-0.3	998686	1373.7	998686	1447.1
998686	1390.8	0.084	-0.3	998686	1373.7	998686	1447.1
998686	1390.7	0.0924	-0.4	998686	1373.7	998686	1447
998686	1390.7	0.1008	-0.4	998686	1373.7	998686	1447
998686	1390.7	0.1092	-0.4	998686	1373.7	998686	1447
998686	1390.5	0.1176	-0.6	998686	1373.6	998686	1447
998686	1390.5	0.126	-0.6	998686	1373.6	998686	1447
998686	1390.5	0.1344	-0.6	998686	1373.6	998686	1446.9
998686	1390.5	0.1428	-0.6	998686	1373.6	998686	1446.9
998686	1390.5	0.1511	-0.6	998686	1373.5	998686	1446.9
998686	1390.5	0.1595	-0.6	998686	1373.5	998686	1446.9
998686	1390.5	0.1679	-0.6	998686	1373.5	998686	1446.9
998686	1390.4	0.1763	-0.7	998686	1373.4	998686	1446.8
998686	1390.4	0.1847	-0.7	998686	1373.4	998686	1446.8
998686	1390.4	0.1931	-0.7	998686	1373.4	998686	1446.8
998686	1390.3	0.2015	-0.8	998686	1373.3	998686	1446.6
998686	1390.3	0.2099	-0.8	998686	1373.3	998686	1446.6
998686	1390.3	0.2183	-0.8	998686	1373.3	998686	1446.6
998686	1390.2	0.2267	-0.9	998686	1373.2	998686	1446.6
998686	1390.1	0.2351	-1	998686	1373.2	998686	1446.6
998686	1390.1	0.2435	-1	998686	1373.2	998686	1446.6
998686	1390.1	0.2519	-1	998686	1373.1	998686	1446.5
998686	1390.1	0.2603	-1	998686	1373.1	998686	1446.5
998686	1390.1	0.2687	-1	998686	1373.1	998686	1446.5
998686	1390.1	0.2771	-1	998686	1373.1	998686	1446.5
998686	1389.9	0.2855	-1.2	998686	1373	998687	1446.4
998687	1389.9	0.2939	-1.2	998687	1373	998687	1446.4
998687	1389.9	0.3022	-1.2	998687	1373	998687	1446.4
998687	1389.9	0.3106	-1.2	998687	1372.9	998687	1446.2
998687	1389.9	0.319	-1.2	998687	1372.9	998687	1446.3
998687	1389.9	0.3274	-1.2	998687	1372.9	998687	1446.2
998687	1389.8	0.3358	-1.3	998687	1372.8	998687	1446.2
998687	1389.8	0.3442	-1.3	998687	1372.8	998687	1446.1
998687	1389.8	0.3526	-1.3	998687	1372.8	998687	1446.1
998687	1389.7	0.361	-1.4	998687	1372.6	998687	1446.1
998687	1389.7	0.3694	-1.4	998687	1372.7	998687	1446.1
998687	1389.7	0.3778	-1.4	998687	1372.7	998687	1446.1
998687	1389.7	0.3862	-1.4	998687	1372.6	998687	1446.1
998687	1389.5	0.3946	-1.6	998687	1372.5	998687	1445.9
998687	1389.5	0.403	-1.6	998687	1372.5	998687	1445.9
998687	1389.6	0.4114	-1.5	998687	1372.5	998687	1445.9
998687	1389.4	0.4197	-1.7	998687	1372.5	998687	1445.9
998687	1389.4	0.4281	-1.7	998687	1372.5	998687	1445.9
998687	1389.4	0.4365	-1.7	998687	1372.5	998687	1445.9
998687	1389.4	0.4449	-1.7	998687	1372.3	998687	1445.8
998687	1389.4	0.4533	-1.7	998687	1372.3	998687	1445.8
998687	1389.4	0.4617	-1.7	998687	1372.3	998687	1445.7
998687	1389.3	0.4701	-1.8	998687	1372.3	998687	1445.7
998687	1389.3	0.4785	-1.8	998687	1372.3	998687	1445.6
998687	1389.3	0.4869	-1.8	998687	1372.3	998687	1445.6
998687	1389.2	0.4953	-1.9	998687	1372.2	998687	1445.6
998687	1389.2	0.5037	-1.9	998687	1372.2	998687	1445.6
998687	1389.2	0.5121	-1.9	998687	1372.2	998687	1445.6
998687	1389.2	0.5205	-1.9	998687	1372.1	998687	1445.6
998687	1389.1	0.5289	-2	998687	1372.1	998687	1445.4
998687	1389.1	0.5373	-2	998687	1372.1	998687	1445.4
998687	1389.1	0.5456	-2	998687	1372	998687	1445.4
998687	1388.9	0.554	-2.2	998687	1372	998687	1445.4
998687	1388.9	0.5624	-2.2	998687	1372	998687	1445.4
998687	1388.9	0.5708	-2.2	998687	1372	998687	1445.4
998687	1388.9	0.5792	-2.2	998687	1371.9	998687	1445.3
998687	1388.9	0.5876	-2.2	998687	1371.9	998687	1445.3
998687	1388.9	0.596	-2.2	998687	1371.9	998687	1445.3
998687	1388.8	0.6044	-2.3	998687	1371.8	998687	1445.2
998687	1388.8	0.6128	-2.3	998687	1371.8	998687	1445.2
998687	1388.8	0.6212	-2.3	998687	1371.8	998687	1445.1
998687	1388.8	0.6296	-2.3	998687	1371.6	998687	1445.1
998687	1388.6	0.638	-2.5	998687	1371.6	998687	1445.1
998687	1388.6	0.6464	-2.5	998687	1371.6	998687	1445.1
998687	1388.6	0.6548	-2.5	998687	1371.6	998687	1445
998687	1388.6	0.6632	-2.5	998687	1371.6	998687	1444.9
998687	1388.6	0.6716	-2.5	998687	1371.6	998687	1445
998687	1388.6	0.68	-2.5	998687	1371.5	998687	1444.9
998687	1388.5	0.6883	-2.6	998687	1371.5	998687	1444.8
998687	1388.5	0.6967	-2.6	998687	1371.5	998687	1444.8
998687	1388.5	0.7051	-2.6	998687	1371.5	998687	1444.8
998687	1388.3	0.7135	-2.8	998687	1371.4	998687	1444.9
998687	1388.3	0.7219	-2.8	998687	1371.4	998687	1444.7
998687	1388.3	0.7303	-2.8	998687	1371.4	998687	1444.7
998687	1388.3	0.7387	-2.8	998687	1371.3	998687	1444.7
998687	1388.2	0.7471	-2.9	998687	1371.3	998687	1444.7
998687	1388.2	0.7555	-2.9	998687	1371.3	998687	1444.7
998687	1388.2	0.7639	-2.9	998687	1371.2	998687	1444.6
998687	1388.2	0.7723	-2.9	998687	1371.2	998687	1444.6
998687	1388.2	0.7807	-2.9	998687	1371.2	998687	1444.6
998687	1388.2	0.7891	-2.9	998687	1371.1	998687	1444.5
998687	1388.1	0.7975	-3	998687	1371.1	998687	1444.4
998687	1388.1	0.8059	-3	998687	1371.1	998687	1444.5
998687	1388.1	0.8142	-3	998687	1371	998687	1444.4
998687	1388	0.8226	-3.1	998687	1371	998687	1444.4
998687	1388	0.831	-3.1	998687	1371	998687	1444.4
998687	1388	0.8395	-3.1	998687	1371	998687	1444.4
998687	1387.9	0.8479	-3.2	998687	1370.9	998687	1444.3
998687	1387.9	0.8563	-3.2	998687	1370.9	998687	1444.3
998687	1387.9	0.8647	-3.2	998687	1370.9	998687	1444.3
998687	1387.8	0.8731	-3.3	998687	1370.7	998687	1444.2
998687	1387.8	0.8815	-3.3	998687	1370.7	998687	1444.1
998687	1387.7	0.8899	-3.4	998687	1370.7	998687	1444.2
998687	1387.7	0.8983	-3.4	998687	1370.7	998687	1444
998687	1387.8	0.9067	-3.3	998687	1370.7	998687	1444
998687	1387.6	0.915	-3.5	998687	1370.7	998687	1444
998687	1387.6	0.9234	-3.5	998687	1370.6	998687	1443.9
998687	1387.6	0.9318	-3.5	998687	1370.6	998687	1443.9
998687	1387.6	0.9402	-3.5	998687	1370.6	998687	1443.9
998687	1387.6	0.9486	-3.5	998687	1370.5	998687	1443.9
998687	1387.5	0.957	-3.6	998687	1370.5	998687	1443.9
998687	1387.5	0.9654	-3.6	998687	1370.5	998687	1443.9
998687	1387.5	0.9738	-3.6	998687	1370.4	998687	1443.8
998687	1387.4	0.9822	-3.7	998687	1370.4	998687	1443.8
998687	1387.4	0.9906	-3.7	998687	1370.4	998687	1443.8
998687	1387.4	0.999	-3.7	998687	1370.4	998687	1443.8
998687	1387.3	1.0074	-3.8	998687	1370.3	998687	1443.7
998687	1387.3	1.0158	-3.8	998687	1370.3	998687	1443.7
998687	1387.3	1.0242	-3.8	998687	1370.3	998687	1443.7
998687	1387.2	1.0325	-3.9	998687	1370.2	998687	1443.5
998687	1387.2	1.0409	-3.9	998687	1370.2	998687	1443.5
998687	1387.2	1.0493	-3.9	998687	1370.2	998687	1443.5
998687	1387.1	1.0577	-4	998687	1370	998687	1443.5
998687	1387	1.0661	-4.1	998687	1370.1	998687	1443.5
998687	1387	1.0745	-4.1	998687	1370.1	998687	1443.5
998687	1387	1.0829	-4.1	998687	1369.9	998687	1443.4
998687	1387	1.0913	-4.1	998687	1369.9	998687	1443.3
998687	1387	1.0997	-4.1	998687	1369.9	998687	1443.3
998687	1387	1.1081	-4.1	998687	1369.9	998687	1443.3
998687	1386.9	1.1165	-4.2	998687	1369.9	998687	1443.3
998687	1386.8	1.1249	-4.3	998687	1369.9	998687	1443.3
998687	1386.8	1.1333	-4.3	998687	1369.9	998687	1443.3
998687	1386.8	1.1417	-4.3	998687	1369.8	998687	1443.1
998687	1386.8	1.1501	-4.3	998687	1369.8	998687	1443.1
998687	1386.8	1.1584	-4.3	998687	1369.8	998687	1443.1
998687	1386.7	1.1668	-4.4	998687	1369.7	998687	1443.1
998687	1386.7	1.1752	-4.4	998687	1369.7	998687	1443.1
998687	1386.7	1.1836	-4.4	998687	1369.7	998687	1443.1
998687	1386.7	1.192	-4.4	998687	1369.6	998687	1443
998687	1386.6	1.2004	-4.5	998687	1369.6	998687	1443
998687	1386.6	1.2088	-4.5	998687	1369.6	998687	1443
998687	1386.6	1.2172	-4.5	998687	1369.5	998687	1442.9
998687	1386.5	1.2256	-4.6	998687	1369.5	998687	1442.9
998687	1386.4	1.234	-4.7	998687	1369.5	998687	1442.9
998687	1386.4	1.2424	-4.7	998687	1369.4	998687	1442.8
998687	1386.5	1.2508	-4.6	998687	1369.4	998687	1442.7
998687	1386.3	1.2592	-4.8	998687	1369.4	998687	1442.8
998687	1386.3	1.2676	-4.8	998687	1369.4	998687	1442.8
998687	1386.3	1.276	-4.8	998687	1369.3	998687	1442.6
998687	1386.3	1.2844	-4.8	998687	1369.3	998687	1442.6
998688	1386.3	1.2928	-4.8	998688	1369.3	998688	1442.7
998688	1386.2	1.3012	-4.9	998688	1369.2	998688	1442.6
998688	1386.2	1.3096	-4.9	998688	1369.2	998688	1442.6
998688	1386.2	1.318	-4.9	998688	1369.2	998688	1442.5
998688	1386.2	1.3264	-4.9	998688	1369	998688	1442.5
998688	1386.1	1.3348	-5	998688	1369	998688	1442.4
998688	1386.1	1.3432	-5	998688	1369	998688	1442.4
998688	1386.1	1.3516	-5	998688	1369	998688	1442.4
998688	1386	1.36	-5.1	998688	1369	998688	1442.4
998688	1386	1.3684	-5.1	998688	1369	998688	1442.4
998688	1386	1.3768	-5.1	998688	1369	998688	1442.3
998688	1385.9	1.3852	-5.2	998688	1368.8	998688	1442.3
998688	1385.8	1.3936	-5.3	998688	1368.8	998688	1442.3
998688	1385.8	1.402	-5.3	998688	1368.8	998688	1442.3
998688	1385.8	1.4104	-5.3	998688	1368.8	998688	1442.2
998688	1385.9	1.4188	-5.2	998688	1368.8	998688	1442.2
998688	1385.7	1.4272	-5.4	998688	1368.8	998688	1442.2
998688	1385.7	1.4356	-5.4	998688	1368.7	998688	1442.1
998688	1385.7	1.444	-5.4	998688	1368.7	998688	1442.1
998688	1385.7	1.4524	-5.4	998688	1368.7	998688	1442.1
998688	1385.7	1.4608	-5.4	998688	1368.6	998688	1442
998688	1385.6	1.4692	-5.5	998688	1368.6	998688	1442
998688	1385.6	1.4776	-5.5	998688	1368.6	998688	1441.9
998688	1385.6	1.486	-5.5	998688	1368.5	998688	1441.8
998688	1385.5	1.4944	-5.6	998688	1368.5	998688	1441.8
998688	1385.5	1.5028	-5.6	998688	1368.5	998688	1441.9
998688	1385.5	1.5111	-5.6	998688	1368.4	998688	1441.8
998688	1385.4	1.5195	-5.7	998688	1368.4	998688	1441.9
998688	1385.4	1.5279	-5.7	998688	1368.4	998688	1441.7
998688	1385.4	1.5363	-5.7	998688	1368.3	998688	1441.7
998688	1385.3	1.5447	-5.8	998688	1368.2	998688	1441.7
998688	1385.3	1.5531	-5.8	998688	1368.3	998688	1441.8
998688	1385.3	1.5615	-5.8	998688	1368.3	998688	1441.6
998688	1385.3	1.5699	-5.8	998688	1368.1	998688	1441.6
998688	1385.2	1.5783	-5.9	998688	1368.1	998688	1441.6
998688	1385.1	1.5867	-6	998688	1368.1	998688	1441.6
998688	1385.1	1.5951	-6	998688	1368.1	998688	1441.5
998688	1385.1	1.6035	-6	998688	1368.1	998688	1441.5
998688	1385.1	1.6119	-6	998688	1368.1	998688	1441.5
998688	1385.1	1.6203	-6	998688	1367.9	998688	1441.4
998688	1384.9	1.6287	-6.2	998688	1367.9	998688	1441.4
998688	1384.9	1.637	-6.2	998688	1367.9	998688	1441.4
998688	1384.9	1.6454	-6.2	998688	1367.9	998688	1441.3
998688	1384.9	1.6538	-6.2	998688	1367.9	998688	1441.3
998688	1384.9	1.6622	-6.2	998688	1367.9	998688	1441.3
998688	1384.9	1.6706	-6.2	998688	1367.8	998688	1441.2
998688	1384.8	1.679	-6.3	998688	1367.8	998688	1441.2
998688	1384.8	1.6874	-6.3	998688	1367.8	998688	1441.2
998688	1384.8	1.6958	-6.3	998688	1367.8	998688	1441.2
998688	1384.8	1.7042	-6.3	998688	1367.7	998688	1441
998688	1384.7	1.7126	-6.4	998688	1367.7	998688	1441
998688	1384.6	1.721	-6.5	998688	1367.7	998688	1441.1
998688	1384.6	1.7294	-6.5	998688	1367.6	998688	1440.9
998688	1384.6	1.7378	-6.5	998688	1367.6	998688	1440.9
998688	1384.6	1.7462	-6.5	998688	1367.6	998688	1441
998688	1384.6	1.7546	-6.5	998688	1367.5	998688	1440.9
998688	1384.4	1.7629	-6.7	998688	1367.5	998688	1440.8
998688	1384.4	1.7713	-6.7	998688	1367.5	998688	1440.8
998688	1384.4	1.7797	-6.7	998688	1367.4	998688	1440.8
998688	1384.4	1.7881	-6.7	998688	1367.4	998688	1440.9
998688	1384.4	1.7965	-6.7	998688	1367.4	998688	1440.7
998688	1384.4	1.8049	-6.7	998688	1367.3	998688	1440.7
998688	1384.3	1.8133	-6.8	998688	1367.2	998688	1440.7
998688	1384.3	1.8217	-6.8	998688	1367.2	998688	1440.7
998688	1384.3	1.8301	-6.8	998688	1367.2	998688	1440.7
998688	1384.3	1.8385	-6.8	998688	1367.2	998688	1440.6
998688	1384.2	1.8469	-6.9	998688	1367.1	998688	1440.6
998688	1384.2	1.8553	-6.9	998688	1367.1	998688	1440.6
998688	1384.2	1.8637	-6.9	998688	1367.1	998688	1440.5
998688	1384.1	1.8721	-7	998688	1367.1	998688	1440.5
998688	1384.1	1.8804	-7	998688	1367.1	998688	1440.5
998688	1384.1	1.8888	-7	998688	1366.9	998688	1440.2
998688	1384	1.8972	-7.1	998688	1366.9	998688	1440.2
998688	1384	1.9056	-7.1	998688	1366.9	998688	1440.2
998688	1384	1.914	-7.1	998688	1366.9	998688	1440.2
998688	1383.8	1.9224	-7.3	998688	1366.9	998688	1440.2
998688	1383.8	1.9308	-7.3	998688	1366.9	998688	1440.2
998688	1383.8	1.9392	-7.3	998688	1366.8	998688	1440.2
998688	1383.8	1.9476	-7.3	998688	1366.8	998688	1440.2
998688	1383.8	1.956	-7.3	998688	1366.8	998688	1440.1
998688	1383.8	1.9644	-7.3	998688	1366.8	998688	1440.1
998688	1383.8	1.9728	-7.3	998688	1366.7	998688	1440.1
998688	1383.6	1.9812	-7.5	998688	1366.7	998688	1440.1
998688	1383.6	1.9896	-7.5	998688	1366.7	998688	1440.1
998688	1383.6	1.998	-7.5	998688	1366.6	998688	1440
998688	1383.6	2.0064	-7.5	998688	1366.6	998688	1440
998688	1383.6	2.0148	-7.5	998688	1366.6	998688	1440
998688	1383.6	2.0232	-7.5	998688	1366.5	998688	1439.8
998688	1383.5	2.0315	-7.6	998688	1366.5	998688	1439.9
998688	1383.5	2.0399	-7.6	998688	1366.5	998688	1439.9
998688	1383.4	2.0483	-7.7	998688	1366.3	998688	1439.8
998688	1383.4	2.0567	-7.7	998688	1366.4	998688	1439.8
998688	1383.4	2.0651	-7.7	998688	1366.4	998688	1439.8
998688	1383.4	2.0735	-7.7	998688	1366.3	998688	1439.7
998688	1383.3	2.0819	-7.8	998688	1366.2	998688	1439.7
998688	1383.3	2.0903	-7.8	998688	1366.2	998688	1439.7
998688	1383.2	2.0987	-7.9	998688	1366.2	998688	1439.6
998688	1383.2	2.1071	-7.9	998688	1366.2	998688	1439.6
998688	1383.2	2.1155	-7.9	998688	1366.2	998688	1439.5
998688	1383.2	2.1239	-7.9	998688	1366.2	998688	1439.5
998688	1383.2	2.1323	-7.9	998688	1366	998688	1439.5
998688	1383	2.1407	-8.1	998688	1366	998688	1439.5
998688	1383	2.1491	-8.1	998688	1366	998688	1439.5
998688	1383	2.1574	-8.1	998688	1366	998688	1439.3
998688	1383	2.1658	-8.1	998688	1366	998688	1439.3
998688	1383	2.1742	-8.1	998688	1366	998688	1439.3
998688	1383	2.1826	-8.1	998688	1365.9	998688	1439.2
998688	1382.9	2.191	-8.2	998688	1365.9	998688	1439.2
998688	1382.9	2.1994	-8.2	998688	1365.9	998688	1439.2
998688	1382.9	2.2078	-8.2	998688	1365.8	998688	1439.2
998688	1382.8	2.2162	-8.3	998688	1365.8	998688	1439.2
998688	1382.8	2.2246	-8.3	998688	1365.8	998688	1439.2
998688	1382.8	2.233	-8.3	998688	1365.7	998688	1439.1
998688	1382.8	2.2414	-8.3	998688	1365.7	998688	1439.1
998688	1382.7	2.2498	-8.4	998688	1365.7	998688	1439.1
998688	1382.6	2.2582	-8.5	998688	1365.7	998688	1439.1
998688	1382.6	2.2666	-8.5	998688	1365.6	998688	1439
998688	1382.6	2.275	-8.5	998688	1365.6	998688	1439
998688	1382.6	2.2834	-8.5	998688	1365.6	998688	1439
998689	1382.6	2.2918	-8.5	998689	1365.5	998689	1438.9
998689	1382.5	2.3002	-8.6	998689	1365.5	998689	1438.9
998689	1382.4	2.3086	-8.7	998689	1365.5	998689	1438.9
998689	1382.4	2.317	-8.7	998689	1365.3	998689	1438.8
998689	1382.4	2.3254	-8.7	998689	1365.4	998689	1438.8
998689	1382.4	2.3338	-8.7	998689	1365.4	998689	1438.8
998689	1382.4	2.3422	-8.7	998689	1365.2	998689	1438.6
998689	1382.4	2.3506	-8.7	998689	1365.2	998689	1438.6
998689	1382.2	2.359	-8.9	998689	1365.2	998689	1438.6
998689	1382.2	2.3674	-8.9	998689	1365.2	998689	1438.6
998689	1382.2	2.3757	-8.9	998689	1365.2	998689	1438.6
998689	1382.2	2.3841	-8.9	998689	1365.2	998689	1438.6
998689	1382.2	2.3925	-8.9	998689	1365.2	998689	1438.5
998689	1382.2	2.4009	-8.9	998689	1365	998689	1438.4
998689	1382.1	2.4093	-9	998689	1365	998689	1438.4
998689	1382.1	2.4177	-9	998689	1365	998689	1438.4
998689	1382.1	2.4261	-9	998689	1365	998689	1438.4
998689	1382	2.4346	-9.1	998689	1365	998689	1438.4
998689	1382	2.443	-9.1	998689	1365	998689	1438.4
998689	1381.9	2.4514	-9.2	998689	1364.9	998689	1438.3
998689	1381.9	2.4598	-9.2	998689	1364.9	998689	1438.3
998689	1381.9	2.4682	-9.2	998689	1364.9	998689	1438.3
998689	1381.9	2.4766	-9.2	998689	1364.8	998689	1438.2
998689	1381.9	2.485	-9.2	998689	1364.8	998689	1438.2
998689	1381.7	2.4934	-9.4	998689	1364.8	998689	1438.2
998689	1381.7	2.5017	-9.4	998689	1364.7	998689	1438.1
998689	1381.7	2.5101	-9.4	998689	1364.7	998689	1438.1
998689	1381.7	2.5185	-9.4	998689	1364.7	998689	1438.1
998689	1381.7	2.5269	-9.4	998689	1364.6	998689	1438
998689	1381.7	2.5353	-9.4	998689	1364.6	998689	1438
998689	1381.5	2.5437	-9.6	998689	1364.6	998689	1438
998689	1381.5	2.5521	-9.6	998689	1364.6	998689	1438
998689	1381.5	2.5605	-9.6	998689	1364.5	998689	1437.9
998689	1381.5	2.5689	-9.6	998689	1364.5	998689	1437.8
998689	1381.5	2.5773	-9.6	998689	1364.5	998689	1437.8
998689	1381.5	2.5857	-9.6	998689	1364.4	998689	1437.8
998689	1381.5	2.5941	-9.6	998689	1364.4	998689	1437.8
998689	1381.3	2.6025	-9.8	998689	1364.4	998689	1437.8
998689	1381.3	2.6109	-9.8	998689	1364.3	998689	1437.7
998689	1381.3	2.6193	-9.8	998689	1364.2	998689	1437.8
998689	1381.3	2.6276	-9.8	998689	1364.2	998689	1437.6
998689	1381.3	2.636	-9.8	998689	1364.2	998689	1437.6
998689	1381.3	2.6444	-9.8	998689	1364.2	998689	NaN
998689	1381.2	2.6528	-9.9	998689	1364.2	998689	1437.3
				998689	NaN	998689	1437.3
998689	1380.9	2.6696	-10.2	998689	1363.9	998689	1437.3
998689	1380.9	2.678	-10.2	998689	1363.9	998689	1437.3
998689	1380.9	2.6864	-10.2	998689	1363.9	998689	1437.3
998689	1380.9	2.6948	-10.2	998689	1363.9	998689	1437.2
998689	1380.9	2.7032	-10.2	998689	1363.9	998689	1437.2
998689	1380.7	2.7116	-10.4	998689	1363.8	998689	1437.1
998689	1380.7	2.72	-10.4	998689	1363.8	998689	1437.1
998689	1380.7	2.7284	-10.4	998689	1363.8	998689	1437.1
998689	1380.7	2.7368	-10.4	998689	1363.8	998689	1437.1
998689	1380.7	2.7452	-10.4	998689	1363.7	998689	1436.9
998689	1380.7	2.7536	-10.4	998689	1363.7	998689	1437
998689	1380.6	2.762	-10.5	998689	1363.7	998689	1437
998689	1380.6	2.7704	-10.5	998689	1363.6	998689	1436.9
998689	1380.6	2.7787	-10.5	998689	1363.6	998689	1436.8
998689	1380.5	2.7871	-10.6	998689	1363.6	998689	1436.8
998689	1380.5	2.7955	-10.6	998689	1363.5	998689	1436.8
998689	1380.5	2.8039	-10.6	998689	1363.5	998689	1436.8
998689	1380.4	2.8123	-10.7	998689	1363.5	998689	1436.8
998689	1380.4	2.8207	-10.7	998689	1363.3	998689	1436.8
998689	1380.4	2.8291	-10.7	998689	1363.4	998689	1436.7
998689	1380.4	2.8375	-10.7	998689	1363.3	998689	1436.7
998689	1380.3	2.8459	-10.8	998689	1363.3	998689	1436.7
998689	1380.3	2.8543	-10.8	998689	1363.2	998689	1436.6
998689	1380.3	2.8627	-10.8	998689	1363.2	998689	1436.6
998689	1380.1	2.8711	-11	998689	1363.2	998689	1436.6
998689	1380.1	2.8795	-11	998689	1363.2	998689	1436.5
998689	1380.1	2.8879	-11	998689	1363.3	998689	1436.5
998689	1380.1	2.8963	-11	998689	1363.1	998689	1436.5
998689	1380.1	2.9046	-11	998689	1363.1	998689	1436.4
998689	1380.1	2.913	-11	998689	1363.1	998689	1436.4
998689	1380	2.9214	-11.1	998689	1363.1	998689	1436.4
998689	1379.9	2.9298	-11.2	998689	1362.9	998689	1436.3
998689	1379.9	2.9382	-11.2	998689	1362.9	998689	1436.2
998689	1379.9	2.9466	-11.2	998689	1362.9	998689	1436.2
998689	1379.9	2.955	-11.2	998689	1362.9	998689	1436.2
998689	1379.9	2.9634	-11.2	998689	1362.9	998689	1436.1
998689	1379.9	2.9718	-11.2	998689	1362.9	998689	1436.1
998689	1379.8	2.9802	-11.3	998689	1362.8	998689	1436.2
998689	1379.8	2.9886	-11.3	998689	1362.8	998689	1436
998689	1379.8	2.997	-11.3	998689	1362.8	998689	1436.1
998689	1379.6	3.0054	-11.5	998689	1362.7	998689	1436
998689	1379.6	3.0138	-11.5	998689	1362.7	998689	1436.1
998689	1379.6	3.0222	-11.5	998689	1362.7	998689	1435.9
998689	1379.6	3.0305	-11.5	998689	1362.7	998689	1435.9
998689	1379.6	3.0389	-11.5	998689	1362.6	998689	1435.9
998689	1379.6	3.0473	-11.5	998689	1362.6	998689	1435.9
998689	1379.5	3.0557	-11.6	998689	1362.6	998689	1435.9
998689	1379.5	3.0641	-11.6	998689	1362.5	998689	1435.8
998689	1379.5	3.0725	-11.6	998689	1362.5	998689	1435.8
998689	1379.4	3.0809	-11.7	998689	1362.5	998689	1435.8
998689	1379.4	3.0893	-11.7	998689	1362.3	998689	1435.7
998689	1379.4	3.0977	-11.7	998689	1362.3	998689	1435.7
998689	1379.4	3.1061	-11.7	998689	1362.4	998689	1435.7
998689	1379.3	3.1145	-11.8	998689	1362.4	998689	1435.7
998689	1379.3	3.1229	-11.8	998689	1362.2	998689	1435.6
998689	1379.3	3.1313	-11.8	998689	1362.2	998689	1435.6
998689	1379.2	3.1397	-11.9	998689	1362.2	998689	1435.6
998689	1379.2	3.1481	-11.9	998689	1362.2	998689	1435.5
998689	1379.2	3.1564	-11.9	998689	1362.2	998689	1435.5
998689	1379.1	3.1648	-12	998689	1362.2	998689	1435.4
998689	1379.1	3.1732	-12	998689	1362	998689	1435.4
998689	1379	3.1816	-12.1	998689	1362	998689	1435.3
998689	1379	3.19	-12.1	998689	1362	998689	1435.4
998689	1379	3.1984	-12.1	998689	1362	998689	1435.3
998689	1379	3.2068	-12.1	998689	1362	998689	1435.3
998689	1379	3.2152	-12.1	998689	1362	998689	1435.3
998689	1378.8	3.2236	-12.3	998689	1361.9	998689	1435.2
998689	1378.8	3.232	-12.3	998689	1361.9	998689	1435.1
998689	1378.8	3.2404	-12.3	998689	1361.9	998689	1435.1
998689	1378.8	3.2488	-12.3	998689	1361.8	998689	1435.1
998689	1378.8	3.2572	-12.3	998689	1361.8	998689	1435.1
998689	1378.8	3.2656	-12.3	998689	1361.8	998689	1435.1
998689	1378.6	3.274	-12.5	998689	1361.7	998689	1435.1
998689	1378.6	3.2824	-12.5	998689	1361.7	998689	1435
998690	1378.6	3.2907	-12.5	998690	1361.7	998690	1435
998690	1378.6	3.2991	-12.5	998690	1361.7	998690	1435
998690	1378.6	3.3075	-12.5	998690	1361.6	998690	1434.9
998690	1378.6	3.3159	-12.5	998690	1361.6	998690	1434.9
998690	1378.5	3.3243	-12.6	998690	1361.6	998690	1434.9
998690	1378.5	3.3327	-12.6	998690	1361.5	998690	1434.8
998690	1378.5	3.3411	-12.6	998690	1361.5	998690	1434.8
998690	1378.5	3.3495	-12.6	998690	1361.5	998690	1434.8
998690	1378.4	3.3579	-12.7	998690	1361.4	998690	1434.7
998690	1378.4	3.3663	-12.7	998690	1361.4	998690	1434.7
998690	1378.3	3.3747	-12.8	998690	1361.4	998690	1434.7
998690	1378.3	3.3831	-12.8	998690	1361.2	998690	1434.6
998690	1378.3	3.3915	-12.8	998690	1361.2	998690	1434.6
998690	1378.3	3.3999	-12.8	998690	1361.2	998690	1434.6
998690	1378.1	3.4082	-13	998690	1361.2	998690	1434.6
998690	1378.1	3.4166	-13	998690	1361.2	998690	1434.5
998690	1378.1	3.425	-13	998690	1361.1	998690	1434.5
998690	1378.1	3.4334	-13	998690	1361.1	998690	1434.5
998690	1378.1	3.4418	-13	998690	1361.1	998690	1434.3
998690	1378.1	3.4502	-13	998690	1361.1	998690	1434.3
998690	1378	3.4586	-13.1	998690	1361.1	998690	1434.3
998690	1378	3.467	-13.1	998690	1361	998690	1434.3
998690	1378	3.4754	-13.1	998690	1361	998690	1434.3
998690	1378	3.4838	-13.1	998690	1361	998690	1434.3
998690	1377.8	3.4922	-13.3	998690	1360.9	998690	1434.2
998690	1377.8	3.5006	-13.3	998690	1360.9	998690	1434.2
998690	1377.8	3.509	-13.3	998690	1360.9	998690	1434.2
998690	1377.7	3.5174	-13.4	998690	1360.8	998690	1434.1
998690	1377.7	3.5258	-13.4	998690	1360.8	998690	1434.1
998690	1377.7	3.5341	-13.4	998690	1360.8	998690	1434.1
998690	1377.7	3.5425	-13.4	998690	1360.7	998690	1434.1
998690	1377.7	3.5509	-13.4	998690	1360.7	998690	1434
998690	1377.7	3.5593	-13.4	998690	1360.7	998690	1434
998690	1377.6	3.5677	-13.5	998690	1360.6	998690	1434
998690	1377.5	3.5761	-13.6	998690	1360.6	998690	1433.9
998690	1377.5	3.5845	-13.6	998690	1360.6	998690	1433.9
998690	1377.5	3.5929	-13.6	998690	1360.6	998690	1433.9
998690	1377.5	3.6013	-13.6	998690	1360.5	998690	1433.7
998690	1377.5	3.6097	-13.6	998690	1360.5	998690	1433.7
998690	1377.5	3.6181	-13.6	998690	1360.5	998690	1433.7
998690	1377.4	3.6265	-13.7	998690	1360.3	998690	1433.7
998690	1377.4	3.6349	-13.7	998690	1360.4	998690	1433.6
998690	1377.4	3.6433	-13.7	998690	1360.4	998690	1433.5
998690	1377.3	3.6517	-13.8	998690	1360.2	998690	1433.7
998690	1377.3	3.6601	-13.8	998690	1360.2	998690	1433.6
998690	1377.3	3.6685	-13.8	998690	1360.2	998690	1433.6
998690	1377.1	3.6769	-14	998690	1360.1	998690	1433.6
998690	1377.1	3.6853	-14	998690	1360.1	998690	1433.5
998690	1377.1	3.6937	-14	998690	1360.1	998690	1433.5
998690	1377.1	3.7021	-14	998690	1360.1	998690	1433.5
998690	1377.1	3.7105	-14	998690	1360.1	998690	1433.4
998690	1377.1	3.7189	-14	998690	1360.1	998690	1433.4
998690	1377.1	3.7273	-14	998690	1360.1	998690	1433.4
998690	1376.9	3.7357	-14.2	998690	1359.9	998690	1433.3
998690	1376.9	3.744	-14.2	998690	1359.9	998690	1433.3
998690	1376.9	3.7524	-14.2	998690	1359.9	998690	1433.3
998690	1376.9	3.7608	-14.2	998690	1359.9	998690	1433.1
998690	1376.9	3.7692	-14.2	998690	1359.9	998690	1433.1
998690	1376.9	3.7776	-14.2	998690	1359.9	998690	1433.1
998690	1376.8	3.786	-14.3	998690	1359.8	998690	1433.1
998690	1376.8	3.7944	-14.3	998690	1359.8	998690	1433.1
998690	1376.8	3.8028	-14.3	998690	1359.8	998690	1433.1
998690	1376.7	3.8112	-14.4	998690	1359.7	998690	1433.1
998690	1376.7	3.8196	-14.4	998690	1359.7	998690	1433
998690	1376.7	3.828	-14.4	998690	1359.7	998690	1433
998690	1376.6	3.8364	-14.5	998690	1359.6	998690	1433
998690	1376.6	3.8448	-14.5	998690	1359.6	998690	1432.9
998690	1376.6	3.8532	-14.5	998690	1359.6	998690	1432.8
998690	1376.5	3.8616	-14.6	998690	1359.6	998690	1432.9
998690	1376.5	3.87	-14.6	998690	1359.5	998690	1432.7
998690	1376.5	3.8783	-14.6	998690	1359.5	998690	1432.8
998690	1376.4	3.8867	-14.7	998690	1359.5	998690	1432.8
998690	1376.4	3.8951	-14.7	998690	1359.4	998690	1432.7
998690	1376.4	3.9035	-14.7	998690	1359.4	998690	1432.7
998690	1376.4	3.9119	-14.7	998690	1359.4	998690	1432.7
998690	1376.2	3.9203	-14.9	998690	1359.3	998690	1432.6
998690	1376.2	3.9287	-14.9	998690	1359.3	998690	1432.6
998690	1376.2	3.9371	-14.9	998690	1359.3	998690	1432.6
998690	1376.2	3.9455	-14.9	998690	1359.1	998690	1432.5
998690	1376.2	3.9539	-14.9	998690	1359.1	998690	1432.5
998690	1376.2	3.9623	-14.9	998690	1359.1	998690	1432.5
998690	1376.1	3.9707	-15	998690	1359.1	998690	1432.5
998690	1376.1	3.9791	-15	998690	1359	998690	1432.4
998690	1376.1	3.9875	-15	998690	1359	998690	1432.4
998690	1376	3.9959	-15.1	998690	1359	998690	1432.3
998690	1376	4.0043	-15.1	998690	1359	998690	1432.2
998690	1376	4.0126	-15.1	998690	1359	998690	1432.2
998690	1376	4.021	-15.1	998690	1359	998690	1432.2
998690	1375.9	4.0294	-15.2	998690	1358.8	998690	1432.2
998690	1375.9	4.0378	-15.2	998690	1358.8	998690	1432.2
998690	1375.9	4.0462	-15.2	998690	1358.8	998690	1432.2
998690	1375.8	4.0546	-15.3	998690	1358.8	998690	1432.1
998690	1375.8	4.063	-15.3	998690	1358.8	998690	1432.1
998690	1375.8	4.0714	-15.3	998690	1358.8	998690	1432.1
998690	1375.7	4.0798	-15.4	998690	1358.7	998690	1432
998690	1375.6	4.0882	-15.5	998690	1358.7	998690	1431.9
998690	1375.6	4.0966	-15.5	998690	1358.7	998690	1432
998690	1375.6	4.105	-15.5	998690	1358.6	998690	1432
998690	1375.6	4.1134	-15.5	998690	1358.6	998690	1431.9
998690	1375.6	4.1218	-15.5	998690	1358.6	998690	1431.9
998690	1375.6	4.1302	-15.5	998690	1358.5	998690	1431.9
998690	1375.4	4.1385	-15.7	998690	1358.5	998690	1431.8
998690	1375.4	4.1469	-15.7	998690	1358.5	998690	1431.8
998690	1375.4	4.1553	-15.7	998690	1358.5	998690	1431.8
998690	1375.4	4.1637	-15.7	998690	1358.4	998690	1431.6
998690	1375.4	4.1721	-15.7	998690	1358.4	998690	1431.6
998690	1375.4	4.1805	-15.7	998690	1358.4	998690	1431.6
998690	1375.3	4.1889	-15.8	998690	1358.3	998690	1431.6
998690	1375.3	4.1973	-15.8	998690	1358.3	998690	1431.6
998690	1375.3	4.2057	-15.8	998690	1358.3	998690	1431.6
998690	1375.2	4.2141	-15.9	998690	1358.2	998690	1431.5
998690	1375.2	4.2225	-15.9	998690	1358.2	998690	1431.5
998690	1375.2	4.2309	-15.9	998690	1358.2	998690	1431.5
998690	1375.1	4.2393	-16	998690	1358.1	998690	1431.5
998690	1375	4.2477	-16.1	998690	1358.1	998690	1431.3
998690	1375	4.2561	-16.1	998690	1358.1	998690	1431.3
998690	1375	4.2645	-16.1	998690	1358	998690	1431.3
998690	1375	4.2729	-16.1	998690	1357.9	998690	1431.3
998690	1375	4.2812	-16.1	998690	1357.9	998690	1431.3
998691	1375	4.2896	-16.1	998691	1357.9	998691	1431.3
998691	1374.8	4.298	-16.3	998691	1357.9	998691	1431.2
998691	1374.8	4.3064	-16.3	998691	1357.8	998691	1431.2
998691	1374.8	4.3148	-16.3	998691	1357.8	998691	1431.2
998691	1374.8	4.3232	-16.3	998691	1357.8	998691	1431.1
998691	1374.8	4.3316	-16.3	998691	1357.8	998691	1431.1
998691	1374.8	4.34	-16.3	998691	1357.8	998691	1431.1
998691	1374.7	4.3484	-16.4	998691	1357.7	998691	1431
998691	1374.7	4.3568	-16.4	998691	1357.7	998691	1431
998691	1374.7	4.3652	-16.4	998691	1357.7	998691	1431
998691	1374.6	4.3736	-16.5	998691	1357.5	998691	1431
998691	1374.6	4.382	-16.5	998691	1357.5	998691	1430.8
998691	1374.6	4.3904	-16.5	998691	1357.5	998691	1430.8
998691	1374.6	4.3988	-16.5	998691	1357.5	998691	1430.8
998691	1374.5	4.4071	-16.6	998691	1357.5	998691	1430.8
998691	1374.5	4.4155	-16.6	998691	1357.5	998691	1430.8
998691	1374.5	4.4239	-16.6	998691	1357.5	998691	1430.8
998691	1374.4	4.4323	-16.7	998691	1357.4	998691	1430.7
998691	1374.4	4.4407	-16.7	998691	1357.4	998691	1430.7
998691	1374.4	4.4491	-16.7	998691	1357.4	998691	1430.7
998691	1374.3	4.4575	-16.8	998691	1357.3	998691	1430.5
998691	1374.3	4.4659	-16.8	998691	1357.3	998691	1430.5
998691	1374.3	4.4743	-16.8	998691	1357.3	998691	1430.5
998691	1374.2	4.4827	-16.9	998691	1357.2	998691	1430.5
998691	1374.2	4.4911	-16.9	998691	1357.2	998691	1430.5
998691	1374.2	4.4995	-16.9	998691	1357.2	998691	1430.5
998691	1374.2	4.5079	-16.9	998691	1357.1	998691	1430.5
998691	1374	4.5163	-17.1	998691	1357.1	998691	1430.4
998691	1374	4.5247	-17.1	998691	1357.1	998691	1430.4
998691	1374	4.5331	-17.1	998691	1357	998691	1430.3
998691	1374	4.5415	-17.1	998691	1357	998691	1430.2
998691	1374	4.5499	-17.1	998691	1356.9	998691	1430.2
998691	1374	4.5583	-17.1	998691	1356.9	998691	1430.2
998691	1373.9	4.5667	-17.2	998691	1356.8	998691	1430.2
998691	1373.9	4.5751	-17.2	998691	1356.8	998691	1430.2
998691	1373.9	4.5835	-17.2	998691	1356.8	998691	1430.2
998691	1373.8	4.5918	-17.3	998691	1356.8	998691	1430.1
998691	1373.8	4.6002	-17.3	998691	1356.8	998691	1430.1
998691	1373.8	4.6086	-17.3	998691	1356.8	998691	1430.1
998691	1373.7	4.617	-17.4	998691	1356.7	998691	1430
998691	1373.7	4.6254	-17.4	998691	1356.7	998691	1429.9
998691	1373.7	4.6338	-17.4	998691	1356.7	998691	1429.9
998691	1373.6	4.6422	-17.5	998691	1356.6	998691	1429.9
998691	1373.6	4.6506	-17.5	998691	1356.6	998691	1429.9
998691	1373.6	4.659	-17.5	998691	1356.6	998691	1429.9
998691	1373.6	4.6674	-17.5	998691	1356.5	998691	1429.9
998691	1373.4	4.6758	-17.7	998691	1356.5	998691	1429.8
998691	1373.4	4.6842	-17.7	998691	1356.5	998691	1429.8
998691	1373.4	4.6926	-17.7	998691	1356.4	998691	1429.7
998691	1373.4	4.701	-17.7	998691	1356.4	998691	1429.7
998691	1373.4	4.7094	-17.7	998691	1356.4	998691	1429.6
998691	1373.4	4.7178	-17.7	998691	1356.4	998691	1429.6
998691	1373.2	4.7262	-17.9	998691	1356.3	998691	1429.6
998691	1373.2	4.7346	-17.9	998691	1356.3	998691	1429.6
998691	1373.2	4.743	-17.9	998691	1356.3	998691	1429.6
998691	1373.2	4.7514	-17.9	998691	1356.2	998691	1429.5
998691	1373.2	4.7597	-17.9	998691	1356.2	998691	1429.5
998691	1373.2	4.7681	-17.9	998691	1356.2	998691	1429.5
998691	1373.1	4.7765	-18	998691	1356.1	998691	1429.3
998691	1373.1	4.7849	-18	998691	1356.1	998691	1429.4
998691	1373.1	4.7933	-18	998691	1356.1	998691	1429.4
998691	1373.1	4.8017	-18	998691	1355.9	998691	1429.4
998691	1373	4.8101	-18.1	998691	1355.9	998691	1429.3
998691	1373	4.8185	-18.1	998691	1356	998691	1429.3
998691	1373	4.8269	-18.1	998691	1356	998691	1429.3
998691	1372.9	4.8353	-18.2	998691	1355.8	998691	1429.2
998691	1372.9	4.8437	-18.2	998691	1355.8	998691	1429.1
998691	1372.9	4.8521	-18.2	998691	1355.8	998691	1429.1
998691	1372.7	4.8605	-18.4	998691	1355.8	998691	1429
998691	1372.7	4.8689	-18.4	998691	1355.8	998691	1429
998691	1372.7	4.8773	-18.4	998691	1355.8	998691	1429
998691	1372.7	4.8856	-18.4	998691	1355.6	998691	1429
998691	1372.7	4.894	-18.4	998691	1355.6	998691	1429
998691	1372.7	4.9024	-18.4	998691	1355.6	998691	1429
998691	1372.7	4.9108	-18.4	998691	1355.6	998691	1428.9
998691	1372.5	4.9192	-18.6	998691	1355.6	998691	1428.9
998691	1372.5	4.9276	-18.6	998691	1355.6	998691	1429
998691	1372.5	4.936	-18.6	998691	1355.5	998691	1428.8
998691	1372.5	4.9444	-18.6	998691	1355.5	998691	1428.7
998691	1372.5	4.9528	-18.6	998691	1355.5	998691	1428.7
998691	1372.5	4.9612	-18.6	998691	1355.4	998691	1428.7
998691	1372.4	4.9696	-18.7	998691	1355.4	998691	1428.7
998691	1372.4	4.978	-18.7	998691	1355.4	998691	1428.7
998691	1372.4	4.9864	-18.7	998691	1355.3	998691	1428.7
998691	1372.3	4.9948	-18.8	998691	1355.3	998691	1428.6
998691	1372.3	5.0032	-18.8	998691	1355.3	998691	1428.6
998691	1372.3	5.0116	-18.8	998691	1355.3	998691	1428.6
998691	1372.2	5.0199	-18.9	998691	1355.2	998691	1428.5
998691	1372.2	5.0283	-18.9	998691	1355.2	998691	1428.5
998691	1372.2	5.0367	-18.9	998691	1355.2	998691	1428.5
998691	1372.1	5.0451	-19	998691	1355.1	998691	1428.4
998691	1372.1	5.0535	-19	998691	1355.1	998691	1428.4
998691	1372	5.0619	-19.1	998691	1355.1	998691	1428.4
998691	1372.1	5.0703	-19	998691	1355	998691	1428.4
998691	1371.9	5.0787	-19.2	998691	1355	998691	1428.3
998691	1371.9	5.0871	-19.2	998691	1355	998691	1428.3
998691	1371.9	5.0955	-19.2	998691	1354.9	998691	1428.2
998691	1371.9	5.1039	-19.2	998691	1354.8	998691	1428.2
998691	1371.9	5.1123	-19.2	998691	1354.8	998691	1428.2
998691	1371.9	5.1207	-19.2	998691	1354.8	998691	1428.2
998691	1371.7	5.1291	-19.4	998691	1354.8	998691	1428.1
998691	1371.7	5.1375	-19.4	998691	1354.8	998691	1428.1
998691	1371.7	5.1459	-19.4	998691	1354.8	998691	1428.2
998691	1371.7	5.1542	-19.4	998691	1354.7	998691	1428
998691	1371.7	5.1626	-19.4	998691	1354.7	998691	1427.9
998691	1371.7	5.171	-19.4	998691	1354.7	998691	1427.9
998691	1371.6	5.1794	-19.5	998691	1354.6	998691	1427.9
998691	1371.6	5.1878	-19.5	998691	1354.6	998691	1427.9
998691	1371.6	5.1962	-19.5	998691	1354.6	998691	1427.9
998691	1371.6	5.2046	-19.5	998691	1354.4	998691	1427.8
998691	1371.5	5.213	-19.6	998691	1354.4	998691	1427.8
998691	1371.5	5.2214	-19.6	998691	1354.4	998691	1427.8
998691	1371.5	5.2298	-19.6	998691	1354.4	998691	1427.8
998691	1371.4	5.2382	-19.7	998691	1354.4	998691	1427.7
998691	1371.4	5.2466	-19.7	998691	1354.4	998691	1427.7
998691	1371.4	5.255	-19.7	998691	1354.3	998691	1427.7
998691	1371.3	5.2634	-19.8	998691	1354.3	998691	1427.6
998691	1371.3	5.2718	-19.8	998691	1354.3	998691	1427.6
998691	1371.3	5.2802	-19.8	998691	1354.3	998691	1427.6
998692	1371.2	5.2885	-19.9	998692	1354.2	998692	1427.5
998692	1371.1	5.2969	-20	998692	1354.2	998692	1427.5
998692	1371.1	5.3053	-20	998692	1354.2	998692	1427.5
998692	1371.1	5.3137	-20	998692	1354.1	998692	NaN
998692	1371.1	5.3221	-20	998692	1354.1	998692	1427.2
998692	1371.1	5.3305	-20	998692	1354.1	998692	1427.2
998692	1371.1	5.3389	-20	998692	NaN	998692	1427.2
				998692	1353.9	998692	1427.2
998692	1370.8	5.3557	-20.3	998692	1353.9	998692	1427.2
998692	1370.8	5.3641	-20.3	998692	1353.7	998692	1427.1
998692	1370.8	5.3725	-20.3	998692	1353.7	998692	1427.1
998692	1370.8	5.3809	-20.3	998692	1353.7	998692	1427.1
998692	1370.8	5.3893	-20.3	998692	1353.7	998692	1427
998692	1370.6	5.3977	-20.5	998692	1353.7	998692	1427
998692	1370.6	5.4061	-20.5	998692	1353.6	998692	1427
998692	1370.7	5.4145	-20.4	998692	1353.6	998692	1426.9
998692	1370.6	5.4229	-20.5	998692	1353.6	998692	1426.9
998692	1370.6	5.4313	-20.5	998692	1353.6	998692	1426.9
998692	1370.5	5.4396	-20.6	998692	1353.5	998692	1426.8
998692	1370.5	5.448	-20.6	998692	1353.5	998692	1426.8
998692	1370.5	5.4564	-20.6	998692	1353.5	998692	1426.8
998692	1370.5	5.4648	-20.6	998692	1353.4	998692	1426.8
998692	1370.5	5.4732	-20.6	998692	1353.4	998692	1426.6
998692	1370.3	5.4816	-20.8	998692	1353.4	998692	1426.7
998692	1370.3	5.49	-20.8	998692	1353.4	998692	1426.7
998692	1370.3	5.4984	-20.8	998692	1353.3	998692	1426.6
998692	1370.3	5.5068	-20.8	998692	1353.3	998692	1426.6
998692	1370.3	5.5152	-20.8	998692	1353.3	998692	1426.6
998692	1370.3	5.5236	-20.8	998692	1353.2	998692	1426.5
998692	1370.1	5.532	-21	998692	1353.2	998692	1426.5
998692	1370.1	5.5404	-21	998692	1353.2	998692	1426.4
998692	1370.1	5.5488	-21	998692	1353.1	998692	1426.4
998692	1370.1	5.5572	-21	998692	1353.1	998692	1426.4
998692	1370.1	5.5655	-21	998692	1353.1	998692	1426.4
998692	1370.1	5.5739	-21	998692	1353	998692	1426.3
998692	1370	5.5823	-21.1	998692	1353	998692	1426.3
998692	1370	5.5907	-21.1	998692	1353	998692	1426.3
998692	1370	5.5991	-21.1	998692	1352.9	998692	1426.3
998692	1369.9	5.6075	-21.2	998692	1352.9	998692	1426.2
998692	1369.8	5.6159	-21.3	998692	1352.9	998692	1426.2
998692	1369.9	5.6243	-21.2	998692	1352.9	998692	1426.1
998692	1369.8	5.6327	-21.3	998692	1352.7	998692	1426.1
998692	1369.8	5.6411	-21.3	998692	1352.7	998692	1426.1
998692	1369.8	5.6495	-21.3	998692	1352.7	998692	1426.1
998692	1369.8	5.6579	-21.3	998692	1352.7	998692	1426
998692	1369.7	5.6663	-21.4	998692	1352.7	998692	1426
998692	1369.6	5.6747	-21.5	998692	1352.6	998692	1426
998692	1369.6	5.6831	-21.5	998692	1352.6	998692	1425.9
998692	1369.6	5.6914	-21.5	998692	1352.6	998692	1425.9
998692	1369.5	5.6998	-21.6	998692	1352.6	998692	1425.8
998692	1369.5	5.7082	-21.6	998692	1352.5	998692	1425.9
998692	1369.5	5.7166	-21.6	998692	1352.5	998692	1425.8
998692	1369.5	5.725	-21.6	998692	1352.5	998692	1425.8
998692	1369.5	5.7334	-21.6	998692	1352.4	998692	1425.7
998692	1369.5	5.7418	-21.6	998692	1352.4	998692	1425.7
998692	1369.3	5.7502	-21.8	998692	1352.4	998692	1425.6
998692	1369.3	5.7586	-21.8	998692	1352.3	998692	1425.7
998692	1369.3	5.767	-21.8	998692	1352.3	998692	1425.5
998692	1369.3	5.7754	-21.8	998692	1352.3	998692	1425.5
998692	1369.3	5.7838	-21.8	998692	1352.3	998692	1425.5
998692	1369.3	5.7922	-21.8	998692	1352.2	998692	1425.5
998692	1369.2	5.8006	-21.9	998692	1352.2	998692	1425.5
998692	1369.2	5.8089	-21.9	998692	1352.2	998692	1425.5
998692	1369.2	5.8173	-21.9	998692	1352.1	998692	1425.4
998692	1369.1	5.8257	-22	998692	1352.1	998692	1425.4
998692	1369.1	5.8341	-22	998692	1352.1	998692	1425.4
998692	1369.1	5.8425	-22	998692	1352	998692	1425.3
998692	1369	5.8509	-22.1	998692	1352	998692	1425.3
998692	1369	5.8593	-22.1	998692	1352	998692	1425.3
998692	1369	5.8677	-22.1	998692	1351.9	998692	1425.2
998692	1369	5.8761	-22.1	998692	1351.9	998692	1425.2
998692	1368.9	5.8845	-22.2	998692	1351.9	998692	1425.2
998692	1368.9	5.8929	-22.2	998692	1351.8	998692	1425.2
998692	1368.9	5.9013	-22.2	998692	1351.8	998692	1425.1
998692	1368.8	5.9097	-22.3	998692	1351.8	998692	1425.1
998692	1368.8	5.9181	-22.3	998692	1351.8	998692	1425
998692	1368.7	5.9265	-22.4	998692	1351.6	998692	1425
998692	1368.7	5.9348	-22.4	998692	1351.6	998692	1425
998692	1368.7	5.9432	-22.4	998692	1351.6	998692	1424.9
998692	1368.7	5.9516	-22.4	998692	1351.6	998692	1424.8
998692	1368.6	5.96	-22.5	998692	1351.6	998692	1424.9
998692	1368.5	5.9684	-22.6	998692	1351.5	998692	1424.9
998692	1368.5	5.9768	-22.6	998692	1351.5	998692	1424.9
998692	1368.5	5.9852	-22.6	998692	1351.5	998692	1424.8
998692	1368.5	5.9936	-22.6	998692	1351.5	998692	1424.7
998692	1368.5	6.002	-22.6	998692	1351.3	998692	1424.6
998692	1368.5	6.0104	-22.6	998692	1351.3	998692	1424.6
998692	1368.4	6.0188	-22.7	998692	1351.3	998692	1424.6
998692	1368.4	6.0272	-22.7	998692	1351.3	998692	1424.6
998692	1368.4	6.0356	-22.7	998692	1351.3	998692	1424.6
998692	1368.3	6.044	-22.8	998692	1351.3	998692	1424.6
998692	1368.3	6.0523	-22.8	998692	1351.3	998692	1424.6
998692	1368.3	6.0607	-22.8	998692	1351.2	998692	1424.5
998692	1368.1	6.0691	-23	998692	1351.2	998692	1424.5
998692	1368.1	6.0775	-23	998692	1351.2	998692	1424.5
998692	1368.1	6.086	-23	998692	1351.1	998692	1424.4
998692	1368.1	6.0943	-23	998692	1351.1	998692	1424.4
998692	1368.1	6.1027	-23	998692	1351.1	998692	1424.4
998692	1368.1	6.1111	-23	998692	1351	998692	1424.3
998692	1368.1	6.1195	-23	998692	1351	998692	1424.3
998692	1368	6.1279	-23.1	998692	1351	998692	1424.3
998692	1368	6.1363	-23.1	998692	1350.9	998692	1424.3
998692	1367.9	6.1447	-23.2	998692	1350.9	998692	1424.1
998692	1367.9	6.1531	-23.2	998692	1350.9	998692	1424.1
998692	1367.9	6.1615	-23.2	998692	1350.8	998692	1424.1
998692	1367.9	6.1699	-23.2	998692	1350.8	998692	1424.2
998692	1367.7	6.1783	-23.4	998692	1350.8	998692	1424
998692	1367.7	6.1867	-23.4	998692	1350.8	998692	1424
998692	1367.7	6.1951	-23.4	998692	1350.7	998692	1424
998692	1367.7	6.2035	-23.4	998692	1350.6	998692	1423.9
998692	1367.7	6.2119	-23.4	998692	1350.7	998692	1423.9
998692	1367.7	6.2203	-23.4	998692	1350.5	998692	1423.8
998692	1367.6	6.2287	-23.5	998692	1350.6	998692	1423.8
998692	1367.6	6.2371	-23.5	998692	1350.6	998692	1423.8
998692	1367.6	6.2455	-23.5	998692	1350.4	998692	1423.8
998692	1367.5	6.2538	-23.6	998692	1350.4	998692	1423.8
998692	1367.5	6.2622	-23.6	998692	1350.4	998692	1423.8
998692	1367.5	6.2706	-23.6	998692	1350.3	998692	1423.7
998692	1367.5	6.279	-23.6	998692	1350.3	998692	1423.7
998693	1367.4	6.2874	-23.7	998693	1350.3	998693	1423.7
998693	1367.4	6.2958	-23.7	998693	1350.3	998693	1423.6
998693	1367.4	6.3042	-23.7	998693	1350.3	998693	1423.6
998693	1367.3	6.3126	-23.8	998693	1350.3	998693	1423.6
998693	1367.3	6.321	-23.8	998693	1350.3	998693	1423.6
998693	1367.3	6.3294	-23.8	998693	1350.1	998693	1423.4
998693	1367.2	6.3378	-23.9	998693	1350.1	998693	1423.5
998693	1367.2	6.3462	-23.9	998693	1350.1	998693	1423.5
998693	1367.2	6.3546	-23.9	998693	1350.1	998693	1423.3
998693	1367	6.363	-24.1	998693	1350.1	998693	1423.3
998693	1367	6.3714	-24.1	998693	1350.1	998693	1423.3
998693	1367	6.3798	-24.1	998693	1350	998693	1423.3
998693	1367	6.3882	-24.1	998693	1350	998693	1423.3
998693	1367	6.3966	-24.1	998693	1350	998693	1423.3
998693	1367	6.4049	-24.1	998693	1349.9	998693	1423.2
998693	1367	6.4134	-24.1	998693	1349.9	998693	1423.1
998693	1366.8	6.4218	-24.3	998693	1349.9	998693	1423.1
998693	1366.8	6.4301	-24.3	998693	1349.8	998693	1423.1
998693	1366.8	6.4385	-24.3	998693	1349.8	998693	1423.1
998693	1366.8	6.4469	-24.3	998693	1349.8	998693	1423.1
998693	1366.8	6.4553	-24.3	998693	1349.7	998693	1423.1
998693	1366.8	6.4637	-24.3	998693	1349.7	998693	1423
998693	1366.7	6.4721	-24.4	998693	1349.7	998693	1423
998693	1366.7	6.4805	-24.4	998693	1349.7	998693	1423
998693	1366.7	6.4889	-24.4	998693	1349.6	998693	1422.8
998693	1366.6	6.4973	-24.5	998693	1349.6	998693	1422.9
998693	1366.6	6.5057	-24.5	998693	1349.6	998693	1422.9
998693	1366.6	6.5141	-24.5	998693	1349.4	998693	1422.8
998693	1366.5	6.5225	-24.6	998693	1349.5	998693	1422.8
998693	1366.4	6.5309	-24.7	998693	1349.5	998693	1422.8
998693	1366.4	6.5393	-24.7	998693	1349.3	998693	1422.7
998693	1366.4	6.5477	-24.7	998693	1349.3	998693	1422.7
998693	1366.4	6.5561	-24.7	998693	1349.4	998693	1422.6
998693	1366.4	6.5645	-24.7	998693	1349.4	998693	1422.6
998693	1366.4	6.5728	-24.7	998693	1349.2	998693	1422.6
998693	1366.2	6.5812	-24.9	998693	1349.2	998693	1422.5
998693	1366.2	6.5896	-24.9	998693	1349.2	998693	1422.6
998693	1366.2	6.598	-24.9	998693	1349.2	998693	1422.4
998693	1366.2	6.6064	-24.9	998693	1349.2	998693	1422.4
998693	1366.2	6.6148	-24.9	998693	1349.2	998693	1422.4
998693	1366.2	6.6232	-24.9	998693	1349	998693	1422.4
998693	1366.2	6.6316	-24.9	998693	1349	998693	1422.4
998693	1366	6.64	-25.1	998693	1349	998693	1422.3
998693	1366	6.6484	-25.1	998693	1349	998693	1422.2
998693	1366	6.6568	-25.1	998693	1349	998693	1422.2
998693	1366	6.6652	-25.1	998693	1349	998693	1422.2
998693	1366	6.6736	-25.1	998693	1348.9	998693	1422.2
998693	1366	6.682	-25.1	998693	1348.9	998693	1422.2
998693	1365.9	6.6904	-25.2	998693	1348.9	998693	1422.2
998693	1365.9	6.6988	-25.2	998693	1348.8	998693	1422.1
998693	1365.9	6.7072	-25.2	998693	1348.8	998693	1422.1
998693	1365.8	6.7156	-25.3	998693	1348.8	998693	1422.1
998693	1365.8	6.7239	-25.3	998693	1348.7	998693	1422.1
998693	1365.8	6.7323	-25.3	998693	1348.7	998693	1422
998693	1365.6	6.7407	-25.5	998693	1348.7	998693	1422
998693	1365.6	6.7491	-25.5	998693	1348.7	998693	1422
998693	1365.6	6.7575	-25.5	998693	1348.6	998693	1421.9
998693	1365.6	6.7659	-25.5	998693	1348.6	998693	1421.9
998693	1365.6	6.7743	-25.5	998693	1348.6	998693	1421.9
998693	1365.6	6.7827	-25.5	998693	1348.5	998693	1421.8
998693	1365.6	6.7911	-25.5	998693	1348.5	998693	1421.7
998693	1365.4	6.7995	-25.7	998693	1348.5	998693	1421.7
998693	1365.4	6.8079	-25.7	998693	1348.4	998693	1421.6
998693	1365.4	6.8163	-25.7	998693	1348.4	998693	1421.6
998693	1365.4	6.8247	-25.7	998693	1348.4	998693	1421.6
998693	1365.4	6.8331	-25.7	998693	1348.3	998693	1421.6
998693	1365.4	6.8415	-25.7	998693	1348.3	998693	1421.6
998693	1365.3	6.8499	-25.8	998693	1348.3	998693	1421.6
998693	1365.3	6.8583	-25.8	998693	1348.2	998693	1421.5
998693	1365.3	6.8667	-25.8	998693	1348.1	998693	1421.5
998693	1365.2	6.8751	-25.9	998693	1348.2	998693	1421.5
998693	1365.2	6.8835	-25.9	998693	1348.1	998693	1421.6
998693	1365.2	6.8919	-25.9	998693	1348	998693	1421.4
998693	1365.1	6.9003	-26	998693	1348	998693	1421.4
998693	1365.1	6.9087	-26	998693	1348	998693	1421.4
998693	1365.1	6.9171	-26	998693	1348	998693	1421.3
998693	1365.1	6.9255	-26	998693	1348	998693	1421.3
998693	1365	6.9339	-26.1	998693	1347.9	998693	1421.3
998693	1365	6.9423	-26.1	998693	1347.9	998693	1421.2
998693	1365	6.9507	-26.1	998693	1347.9	998693	1421.1
998693	1364.8	6.9591	-26.3	998693	1347.9	998693	1421.1
998693	1364.8	6.9674	-26.3	998693	1347.8	998693	1421.1
998693	1364.8	6.9758	-26.3	998693	1347.8	998693	1421.1
998693	1364.8	6.9842	-26.3	998693	1347.8	998693	1421.1
998693	1364.8	6.9926	-26.3	998693	1347.7	998693	1421
998693	1364.8	7.001	-26.3	998693	1347.7	998693	1420.9
998693	1364.6	7.0094	-26.5	998693	1347.7	998693	1421
998693	1364.6	7.0178	-26.5	998693	1347.6	998693	1421
998693	1364.6	7.0262	-26.5	998693	1347.6	998693	1420.8
998693	1364.6	7.0346	-26.5	998693	1347.6	998693	1420.9
998693	1364.6	7.043	-26.5	998693	1347.6	998693	1420.8
998693	1364.6	7.0514	-26.5	998693	1347.5	998693	1420.8
998693	1364.6	7.0598	-26.5	998693	1347.5	998693	1420.8
998693	1364.4	7.0682	-26.7	998693	1347.5	998693	1420.8
998693	1364.4	7.0766	-26.7	998693	1347.4	998693	1420.7
998693	1364.4	7.085	-26.7	998693	1347.4	998693	1420.7
998693	1364.4	7.0934	-26.7	998693	1347.4	998693	1420.7
998693	1364.4	7.1017	-26.7	998693	1347.3	998693	1420.5
998693	1364.4	7.1101	-26.7	998693	1347.3	998693	1420.5
998693	1364.3	7.1185	-26.8	998693	1347.3	998693	1420.5
998693	1364.3	7.1269	-26.8	998693	1347.2	998693	1420.5
998693	1364.3	7.1353	-26.8	998693	1347.2	998693	1420.5
998693	1364.1	7.1437	-27	998693	1347.2	998693	1420.5
998693	1364.1	7.1521	-27	998693	1347.1	998693	1420.5
998693	1364.1	7.1605	-27	998693	1347	998693	1420.3
998693	1364.1	7.1689	-27	998693	1347	998693	1420.4
998693	1364.1	7.1773	-27	998693	1347	998693	1420.3
998693	1364.1	7.1857	-27	998693	1346.9	998693	1420.2
998693	1364.1	7.1941	-27	998693	1346.9	998693	1420.2
998693	1363.9	7.2025	-27.2	998693	1346.9	998693	1420.3
998693	1363.9	7.2109	-27.2	998693	1346.9	998693	1420.1
998693	1363.9	7.2193	-27.2	998693	1346.9	998693	1420.2
998693	1363.9	7.2276	-27.2	998693	1346.9	998693	1420.2
998693	1363.9	7.236	-27.2	998693	1346.8	998693	1420.1
998693	1363.9	7.2444	-27.2	998693	1346.8	998693	1420.1
998693	1363.8	7.2528	-27.3	998693	1346.8	998693	1420.1
998693	1363.8	7.2612	-27.3	998693	1346.6	998693	1420
998693	1363.8	7.2696	-27.3	998693	1346.6	998693	1419.9
998693	1363.6	7.278	-27.5	998693	1346.6	998693	1419.9
998694	1363.6	7.2864	-27.5	998694	1346.6	998694	1419.9
998694	1363.6	7.2948	-27.5	998694	1346.6	998694	1419.9
998694	1363.6	7.3032	-27.5	998694	1346.6	998694	1419.9
998694	1363.6	7.3116	-27.5	998694	1346.6	998694	1419.9
998694	1363.6	7.32	-27.5	998694	1346.5	998694	1419.8
998694	1363.6	7.3284	-27.5	998694	1346.5	998694	1419.8
998694	1363.5	7.3368	-27.6	998694	1346.5	998694	1419.8
998694	1363.4	7.3452	-27.7	998694	1346.4	998694	1419.7
998694	1363.4	7.3536	-27.7	998694	1346.4	998694	1419.7
998694	1363.4	7.362	-27.7	998694	1346.4	998694	1419.7
998694	1363.4	7.3704	-27.7	998694	1346.3	998694	1419.6
998694	1363.3	7.3788	-27.8	998694	1346.3	998694	1419.6
998694	1363.3	7.3871	-27.8	998694	1346.3	998694	1419.6
998694	1363.3	7.3955	-27.8	998694	1346.2	998694	1419.5
998694	1363.3	7.4039	-27.8	998694	1346.2	998694	1419.5
998694	1363.2	7.4123	-27.9	998694	1346.2	998694	1419.4
998694	1363.1	7.4207	-28	998694	1346.1	998694	1419.3
998694	1363.1	7.4291	-28	998694	1346.1	998694	1419.3
998694	1363.1	7.4375	-28	998694	1346.1	998694	1419.4
998694	1363.1	7.4459	-28	998694	1346	998694	1419.4
998694	1363.1	7.4543	-28	998694	1346	998694	1419.3
998694	1363.1	7.4627	-28	998694	1346	998694	1419.3
998694	1362.9	7.4711	-28.2	998694	1346	998694	1419.3
998694	1362.9	7.4795	-28.2	998694	1345.8	998694	1419.2
998694	1362.9	7.4879	-28.2	998694	1345.8	998694	1419.1
998694	1362.9	7.4963	-28.2	998694	1345.8	998694	1419.1
998694	1362.9	7.5047	-28.2	998694	1345.8	998694	1419.1
998694	1362.9	7.5131	-28.2	998694	1345.8	998694	1419.1
998694	1362.8	7.5215	-28.3	998694	1345.9	998694	1419.1
998694	1362.8	7.5299	-28.3	998694	1345.7	998694	1419
998694	1362.8	7.5383	-28.3	998694	1345.7	998694	1419
998694	1362.7	7.5467	-28.4	998694	1345.7	998694	1419
998694	1362.7	7.5551	-28.4	998694	1345.5	998694	1418.9
998694	1362.6	7.5634	-28.5	998694	1345.5	998694	1418.9
998694	1362.6	7.5718	-28.5	998694	1345.5	998694	1418.8
998694	1362.6	7.5802	-28.5	998694	1345.5	998694	1418.8
998694	1362.5	7.5886	-28.6	998694	1345.5	998694	1418.8
998694	1362.5	7.597	-28.6	998694	1345.5	998694	1418.8
998694	1362.5	7.6054	-28.6	998694	1345.5	998694	1418.8
998694	1362.5	7.6138	-28.6	998694	1345.4	998694	1418.7
998694	1362.5	7.6222	-28.6	998694	1345.4	998694	1418.7
998694	1362.4	7.6306	-28.7	998694	1345.4	998694	1418.7
998694	1362.4	7.639	-28.7	998694	1345.3	998694	1418.6
998694	1362.4	7.6474	-28.7	998694	1345.3	998694	1418.5
998694	1362.3	7.6558	-28.8	998694	1345.3	998694	1418.6
998694	1362.2	7.6642	-28.9	998694	1345.2	998694	1418.5
998694	1362.2	7.6726	-28.9	998694	1345.2	998694	1418.5
998694	1362.2	7.681	-28.9	998694	1345.2	998694	1418.5
998694	1362.2	7.6894	-28.9	998694	1345.1	998694	1418.4
998694	1362.2	7.6978	-28.9	998694	1345.1	998694	1418.4
998694	1362.1	7.7062	-29	998694	1345.1	998694	1418.4
998694	1362.1	7.7146	-29	998694	1345	998694	1418.4
998694	1362.1	7.7229	-29	998694	1345	998694	1418.2
998694	1362.1	7.7313	-29	998694	1345	998694	1418.2
998694	1362	7.7397	-29.1	998694	1345	998694	1418.2
998694	1362	7.7481	-29.1	998694	1344.9	998694	1418.2
998694	1362	7.7565	-29.1	998694	1344.9	998694	1418.2
998694	1361.8	7.7649	-29.3	998694	1344.9	998694	1418.2
998694	1361.8	7.7733	-29.3	998694	1344.7	998694	1418.1
998694	1361.8	7.7817	-29.3	998694	1344.8	998694	1418.1
998694	1361.8	7.7901	-29.3	998694	1344.8	998694	1418.1
998694	1361.8	7.7985	-29.3	998694	1344.7	998694	1417.9
998694	1361.8	7.8069	-29.3	998694	1344.7	998694	1417.9
998694	1361.8	7.8153	-29.3	998694	1344.7	998694	1417.9
998694	1361.6	7.8237	-29.5	998694	1344.5	998694	1417.9
998694	1361.6	7.8321	-29.5	998694	1344.6	998694	1417.9
998694	1361.6	7.8405	-29.5	998694	1344.5	998694	1417.9
998694	1361.6	7.8489	-29.5	998694	1344.6	998694	1417.9
998694	1361.6	7.8573	-29.5	998694	1344.4	998694	1417.8
998694	1361.6	7.8656	-29.5	998694	1344.4	998694	1417.8
998694	1361.4	7.874	-29.7	998694	1344.4	998694	1417.8
998694	1361.4	7.8824	-29.7	998694	1344.4	998694	1417.7
998694	1361.4	7.8908	-29.7	998694	1344.4	998694	1417.7
998694	1361.4	7.8992	-29.7	998694	1344.4	998694	1417.7
998694	1361.4	7.9077	-29.7	998694	1344.3	998694	1417.6
998694	1361.4	7.9161	-29.7	998694	1344.3	998694	1417.6
998694	1361.3	7.9244	-29.8	998694	1344.3	998694	1417.6
998694	1361.3	7.9328	-29.8	998694	1344.2	998694	1417.5
998694	1361.3	7.9412	-29.8	998694	1344.2	998694	1417.5
998694	1361.2	7.9496	-29.9	998694	1344.2	998694	1417.5
998694	1361.2	7.958	-29.9	998694	1344.1	998694	1417.4
998694	1361.2	7.9664	-29.9	998694	1344.1	998694	NaN
998694	1361.2	7.9748	-29.9	998694	1344.1	998694	1417.1
998694	1361.1	7.9832	-30	998694	1344	998694	1417.1
998694	1361.1	7.9916	-30	998694	1344	998694	1417.1
998694	1361.1	8	-30	998694	1344	998694	1417.1
				998694	NaN	998694	1417.1
998694	1360.7	8.0168	-30.4	998694	1343.8	998694	1417
998694	1360.7	8.0252	-30.4	998694	1343.8	998694	1416.9
998694	1360.7	8.0336	-30.4	998694	1343.7	998694	1416.9
998694	1360.7	8.042	-30.4	998694	1343.7	998694	1416.9
998694	1360.7	8.0504	-30.4	998694	1343.7	998694	1416.9
998694	1360.6	8.0588	-30.5	998694	1343.6	998694	1416.9
998694	1360.6	8.0672	-30.5	998694	1343.6	998694	1416.8
998694	1360.6	8.0756	-30.5	998694	1343.6	998694	1416.8
998694	1360.6	8.0839	-30.5	998694	1343.6	998694	1416.8
998694	1360.4	8.0923	-30.7	998694	1343.5	998694	1416.8
998694	1360.4	8.1007	-30.7	998694	1343.5	998694	1416.7
998694	1360.4	8.1091	-30.7	998694	1343.5	998694	1416.6
998694	1360.4	8.1175	-30.7	998694	1343.4	998694	1416.7
998694	1360.4	8.1259	-30.7	998694	1343.4	998694	1416.6
998694	1360.4	8.1343	-30.7	998694	1343.4	998694	1416.6
998694	1360.3	8.1427	-30.8	998694	1343.3	998694	1416.6
998694	1360.3	8.1511	-30.8	998694	1343.3	998694	1416.5
998694	1360.3	8.1595	-30.8	998694	1343.3	998694	1416.5
998694	1360.2	8.1679	-30.9	998694	1343.2	998694	1416.4
998694	1360.2	8.1763	-30.9	998694	1343.2	998694	1416.4
998694	1360.2	8.1847	-30.9	998694	1343.2	998694	1416.4
998694	1360.1	8.1931	-31	998694	1343.1	998694	1416.3
998694	1360	8.2015	-31.1	998694	1343.1	998694	1416.3
998694	1360	8.2099	-31.1	998694	1343.1	998694	1416.3
998694	1360	8.2183	-31.1	998694	1343	998694	1416.3
998694	1360	8.2267	-31.1	998694	1342.9	998694	1416.2
998694	1360	8.2351	-31.1	998694	1342.9	998694	1416.2
998694	1360	8.2435	-31.1	998694	1342.9	998694	1416.2
998694	1359.8	8.2519	-31.3	998694	1342.9	998694	1416.2
998694	1359.8	8.2603	-31.3	998694	1343	998694	1416.1
998694	1359.8	8.2687	-31.3	998694	1342.8	998694	1416
998694	1359.8	8.277	-31.3	998694	1342.8	998694	1416
998694	1359.8	8.2854	-31.3	998694	1342.8	998695	1416
998695	1359.8	8.2938	-31.3	998695	1342.8	998695	1416
998695	1359.6	8.3022	-31.5	998695	1342.6	998695	1416
998695	1359.6	8.3106	-31.5	998695	1342.6	998695	1415.9
998695	1359.6	8.319	-31.5	998695	1342.6	998695	1415.9
998695	1359.6	8.3274	-31.5	998695	1342.6	998695	1415.9
998695	1359.6	8.3358	-31.5	998695	1342.6	998695	1415.8
998695	1359.6	8.3442	-31.5	998695	1342.6	998695	1415.8
998695	1359.6	8.3526	-31.5	998695	1342.5	998695	1415.8
998695	1359.5	8.361	-31.6	998695	1342.5	998695	1415.8
998695	1359.5	8.3694	-31.6	998695	1342.5	998695	1415.7
998695	1359.5	8.3778	-31.6	998695	1342.5	998695	1415.7
998695	1359.4	8.3862	-31.7	998695	1342.4	998695	1415.7
998695	1359.4	8.3946	-31.7	998695	1342.4	998695	1415.6
998695	1359.4	8.403	-31.7	998695	1342.4	998695	1415.6
998695	1359.3	8.4114	-31.8	998695	1342.3	998695	1415.6
998695	1359.2	8.4198	-31.9	998695	1342.3	998695	1415.5
998695	1359.3	8.4282	-31.8	998695	1342.3	998695	1415.5
998695	1359.2	8.4366	-31.9	998695	1342.2	998695	1415.5
998695	1359.2	8.4449	-31.9	998695	1342.2	998695	1415.4
998695	1359.2	8.4533	-31.9	998695	1342.2	998695	1415.4
998695	1359.2	8.4617	-31.9	998695	1342.1	998695	1415.4
998695	1359	8.4701	-32.1	998695	1342.1	998695	1415.3
998695	1359	8.4785	-32.1	998695	1342.1	998695	1415.2
998695	1359	8.4869	-32.1	998695	1342	998695	1415.2
998695	1359	8.4953	-32.1	998695	1342	998695	1415.2
998695	1359	8.5037	-32.1	998695	1342	998695	1415.1
998695	1359	8.5121	-32.1	998695	1342	998695	1415.1
998695	1358.8	8.5205	-32.3	998695	1341.9	998695	1415.1
998695	1358.8	8.5289	-32.3	998695	1341.9	998695	1415.1
998695	1358.8	8.5373	-32.3	998695	1341.9	998695	1415.1
998695	1358.8	8.5457	-32.3	998695	1341.8	998695	1415.1
998695	1358.8	8.5541	-32.3	998695	1341.8	998695	1415
998695	1358.8	8.5625	-32.3	998695	1341.8	998695	1415
998695	1358.7	8.5709	-32.4	998695	1341.7	998695	1415
998695	1358.7	8.5793	-32.4	998695	1341.7	998695	1414.9
998695	1358.7	8.5877	-32.4	998695	1341.7	998695	1414.9
998695	1358.6	8.5961	-32.5	998695	1341.6	998695	1414.9
998695	1358.6	8.6044	-32.5	998695	1341.6	998695	1414.8
998695	1358.6	8.6128	-32.5	998695	1341.6	998695	1414.8
998695	1358.6	8.6212	-32.5	998695	1341.5	998695	1414.8
998695	1358.5	8.6296	-32.6	998695	1341.5	998695	1414.7
998695	1358.5	8.638	-32.6	998695	1341.5	998695	1414.7
998695	1358.5	8.6464	-32.6	998695	1341.5	998695	1414.7
998695	1358.3	8.6549	-32.8	998695	1341.4	998695	1414.7
998695	1358.3	8.6633	-32.8	998695	1341.4	998695	1414.5
998695	1358.3	8.6717	-32.8	998695	1341.4	998695	1414.5
998695	1358.3	8.6801	-32.8	998695	1341.2	998695	1414.5
998695	1358.3	8.6885	-32.8	998695	1341.2	998695	1414.5
998695	1358.3	8.6969	-32.8	998695	1341.2	998695	1414.5
998695	1358.3	8.7053	-32.8	998695	1341.2	998695	1414.5
998695	1358.1	8.7137	-33	998695	1341.3	998695	1414.5
998695	1358.1	8.722	-33	998695	1341.1	998695	1414.4
998695	1358.1	8.7304	-33	998695	1341.1	998695	1414.4
998695	1358.1	8.7388	-33	998695	1341.1	998695	1414.2
998695	1358.1	8.7472	-33	998695	1341.1	998695	1414.3
998695	1358.1	8.7556	-33	998695	1341	998695	1414.3
998695	1358	8.764	-33.1	998695	1341	998695	1414.2
998695	1358	8.7724	-33.1	998695	1341	998695	1414.2
998695	1358	8.7808	-33.1	998695	1340.9	998695	1414.1
998695	1357.9	8.7892	-33.2	998695	1340.9	998695	1414.1
998695	1357.9	8.7976	-33.2	998695	1340.9	998695	1414.1
998695	1357.9	8.806	-33.2	998695	1340.9	998695	1414.1
998695	1357.7	8.8144	-33.4	998695	1340.8	998695	1414.1
998695	1357.7	8.8228	-33.4	998695	1340.8	998695	1414
998695	1357.7	8.8312	-33.4	998695	1340.8	998695	1414
998695	1357.7	8.8396	-33.4	998695	1340.7	998695	1413.9
998695	1357.7	8.8479	-33.4	998695	1340.7	998695	1413.9
998695	1357.7	8.8563	-33.4	998695	1340.7	998695	1413.9
998695	1357.7	8.8647	-33.4	998695	1340.6	998695	1413.8
998695	1357.5	8.8731	-33.6	998695	1340.6	998695	1413.8
998695	1357.5	8.8815	-33.6	998695	1340.6	998695	1413.8
998695	1357.5	8.8899	-33.6	998695	1340.5	998695	1413.8
998695	1357.5	8.8983	-33.6	998695	1340.5	998695	1413.7
998695	1357.5	8.9067	-33.6	998695	1340.5	998695	1413.7
998695	1357.5	8.9151	-33.6	998695	1340.4	998695	1413.7
998695	1357.3	8.9235	-33.8	998695	1340.4	998695	1413.7
998695	1357.3	8.9319	-33.8	998695	1340.4	998695	1413.6
998695	1357.3	8.9403	-33.8	998695	1340.4	998695	1413.6
998695	1357.3	8.9487	-33.8	998695	1340.2	998695	1413.6
998695	1357.3	8.9571	-33.8	998695	1340.2	998695	1413.5
998695	1357.3	8.9654	-33.8	998695	1340.2	998695	1413.5
998695	1357.2	8.9738	-33.9	998695	1340.3	998695	1413.5
998695	1357.2	8.9822	-33.9	998695	1340.1	998695	1413.4
998695	1357.2	8.9906	-33.9	998695	1340.1	998695	1413.4
998695	1357.2	8.999	-33.9	998695	1340.1	998695	1413.4
998695	1357.1	9.0074	-34	998695	1340	998695	1413.3
998695	1357.1	9.0158	-34	998695	1340	998695	1413.3
998695	1357.1	9.0242	-34	998695	1340	998695	1413.3
998695	1357	9.0326	-34.1	998695	1340	998695	1413.3
998695	1357	9.041	-34.1	998695	1340	998695	1413.1
998695	1357	9.0494	-34.1	998695	1339.9	998695	1413.1
998695	1356.8	9.0578	-34.3	998695	1339.9	998695	1413.1
998695	1356.8	9.0662	-34.3	998695	1339.9	998695	1413
998695	1356.8	9.0746	-34.3	998695	1339.9	998695	1413
998695	1356.8	9.083	-34.3	998695	1339.8	998695	1413.1
998695	1356.8	9.0913	-34.3	998695	1339.8	998695	1412.9
998695	1356.8	9.0997	-34.3	998695	1342.3	998695	1412.9
998695	1356.8	9.1081	-34.3	998695	1339.7	998695	1412.9
998695	1356.6	9.1165	-34.5	998695	1339.7	998695	1412.9
998695	1356.6	9.1249	-34.5	998695	1339.7	998695	1412.9
998695	1356.6	9.1333	-34.5	998695	1339.6	998695	1412.9
998695	1356.6	9.1417	-34.5	998695	1339.6	998695	1412.8
998695	1356.6	9.1501	-34.5	998695	1339.6	998695	1412.8
998695	1356.6	9.1585	-34.5	998695	1339.5	998695	1412.8
998695	1356.4	9.1669	-34.7	998695	1339.5	998695	1412.7
998695	1356.4	9.1753	-34.7	998695	1339.5	998695	1412.7
998695	1356.4	9.1837	-34.7	998695	1339.4	998695	1412.7
998695	1356.3	9.1921	-34.8	998695	1339.3	998695	1412.6
998695	1356.4	9.2005	-34.7	998695	1339.4	998695	1412.6
998695	1356.4	9.2089	-34.7	998695	1339.3	998695	1412.6
998695	1356.3	9.2172	-34.8	998695	1339.3	998695	1412.6
998695	1356.3	9.2256	-34.8	998695	1339.3	998695	1412.5
998695	1356.3	9.234	-34.8	998695	1339.3	998695	1412.5
998695	1356.2	9.2424	-34.9	998695	1339.2	998695	1412.5
998695	1356.2	9.2509	-34.9	998695	1339.2	998695	1412.3
998695	1356.2	9.2593	-34.9	998695	1339.2	998695	1412.3
998695	1356.2	9.2677	-34.9	998695	1339	998695	1412.4
998695	1356	9.2761	-35.1	998695	1339	998695	1412.3
998695	1356	9.2845	-35.1	998695	1339	998695	1412.3
998696	1356	9.2929	-35.1	998696	1338.9	998696	1412.3
998696	1356	9.3013	-35.1	998696	1338.9	998696	1412.2
998696	1356	9.3097	-35.1	998696	1338.9	998696	1412.2
998696	1356	9.3181	-35.1	998696	1338.9	998696	1412.1
998696	1355.9	9.3265	-35.2	998696	1338.9	998696	1412.1
998696	1355.8	9.3349	-35.3	998696	1338.9	998696	1412.1
998696	1355.8	9.3433	-35.3	998696	1338.8	998696	1412.1
998696	1355.8	9.3517	-35.3	998696	1338.8	998696	1412.1
998696	1355.8	9.3601	-35.3	998696	1338.8	998696	1412
998696	1355.8	9.3684	-35.3	998696	1338.8	998696	1412
998696	1355.8	9.3768	-35.3	998696	1338.7	998696	1412
998696	1355.6	9.3852	-35.5	998696	1338.7	998696	1411.9
998696	1355.6	9.3936	-35.5	998696	1338.7	998696	1411.9
998696	1355.6	9.4021	-35.5	998696	1338.6	998696	1411.9
998696	1355.6	9.4105	-35.5	998696	1338.6	998696	1411.8
998696	1355.6	9.4188	-35.5	998696	1338.6	998696	1411.8
998696	1355.6	9.4272	-35.5	998696	1338.5	998696	1411.8
998696	1355.5	9.4356	-35.6	998696	1338.5	998696	1411.7
998696	1355.5	9.444	-35.6	998696	1338.5	998696	1411.7
998696	1355.5	9.4524	-35.6	998696	1338.4	998696	1411.7
998696	1355.4	9.4608	-35.7	998696	1338.4	998696	1411.6
998696	1355.4	9.4692	-35.7	998696	1338.4	998696	1411.6
998696	1355.4	9.4776	-35.7	998696	1338.3	998696	1411.5
998696	1355.3	9.486	-35.8	998696	1338.3	998696	1411.5
998696	1355.2	9.4944	-35.9	998696	1338.3	998696	1411.5
998696	1355.2	9.5028	-35.9	998696	1338.3	998696	1411.4
998696	1355.2	9.5112	-35.9	998696	1338.1	998696	1411.5
998696	1355.2	9.5196	-35.9	998696	1338.1	998696	1411.3
998696	1355.2	9.528	-35.9	998696	1338.1	998696	1411.4
998696	1355.2	9.5364	-35.9	998696	1338.1	998696	1411.3
998696	1355.1	9.5448	-36	998696	1338	998696	1411.3
998696	1355	9.5532	-36.1	998696	1338	998696	1411.2
998696	1355	9.5615	-36.1	998696	1338	998696	1411.2
998696	1355	9.5699	-36.1	998696	1338	998696	1411.2
998696	1355	9.5783	-36.1	998696	1338	998696	1411.2
998696	1355	9.5867	-36.1	998696	1337.9	998696	1411.2
998696	1354.9	9.5952	-36.2	998696	1337.9	998696	1411.1
998696	1354.8	9.6036	-36.3	998696	1337.9	998696	1411.1
998696	1354.8	9.612	-36.3	998696	1337.8	998696	1411.1
998696	1354.8	9.6204	-36.3	998696	1337.8	998696	1411
998696	1354.8	9.6288	-36.3	998696	1337.8	998696	1411
998696	1354.8	9.6372	-36.3	998696	1337.8	998696	1411
998696	1354.7	9.6455	-36.4	998696	1337.7	998696	1411
998696	1354.7	9.6539	-36.4	998696	1337.7	998696	1410.9
998696	1354.7	9.6623	-36.4	998696	1337.7	998696	1410.9
998696	1354.7	9.6707	-36.4	998696	1337.6	998696	1410.9
998696	1354.6	9.6791	-36.5	998696	1337.6	998696	1410.8
998696	1354.6	9.6875	-36.5	998696	1337.6	998696	1410.8
998696	1354.6	9.6959	-36.5	998696	1337.5	998696	1410.8
998696	1354.5	9.7043	-36.6	998696	1337.5	998696	1410.9
998696	1354.5	9.7127	-36.6	998696	1337.5	998696	1410.6
998696	1354.4	9.7211	-36.7	998696	1337.4	998696	1410.6
998696	1354.4	9.7295	-36.7	998696	1337.4	998696	1410.6
998696	1354.4	9.7379	-36.7	998696	1337.4	998696	1410.6
998696	1354.4	9.7463	-36.7	998696	1337.3	998696	1410.6
998696	1354.3	9.7547	-36.8	998696	1337.3	998696	1410.5
998696	1354.2	9.7631	-36.9	998696	1337.3	998696	1410.5
998696	1354.2	9.7715	-36.9	998696	1337.2	998696	1410.5
998696	1354.2	9.7799	-36.9	998696	1337.2	998696	1410.4
998696	1354.2	9.7883	-36.9	998696	1337.2	998696	1410.4
998696	1354.2	9.7967	-36.9	998696	1337.2	998696	1410.4
998696	1354.2	9.8051	-36.9	998696	1337	998696	1410.4
998696	1354.1	9.8135	-37	998696	1337.1	998696	1410.3
998696	1354.1	9.8218	-37	998696	1337.1	998696	1410.3
998696	1354.1	9.8302	-37	998696	1336.9	998696	1410.3
998696	1354	9.8386	-37.1	998696	1336.9	998696	1410.2
998696	1354	9.847	-37.1	998696	1336.9	998696	1410.2
998696	1354	9.8554	-37.1	998696	1336.9	998696	1410.2
998696	1353.9	9.8638	-37.2	998696	1336.9	998696	1410
998696	1353.9	9.8722	-37.2	998696	1336.9	998696	1410
998696	1353.8	9.8806	-37.3	998696	1336.7	998696	1410
998696	1353.8	9.889	-37.3	998696	1336.7	998696	1410
998696	1353.8	9.8974	-37.3	998696	1336.7	998696	1410
998696	1353.8	9.9058	-37.3	998696	1336.7	998696	1409.9
998696	1353.8	9.9142	-37.3	998696	1336.7	998696	1410
998696	1353.6	9.9226	-37.5	998696	1336.7	998696	1409.9
998696	1353.6	9.931	-37.5	998696	1336.7	998696	1409.9
998696	1353.6	9.9394	-37.5	998696	1336.5	998696	1409.9
998696	1353.6	9.9478	-37.5	998696	1336.5	998696	1409.7
998696	1353.6	9.9562	-37.5	998696	1336.5	998696	1409.7
998696	1353.6	9.9646	-37.5	998696	1336.5	998696	1409.7
998696	1353.4	9.973	-37.7	998696	1336.5	998696	1409.7
998696	1353.4	9.9813	-37.7	998696	1336.5	998696	1409.7
998696	1353.4	9.9897	-37.7	998696	1336.4	998696	1409.7
998696	1353.4	9.9981	-37.7	998696	1336.4	998696	1409.6
998696	1353.4	10.0065	-37.7	998696	1336.4	998696	1409.5
998696	1353.4	10.0149	-37.7	998696	1336.3	998696	1409.5
998696	1353.3	10.0233	-37.8	998696	1336.3	998696	1409.5
998696	1353.3	10.0317	-37.8	998696	1336.3	998696	1409.5
998696	1353.3	10.0401	-37.8	998696	1336.2	998696	1409.5
998696	1353.2	10.0485	-37.9	998696	1336.2	998696	1409.4
998696	1353.2	10.0569	-37.9	998696	1336.2	998696	1409.4
998696	1353.2	10.0653	-37.9	998696	1336.2	998696	1409.3
998696	1353.2	10.0737	-37.9	998696	1336.1	998696	1409.3
998696	1353	10.0821	-38.1	998696	1336.1	998696	1409.2
998696	1353	10.0905	-38.1	998696	1336.1	998696	1409.2
998696	1353	10.0989	-38.1	998696	1336	998696	1409.3
998696	1353	10.1073	-38.1	998696	1336	998696	1409.1
998696	1353	10.1157	-38.1	998696	1336	998696	1409.1
998696	1353	10.1241	-38.1	998696	1335.8	998696	1409.2
998696	1352.9	10.1324	-38.2	998696	1335.9	998696	1409.1
998696	1352.8	10.1408	-38.3	998696	1335.9	998696	1409.1
998696	1352.8	10.1492	-38.3	998696	1335.7	998696	1409.1
998696	1352.8	10.1576	-38.3	998696	1335.7	998696	1409
998696	1352.8	10.166	-38.3	998696	1335.7	998696	1409
998696	1352.8	10.1744	-38.3	998696	1335.7	998696	1409
998696	1352.8	10.1828	-38.3	998696	1335.7	998696	1408.9
998696	1352.6	10.1912	-38.5	998696	1335.7	998696	1408.8
998696	1352.6	10.1996	-38.5	998696	1335.8	998696	1408.8
998696	1352.6	10.208	-38.5	998696	1335.6	998696	1408.8
998696	1352.6	10.2164	-38.5	998696	1335.6	998696	1408.9
998696	1352.6	10.2248	-38.5	998696	1335.6	998696	1408.7
998696	1352.6	10.2332	-38.5	998696	1335.4	998696	1408.8
998696	1352.5	10.2416	-38.6	998696	1335.4	998696	1408.7
998696	1352.5	10.25	-38.6	998696	1335.4	998696	1408.7
998696	1352.5	10.2584	-38.6	998696	1335.4	998696	1408.6
998696	1352.4	10.2668	-38.7	998696	1335.4	998696	1408.5
998696	1352.4	10.2752	-38.7	998696	1335.4	998696	1408.5
998696	1352.4	10.2836	-38.7	998696	1335.3	998696	1408.5
998697	1352.3	10.292	-38.8	998697	1335.3	998697	1408.5
998697	1352.3	10.3004	-38.8	998697	1335.3	998697	1408.5
998697	1352.3	10.3088	-38.8	998697	1335.2	998697	1408.5
998697	1352.3	10.3172	-38.8	998697	1335.2	998697	1408.4
998697	1352.1	10.3256	-39	998697	1335.2	998697	1408.4
998697	1352.1	10.334	-39	998697	1335.1	998697	1408.4
998697	1352.1	10.3424	-39	998697	1335.1	998697	1408.4
998697	1352.1	10.3508	-39	998697	1335.1	998697	1408.2
998697	1352.1	10.3592	-39	998697	1335.1	998697	1408.3
998697	1352.1	10.3675	-39	998697	1335	998697	1408.2
998697	1351.9	10.3759	-39.2	998697	1335	998697	1408.1
998697	1351.9	10.3843	-39.2	998697	1335	998697	1408.2
998697	1351.9	10.3927	-39.2	998697	1334.9	998697	1408.2
998697	1351.9	10.4011	-39.2	998697	1334.9	998697	1408
998697	1351.9	10.4095	-39.2	998697	1334.9	998697	1408
998697	1351.9	10.4179	-39.2	998697	1334.8	998697	1408
998697	1351.8	10.4263	-39.3	998697	1334.8	998697	1408
998697	1351.8	10.4347	-39.3	998697	1334.8	998697	1408
998697	1351.8	10.4431	-39.3	998697	1334.6	998697	1408
998697	1351.8	10.4515	-39.3	998697	1334.7	998697	1407.9
998697	1351.7	10.4599	-39.4	998697	1334.7	998697	1407.9
998697	1351.7	10.4683	-39.4	998697	1334.6	998697	1407.9
998697	1351.7	10.4767	-39.4	998697	1334.5	998697	1407.9
998697	1351.6	10.4851	-39.5	998697	1334.5	998697	1407.8
998697	1351.6	10.4935	-39.5	998697	1334.6	998697	1407.8
998697	1351.6	10.5019	-39.5	998697	1334.4	998697	1407.8
998697	1351.5	10.5102	-39.6	998697	1334.4	998697	1407.7
998697	1351.5	10.5186	-39.6	998697	1334.4	998697	1407.7
998697	1351.5	10.527	-39.6	998697	1334.4	998697	1407.7
998697	1351.4	10.5354	-39.7	998697	1334.4	998697	1407.6
998697	1351.4	10.5438	-39.7	998697	1334.4	998697	1407.6
998697	1351.4	10.5522	-39.7	998697	1334.2	998697	1407.6
998697	1351.3	10.5606	-39.8	998697	1334.2	998697	1407.4
998697	1351.2	10.569	-39.9	998697	1334.2	998697	1407.5
998697	1351.2	10.5774	-39.9	998697	1334.2	998697	1407.5
998697	1351.2	10.5858	-39.9	998697	1334.2	998697	1407.4
998697	1351.2	10.5942	-39.9	998697	1334.2	998697	1407.4
998697	1351.2	10.6026	-39.9	998697	1334.1	998697	1407.3
998697	1351.2	10.611	-39.9	998697	1334.1	998697	1407.3
998697	1351	10.6194	-40.1	998697	1334.1	998697	1407.3
998697	1351	10.6278	-40.1	998697	1334.1	998697	NaN
998697	1351	10.6361	-40.1	998697	1334	998697	1407
998697	1351	10.6445	-40.1	998697	1334	998697	1407
998697	1351	10.6529	-40.1	998697	1334	998697	1407
998697	1351	10.6613	-40.1	998697	1333.9	998697	1407
998697	1350.9	10.6697	-40.2	998697	1333.9	998697	1407
998697	1350.9	10.6781	-40.2	998697	1333.9	998697	1406.9
998697	1350.9	10.6865	-40.2	998697	NaN	998697	1406.9
				998697	1333.7	998697	1406.9
998697	1350.7	10.7033	-40.4	998697	1333.7	998697	1406.8
998697	1350.7	10.7117	-40.4	998697	1333.6	998697	1406.8
998697	1350.6	10.7201	-40.5	998697	1333.6	998697	1406.8
998697	1350.6	10.7285	-40.5	998697	1333.6	998697	1406.7
998697	1350.6	10.7369	-40.5	998697	1333.5	998697	1406.7
998697	1350.5	10.7453	-40.6	998697	1333.5	998697	1406.7
998697	1350.5	10.7536	-40.6	998697	1333.5	998697	1406.6
998697	1350.4	10.762	-40.7	998697	1333.3	998697	1406.6
998697	1350.4	10.7704	-40.7	998697	1333.3	998697	1406.6
998697	1350.4	10.7788	-40.7	998697	1333.4	998697	1406.5
998697	1350.4	10.7872	-40.7	998697	1333.3	998697	1406.5
998697	1350.4	10.7956	-40.7	998697	1333.2	998697	1406.5
998697	1350.2	10.804	-40.9	998697	1333.3	998697	1406.4
998697	1350.2	10.8124	-40.9	998697	1333.2	998697	1406.4
998697	1350.2	10.8208	-40.9	998697	1333.1	998697	1406.4
998697	1350.2	10.8292	-40.9	998697	1333.1	998697	1406.4
998697	1350.2	10.8376	-40.9	998697	1333.1	998697	1406.3
998697	1350.2	10.846	-40.9	998697	1333.1	998697	1406.3
998697	1350.1	10.8544	-41	998697	1333.2	998697	1406.3
998697	1350.1	10.8628	-41	998697	1333	998697	1406.1
998697	1350.1	10.8712	-41	998697	1333	998697	1406.1
998697	1350	10.8795	-41.1	998697	1333	998697	1406.1
998697	1350	10.8879	-41.1	998697	1333	998697	1406.1
998697	1350	10.8963	-41.1	998697	1332.9	998697	1406.1
998697	1350	10.9047	-41.1	998697	1332.9	998697	1406.1
998697	1349.9	10.9131	-41.2	998697	1332.9	998697	1406.1
998697	1349.9	10.9215	-41.2	998697	1332.8	998697	1405.9
998697	1349.9	10.9299	-41.2	998697	1332.8	998697	1405.9
998697	1349.8	10.9383	-41.3	998697	1332.8	998697	1405.9
998697	1349.8	10.9467	-41.3	998697	1332.7	998697	1405.9
998697	1349.8	10.9551	-41.3	998697	1332.7	998697	1405.9
998697	1349.6	10.9635	-41.5	998697	1332.7	998697	1405.9
998697	1349.6	10.9719	-41.5	998697	1332.7	998697	1405.8
998697	1349.6	10.9803	-41.5	998697	1332.6	998697	1405.8
998697	1349.6	10.9887	-41.5	998697	1332.6	998697	1405.8
998697	1349.6	10.997	-41.5	998697	1332.6	998697	1405.7
998697	1349.6	11.0054	-41.5	998697	1332.5	998697	1405.6
998697	1349.6	11.0138	-41.5	998697	1332.5	998697	1405.6
998697	1349.4	11.0222	-41.7	998697	1332.5	998697	1405.6
998697	1349.4	11.0306	-41.7	998697	1332.4	998697	1405.6
998697	1349.4	11.039	-41.7	998697	1332.4	998697	1405.6
998697	1349.4	11.0474	-41.7	998697	1332.4	998697	1405.5
998697	1349.4	11.0558	-41.7	998697	1332.3	998697	1405.5
998697	1349.4	11.0642	-41.7	998697	1332.3	998697	1405.5
998697	1349.2	11.0726	-41.9	998697	1332.3	998697	1405.4
998697	1349.2	11.081	-41.9	998697	1332.2	998697	1405.3
998697	1349.2	11.0894	-41.9	998697	1332.2	998697	1405.3
998697	1349.2	11.0978	-41.9	998697	1332.2	998697	1405.3
998697	1349.2	11.1062	-41.9	998697	1332.2	998697	1405.2
998697	1349.2	11.1146	-41.9	998697	1332	998697	1405.2
998697	1349.1	11.123	-42	998697	1332.1	998697	1405.2
998697	1349.1	11.1314	-42	998697	1332.1	998697	1405.2
998697	1349.1	11.1398	-42	998697	1331.9	998697	1405.2
998697	1349	11.1482	-42.1	998697	1331.9	998697	1405.3
998697	1348.9	11.1566	-42.2	998697	1332	998697	1405.1
998697	1348.9	11.165	-42.2	998697	1331.8	998697	1405.1
998697	1348.9	11.1734	-42.2	998697	1331.8	998697	1405.1
998697	1348.9	11.1818	-42.2	998697	1331.8	998697	1405
998697	1348.9	11.1902	-42.2	998697	1331.8	998697	1405
998697	1348.9	11.1985	-42.2	998697	1331.8	998697	1405
998697	1348.8	11.2069	-42.3	998697	1331.8	998697	1404.9
998697	1348.7	11.2153	-42.4	998697	1331.7	998697	1404.9
998697	1348.7	11.2237	-42.4	998697	1331.7	998697	1404.9
998697	1348.7	11.2321	-42.4	998697	1331.7	998697	1404.9
998697	1348.7	11.2405	-42.4	998697	1331.6	998697	1404.8
998697	1348.7	11.2489	-42.4	998697	1331.6	998697	1404.8
998697	1348.7	11.2573	-42.4	998697	1331.6	998697	1404.8
998697	1348.5	11.2657	-42.6	998697	1331.6	998697	1404.7
998697	1348.5	11.2741	-42.6	998697	1331.5	998697	1404.7
998697	1348.5	11.2825	-42.6	998697	1331.5	998697	1404.7
998698	1348.5	11.2909	-42.6	998698	1331.5	998698	1404.6
998698	1348.5	11.2993	-42.6	998698	1331.4	998698	1404.6
998698	1348.5	11.3077	-42.6	998698	1331.4	998698	1404.6
998698	1348.4	11.3161	-42.7	998698	1331.4	998698	1404.5
998698	1348.4	11.3245	-42.7	998698	1331.3	998698	1404.4
998698	1348.4	11.3329	-42.7	998698	1331.3	998698	1404.4
998698	1348.3	11.3412	-42.8	998698	1331.3	998698	1404.4
998698	1348.3	11.3496	-42.8	998698	1331.2	998698	1404.3
998698	1348.2	11.358	-42.9	998698	1331.2	998698	1404.3
998698	1348.2	11.3664	-42.9	998698	1331.2	998698	1404.3
998698	1348.2	11.3748	-42.9	998698	1331.1	998698	1404.4
998698	1348.1	11.3832	-43	998698	1331.1	998698	1404.2
998698	1348.1	11.3916	-43	998698	1331.1	998698	1404.2
998698	1348.1	11.4	-43	998698	1331.1	998698	1404.2
998698	1348.1	11.4084	-43	998698	1331	998698	1404.2
998698	1348	11.4168	-43.1	998698	1331	998698	1404.2
998698	1348	11.4252	-43.1	998698	1331	998698	1404.1
998698	1348	11.4336	-43.1	998698	1330.9	998698	1404.1
998698	1348	11.442	-43.1	998698	1330.9	998698	1404.1
998698	1347.8	11.4504	-43.3	998698	1330.9	998698	1404
998698	1347.8	11.4588	-43.3	998698	1330.8	998698	1404
998698	1347.8	11.4672	-43.3	998698	1330.8	998698	1404
998698	1347.8	11.4756	-43.3	998698	1330.8	998698	1403.9
998698	1347.8	11.484	-43.3	998698	1330.6	998698	1403.9
998698	1347.8	11.4924	-43.3	998698	1330.6	998698	1403.9
998698	1347.7	11.5008	-43.4	998698	1330.7	998698	1403.8
998698	1347.7	11.5091	-43.4	998698	1330.6	998698	1403.8
998698	1347.7	11.5175	-43.4	998698	1330.5	998698	1403.8
998698	1347.6	11.5259	-43.5	998698	1330.6	998698	1403.8
998698	1347.6	11.5343	-43.5	998698	1330.6	998698	1403.7
998698	1347.6	11.5427	-43.5	998698	1330.4	998698	1403.7
998698	1347.6	11.5511	-43.5	998698	1330.4	998698	1403.7
998698	1347.5	11.5595	-43.6	998698	1330.4	998698	1403.6
998698	1347.5	11.5679	-43.6	998698	1330.4	998698	1403.5
998698	1347.4	11.5763	-43.7	998698	1330.4	998698	1403.5
998698	1347.4	11.5847	-43.7	998698	1330.5	998698	1403.5
998698	1347.4	11.5931	-43.7	998698	1330.2	998698	1403.5
998698	1347.4	11.6015	-43.7	998698	1330.2	998698	1403.5
998698	1347.2	11.6099	-43.9	998698	1330.2	998698	1403.4
998698	1347.2	11.6183	-43.9	998698	1330.2	998698	1403.4
998698	1347.2	11.6267	-43.9	998698	1330.2	998698	1403.4
998698	1347.2	11.635	-43.9	998698	1330.2	998698	1403.4
998698	1347.2	11.6434	-43.9	998698	1330.2	998698	1403.2
998698	1347.2	11.6518	-43.9	998698	1330	998698	1403.2
998698	1347.2	11.6602	-43.9	998698	1330	998698	1403.2
998698	1347	11.6686	-44.1	998698	1330	998698	1403.2
998698	1347	11.677	-44.1	998698	1330	998698	1403.2
998698	1347	11.6854	-44.1	998698	1330	998698	1403.2
998698	1347	11.6938	-44.1	998698	1330	998698	1403.1
998698	1347	11.7022	-44.1	998698	1329.9	998698	1403.1
998698	1347	11.7106	-44.1	998698	1329.9	998698	1403.1
998698	1346.9	11.719	-44.2	998698	1329.9	998698	1403
998698	1346.9	11.7274	-44.2	998698	1329.8	998698	1403
998698	1346.9	11.7358	-44.2	998698	1329.8	998698	1402.9
998698	1346.8	11.7442	-44.3	998698	1329.8	998698	1402.9
998698	1346.8	11.7526	-44.3	998698	1329.7	998698	1402.9
998698	1346.8	11.761	-44.3	998698	1329.7	998698	1402.9
998698	1346.7	11.7694	-44.4	998698	1329.7	998698	1402.8
998698	1346.7	11.7778	-44.4	998698	1329.6	998698	1402.8
998698	1346.7	11.7861	-44.4	998698	1329.6	998698	1402.8
998698	1346.7	11.7945	-44.4	998698	1329.6	998698	1402.8
998698	1346.5	11.8029	-44.6	998698	1329.5	998698	1402.7
998698	1346.5	11.8113	-44.6	998698	1329.5	998698	1402.6
998698	1346.5	11.8197	-44.6	998698	1329.5	998698	1402.7
998698	1346.5	11.8281	-44.6	998698	1329.5	998698	1402.6
998698	1346.5	11.8365	-44.6	998698	1329.4	998698	1402.5
998698	1346.5	11.8449	-44.6	998698	1329.4	998698	1402.6
998698	1346.3	11.8533	-44.8	998698	1329.4	998698	1402.5
998698	1346.3	11.8617	-44.8	998698	1329.3	998698	1402.4
998698	1346.3	11.8701	-44.8	998698	1329.3	998698	1402.5
998698	1346.3	11.8785	-44.8	998698	1329.3	998698	1402.3
998698	1346.3	11.8869	-44.8	998698	1329.2	998698	1402.3
998698	1346.3	11.8953	-44.8	998698	1329.2	998698	1402.3
998698	1346.1	11.9037	-45	998698	1329.2	998698	1402.3
998698	1346.1	11.9121	-45	998698	1329	998698	1402.3
998698	1346.1	11.9205	-45	998698	1329.1	998698	1402.3
998698	1346.1	11.9289	-45	998698	1329	998698	1402.3
998698	1346.1	11.9372	-45	998698	1329	998698	1402.2
998698	1346.1	11.9456	-45	998698	1328.9	998698	1402.2
998698	1346.1	11.954	-45	998698	1328.9	998698	1402.2
998698	1346	11.9624	-45.1	998698	1329	998698	1402.1
998698	1346	11.9708	-45.1	998698	1328.8	998698	1402.1
998698	1346	11.9792	-45.1	998698	1328.8	998698	1402.1
998698	1345.9	11.9876	-45.2	998698	1328.8	998698	1402
998698	1345.9	11.996	-45.2	998698	1328.7	998698	1402
998698	1345.9	12.0044	-45.2	998698	1328.7	998698	1402
998698	1345.8	12.0128	-45.3	998698	1328.8	998698	1401.9
998698	1345.7	12.0212	-45.4	998698	1328.6	998698	1401.9
998698	1345.7	12.0296	-45.4	998698	1328.6	998698	1401.9
998698	1345.7	12.038	-45.4	998698	1328.6	998698	1401.8
998698	1345.7	12.0464	-45.4	998698	1328.6	998698	1401.8
998698	1345.7	12.0548	-45.4	998698	1328.6	998698	1401.8
998698	1345.7	12.0632	-45.4	998698	1328.6	998698	1401.7
998698	1345.5	12.0715	-45.6	998698	1328.6	998698	1401.6
998698	1345.5	12.0799	-45.6	998698	1328.4	998698	1401.7
998698	1345.5	12.0883	-45.6	998698	1328.4	998698	1401.7
998698	1345.5	12.0967	-45.6	998698	1328.4	998698	1401.6
998698	1345.5	12.1051	-45.6	998698	1328.4	998698	1401.6
998698	1345.5	12.1135	-45.6	998698	1328.4	998698	1401.6
998698	1345.3	12.1219	-45.8	998698	1328.4	998698	1401.4
998698	1345.3	12.1303	-45.8	998698	1328.3	998698	1401.5
998698	1345.3	12.1387	-45.8	998698	1328.3	998698	1401.4
998698	1345.3	12.1471	-45.8	998698	1328.3	998698	1401.3
998698	1345.3	12.1555	-45.8	998698	1328.2	998698	1401.3
998698	1345.3	12.1639	-45.8	998698	1328.2	998698	1401.3
998698	1345.2	12.1723	-45.9	998698	1328.2	998698	1401.3
998698	1345.2	12.1807	-45.9	998698	1328.1	998698	1401.3
998698	1345.2	12.1891	-45.9	998698	1328.1	998698	1401.2
998698	1345.1	12.1975	-46	998698	1328.1	998698	1401.2
998698	1345.1	12.2058	-46	998698	1328	998698	1401.2
998698	1345.1	12.2142	-46	998698	1328	998698	1401.2
998698	1345.1	12.2226	-46	998698	1328	998698	1401.2
998698	1345	12.231	-46.1	998698	1327.9	998698	1401.1
998698	1345	12.2394	-46.1	998698	1327.9	998698	1401.1
998698	1345	12.2478	-46.1	998698	1327.9	998698	1401.1
998698	1344.9	12.2562	-46.2	998698	1327.9	998698	1401
998698	1344.9	12.2646	-46.2	998698	1327.8	998698	1401
998698	1344.9	12.273	-46.2	998698	1327.8	998698	1401
998698	1344.7	12.2814	-46.4	998698	1327.8	998698	1400.9
998699	1344.7	12.2898	-46.4	998699	1327.7	998699	1400.9
998699	1344.7	12.2982	-46.4	998699	1327.7	998699	1400.9
998699	1344.7	12.3066	-46.4	998699	1327.7	998699	1400.8
998699	1344.7	12.315	-46.4	998699	1327.6	998699	1400.8
998699	1344.7	12.3234	-46.4	998699	1327.6	998699	1400.8
998699	1344.7	12.3318	-46.4	998699	1327.6	998699	1400.7
998699	1344.5	12.3401	-46.6	998699	1327.4	998699	1400.7
998699	1344.5	12.3485	-46.6	998699	1327.5	998699	1400.7
998699	1344.5	12.3569	-46.6	998699	1327.5	998699	1400.7
998699	1344.5	12.3653	-46.6	998699	1327.4	998699	1400.6
998699	1344.5	12.3737	-46.6	998699	1327.3	998699	1400.5
998699	1344.5	12.3821	-46.6	998699	1327.3	998699	1400.5
998699	1344.4	12.3905	-46.7	998699	1327.3	998699	1400.5
998699	1344.4	12.3989	-46.7	998699	1327.3	998699	1400.5
998699	1344.4	12.4073	-46.7	998699	1327.2	998699	1400.5
998699	1344.3	12.4157	-46.8	998699	1327.2	998699	1400.4
998699	1344.3	12.4241	-46.8	998699	1327.2	998699	1400.4
998699	1344.3	12.4325	-46.8	998699	1327.3	998699	1400.4
998699	1344.2	12.4409	-46.9	998699	1327.1	998699	1400.2
998699	1344.2	12.4493	-46.9	998699	1327.1	998699	1400.2
998699	1344.2	12.4577	-46.9	998699	1327.1	998699	1400.2
998699	1344.1	12.4661	-47	998699	1327.1	998699	1400.2
998699	1344.1	12.4745	-47	998699	1327	998699	1400.2
998699	1344.1	12.4829	-47	998699	1327	998699	1400.2
998699	1344.1	12.4912	-47	998699	1327	998699	1400.2
998699	1343.9	12.4996	-47.2	998699	1326.9	998699	1400.1
998699	1343.9	12.508	-47.2	998699	1326.9	998699	1400.1
998699	1343.9	12.5164	-47.2	998699	1326.9	998699	1400.1
998699	1343.9	12.5248	-47.2	998699	1326.9	998699	1400
998699	1343.9	12.5332	-47.2	998699	1326.8	998699	1400
998699	1343.9	12.5416	-47.2	998699	1326.8	998699	1400
998699	1343.8	12.55	-47.3	998699	1326.8	998699	1399.9
998699	1343.7	12.5584	-47.4	998699	1326.7	998699	1399.9
998699	1343.7	12.5668	-47.4	998699	1326.7	998699	1399.9
998699	1343.7	12.5752	-47.4	998699	1326.7	998699	1399.8
998699	1343.7	12.5836	-47.4	998699	1326.6	998699	1399.8
998699	1343.7	12.592	-47.4	998699	1326.6	998699	1399.8
998699	1343.7	12.6004	-47.4	998699	1326.6	998699	1399.7
998699	1343.5	12.6088	-47.6	998699	1326.5	998699	1399.7
998699	1343.5	12.6172	-47.6	998699	1326.5	998699	1399.6
998699	1343.5	12.6255	-47.6	998699	1326.5	998699	1399.5
998699	1343.5	12.6339	-47.6	998699	1326.4	998699	1399.5
998699	1343.5	12.6423	-47.6	998699	1326.4	998699	1399.5
998699	1343.5	12.6507	-47.6	998699	1326.4	998699	1399.5
998699	1343.4	12.6591	-47.7	998699	1326.4	998699	1399.4
998699	1343.4	12.6675	-47.7	998699	1326.3	998699	1399.4
998699	1343.4	12.6759	-47.7	998699	1326.3	998699	1399.4
998699	1343.3	12.6843	-47.8	998699	1326.3	998699	1399.4
998699	1343.3	12.6927	-47.8	998699	1326.2	998699	1399.4
998699	1343.3	12.7011	-47.8	998699	1326.2	998699	1399.4
998699	1343.2	12.7095	-47.9	998699	1326.2	998699	1399.3
998699	1343.2	12.7179	-47.9	998699	1326.1	998699	1399.3
998699	1343.2	12.7263	-47.9	998699	1326.1	998699	1399.3
998699	1343.1	12.7347	-48	998699	1326.1	998699	1399.1
998699	1343	12.7431	-48.1	998699	1325.9	998699	1399.1
998699	1343	12.7515	-48.1	998699	1325.9	998699	1399.1
998699	1343	12.7598	-48.1	998699	1325.9	998699	1399.1
998699	1343	12.7682	-48.1	998699	1325.9	998699	1399.1
998699	1343	12.7766	-48.1	998699	1325.8	998699	1399.1
998699	1343	12.785	-48.1	998699	1325.8	998699	1399.1
998699	1342.8	12.7934	-48.3	998699	1325.9	998699	1399
998699	1342.8	12.8018	-48.3	998699	1325.7	998699	1399
998699	1342.8	12.8102	-48.3	998699	1325.7	998699	1399
998699	1342.8	12.8186	-48.3	998699	1325.7	998699	1398.9
998699	1342.8	12.827	-48.3	998699	1325.7	998699	1398.9
998699	1342.8	12.8354	-48.3	998699	1325.7	998699	1398.9
998699	1342.7	12.8438	-48.4	998699	1325.7	998699	1398.7
998699	1342.7	12.8522	-48.4	998699	1325.5	998699	1398.7
998699	1342.7	12.8606	-48.4	998699	1325.5	998699	1398.7
998699	1342.7	12.869	-48.4	998699	1325.5	998699	1398.6
998699	1342.6	12.8774	-48.5	998699	1325.5	998699	1398.6
998699	1342.6	12.8858	-48.5	998699	1325.5	998699	1398.6
998699	1342.6	12.8942	-48.5	998699	1325.5	998699	1398.6
998699	1342.5	12.9026	-48.6	998699	1325.4	998699	1398.5
998699	1342.5	12.911	-48.6	998699	1325.4	998699	1398.6
998699	1342.5	12.9194	-48.6	998699	1325.4	998699	1398.5
998699	1342.4	12.9277	-48.7	998699	1325.3	998699	1398.4
998699	1342.4	12.9361	-48.7	998699	1325.3	998699	1398.4
998699	1342.4	12.9445	-48.7	998699	1325.3	998699	1398.4
998699	1342.3	12.9529	-48.8	998699	1325.3	998699	1398.4
998699	1342.3	12.9613	-48.8	998699	1325.2	998699	1398.4
998699	1342.2	12.9697	-48.9	998699	1325.2	998699	1398.4
998699	1342.3	12.9781	-48.8	998699	1325.2	998699	1398.2
998699	1342.1	12.9865	-49	998699	1325.1	998699	1398.2
998699	1342.1	12.9949	-49	998699	1325.1	998699	1398.2
998699	1342.1	13.0033	-49	998699	1325.1	998699	1398.2
998699	1342.1	13.0117	-49	998699	1325	998699	1398.2
998699	1342.1	13.0201	-49	998699	1325	998699	1398.2
998699	1342.1	13.0285	-49	998699	1325	998699	1398.1
998699	1341.9	13.0369	-49.2	998699	1324.9	998699	1398.1
998699	1341.9	13.0453	-49.2	998699	1324.9	998699	1398.1
998699	1341.9	13.0537	-49.2	998699	1324.9	998699	1398.1
998699	1341.9	13.0621	-49.2	998699	1324.8	998699	1398
998699	1341.9	13.0705	-49.2	998699	1324.8	998699	1398
998699	1341.9	13.0788	-49.2	998699	1324.7	998699	1398
998699	1341.8	13.0872	-49.3	998699	1324.8	998699	1397.8
998699	1341.8	13.0956	-49.3	998699	1324.6	998699	1397.9
998699	1341.8	13.104	-49.3	998699	1324.6	998699	1397.9
998699	1341.7	13.1124	-49.4	998699	1324.7	998699	1397.8
998699	1341.7	13.1208	-49.4	998699	1324.5	998699	1397.7
998699	1341.7	13.1292	-49.4	998699	1324.5	998699	1397.7
998699	1341.7	13.1376	-49.4	998699	1324.5	998699	1397.7
998699	1341.6	13.146	-49.5	998699	1324.4	998699	1397.7
998699	1341.6	13.1544	-49.5	998699	1324.4	998699	1397.7
998699	1341.6	13.1628	-49.5	998699	1324.4	998699	1397.6
998699	1341.5	13.1712	-49.6	998699	1324.4	998699	1397.6
998699	1341.5	13.1796	-49.6	998699	1324.4	998699	1397.5
998699	1341.4	13.188	-49.7	998699	1324.4	998699	1397.5
998699	1341.4	13.1964	-49.7	998699	1324.4	998699	1397.5
998699	1341.4	13.2048	-49.7	998699	1324.2	998699	1397.5
998699	1341.4	13.2132	-49.7	998699	1324.2	998699	1397.5
998699	1341.3	13.2216	-49.8	998699	1324.2	998699	1397.4
998699	1341.2	13.23	-49.9	998699	1324.2	998699	1397.4
998699	1341.2	13.2383	-49.9	998699	1324.2	998699	1397.4
998699	1341.2	13.2468	-49.9	998699	1324.2	998699	1397.3
998699	1341.2	13.2551	-49.9	998699	1324.1	998699	1397.3
998699	1341.2	13.2635	-49.9	998699	1324.1	998699	1397.3
998699	1341.2	13.2719	-49.9	998699	1324.1	998699	1397.2
998699	1341	13.2803	-50.1	998699	1324	998699	1397.2
998700	1341	13.2887	-50.1	998700	1324	998700	1397.2
998700	1341	13.2971	-50.1	998700	1324	998700	NaN
998700	1341	13.3055	-50.1	998700	1323.9	998700	1396.9
998700	1341	13.3139	-50.1	998700	1323.9	998700	1396.9
998700	1341	13.3223	-50.1	998700	1323.9	998700	1396.9
998700	1340.9	13.3307	-50.2	998700	1323.8	998700	1396.9
998700	1340.9	13.3391	-50.2	998700	1323.8	998700	1396.9
998700	1340.9	13.3475	-50.2	998700	1323.8	998700	1396.9
998700	1340.8	13.3559	-50.3	998700	NaN	998700	1396.8
998700	1340.8	13.3643	-50.3	998700	1323.6	998700	1396.8
998700	1340.8	13.3727	-50.3	998700	1323.6	998700	1396.8
				998700	1323.5	998700	1396.6
998700	1340.6	13.3895	-50.5	998700	1323.5	998700	1396.6
998700	1340.6	13.3978	-50.5	998700	1323.5	998700	1396.6
998700	1340.5	13.4062	-50.6	998700	1323.4	998700	1396.6
998700	1340.4	13.4146	-50.7	998700	1323.4	998700	1396.6
998700	1340.4	13.423	-50.7	998700	1323.4	998700	1396.6
998700	1340.4	13.4314	-50.7	998700	1323.4	998700	1396.4
998700	1340.4	13.4398	-50.7	998700	1323.3	998700	1396.4
998700	1340.4	13.4482	-50.7	998700	1323.3	998700	1396.4
998700	1340.4	13.4566	-50.7	998700	1323.3	998700	1396.4
998700	1340.2	13.465	-50.9	998700	1323.2	998700	1396.4
998700	1340.2	13.4734	-50.9	998700	1323.2	998700	1396.4
998700	1340.2	13.4818	-50.9	998700	1323.2	998700	1396.3
998700	1340.2	13.4902	-50.9	998700	1323	998700	1396.3
998700	1340.2	13.4986	-50.9	998700	1323.1	998700	1396.3
998700	1340.2	13.507	-50.9	998700	1323	998700	1396.2
998700	1340	13.5154	-51.1	998700	1322.9	998700	1396.2
998700	1340	13.5238	-51.1	998700	1322.9	998700	1396.2
998700	1340	13.5321	-51.1	998700	1322.9	998700	1396.1
998700	1340	13.5405	-51.1	998700	1322.9	998700	1396.1
998700	1340	13.5489	-51.1	998700	1322.9	998700	1396.1
998700	1340	13.5573	-51.1	998700	1322.8	998700	1396.1
998700	1339.9	13.5657	-51.2	998700	1322.8	998700	1395.9
998700	1339.9	13.5741	-51.2	998700	1322.7	998700	1395.9
998700	1339.9	13.5825	-51.2	998700	1322.7	998700	1396
998700	1339.9	13.5909	-51.2	998700	1322.7	998700	1395.8
998700	1339.8	13.5993	-51.3	998700	1322.7	998700	1395.8
998700	1339.8	13.6077	-51.3	998700	1322.7	998700	1395.9
998700	1339.8	13.6161	-51.3	998700	1322.7	998700	1395.8
998700	1339.7	13.6245	-51.4	998700	1322.5	998700	1395.7
998700	1339.7	13.6329	-51.4	998700	1322.5	998700	1395.8
998700	1339.7	13.6413	-51.4	998700	1322.5	998700	1395.7
998700	1339.6	13.6497	-51.5	998700	1322.5	998700	1395.7
998700	1339.6	13.658	-51.5	998700	1322.5	998700	1395.7
998700	1339.5	13.6664	-51.6	998700	1322.5	998700	1395.6
998700	1339.5	13.6748	-51.6	998700	1322.4	998700	1395.6
998700	1339.5	13.6832	-51.6	998700	1322.4	998700	1395.6
998700	1339.5	13.6916	-51.6	998700	1322.4	998700	1395.6
998700	1339.5	13.7	-51.6	998700	1322.3	998700	1395.4
998700	1339.3	13.7084	-51.8	998700	1322.3	998700	1395.4
998700	1339.3	13.7168	-51.8	998700	1322.3	998700	1395.4
998700	1339.3	13.7252	-51.8	998700	1322.3	998700	1395.4
998700	1339.3	13.7336	-51.8	998700	1322.2	998700	1395.4
998700	1339.3	13.742	-51.8	998700	1322.2	998700	1395.4
998700	1339.3	13.7504	-51.8	998700	1322.2	998700	1395.3
998700	1339.1	13.7588	-52	998700	1322.1	998700	1395.3
998700	1339.1	13.7672	-52	998700	1322.1	998700	1395.3
998700	1339.1	13.7756	-52	998700	1322.1	998700	1395.1
998700	1339.1	13.7839	-52	998700	1322	998700	1395.2
998700	1339.1	13.7923	-52	998700	1322	998700	1395.2
998700	1339.1	13.8007	-52	998700	1322	998700	1395.1
998700	1339	13.8091	-52.1	998700	1321.9	998700	1395.1
998700	1339	13.8175	-52.1	998700	1321.9	998700	1395
998700	1339	13.8259	-52.1	998700	1321.9	998700	1395
998700	1338.9	13.8343	-52.2	998700	1321.8	998700	1395
998700	1338.9	13.8427	-52.2	998700	1321.8	998700	1394.9
998700	1338.9	13.8511	-52.2	998700	1321.8	998700	1395
998700	1338.9	13.8595	-52.2	998700	1321.8	998700	1394.8
998700	1338.8	13.8679	-52.3	998700	1321.7	998700	1394.8
998700	1338.8	13.8763	-52.3	998700	1321.6	998700	1394.8
998700	1338.8	13.8847	-52.3	998700	1321.6	998700	1394.8
998700	1338.7	13.8931	-52.4	998700	1321.5	998700	1394.8
998700	1338.7	13.9015	-52.4	998700	1321.5	998700	1394.8
998700	1338.7	13.9099	-52.4	998700	1321.5	998700	1394.7
998700	1338.5	13.9183	-52.6	998700	1321.5	998700	1394.7
998700	1338.5	13.9267	-52.6	998700	1321.4	998700	1394.7
998700	1338.5	13.9351	-52.6	998700	1321.4	998700	1394.6
998700	1338.5	13.9435	-52.6	998700	1321.4	998700	1394.6
998700	1338.5	13.9519	-52.6	998700	1321.4	998700	1394.6
998700	1338.5	13.9602	-52.6	998700	1321.4	998700	1394.5
998700	1338.5	13.9686	-52.6	998700	1321.4	998700	1394.5
998700	1338.3	13.977	-52.8	998700	1321.2	998700	1394.5
998700	1338.3	13.9854	-52.8	998700	1321.2	998700	1394.5
998700	1338.3	13.9938	-52.8	998700	1321.2	998700	1394.4
998700	1338.3	14.0022	-52.8	998700	1321.2	998700	1394.4
998700	1338.3	14.0106	-52.8	998700	1321.2	998700	1394.4
998700	1338.3	14.019	-52.8	998700	1321.2	998700	1394.3
998700	1338.2	14.0274	-52.9	998700	1321.1	998700	1394.3
998700	1338.2	14.0358	-52.9	998700	1321.1	998700	1394.3
998700	1338.2	14.0442	-52.9	998700	1321.1	998700	1394.2
998700	1338.1	14.0526	-53	998700	1321	998700	1394.2
998700	1338.1	14.061	-53	998700	1321	998700	1394.2
998700	1338.1	14.0694	-53	998700	1321	998700	1394.1
998700	1338	14.0778	-53.1	998700	1320.9	998700	1394.1
998700	1338	14.0862	-53.1	998700	1320.9	998700	1394.1
998700	1338	14.0946	-53.1	998700	1320.9	998700	1394
998700	1337.9	14.1029	-53.2	998700	1320.8	998700	1393.9
998700	1337.9	14.1113	-53.2	998700	1320.8	998700	1393.9
998700	1337.9	14.1197	-53.2	998700	1320.8	998700	1394
998700	1337.9	14.1281	-53.2	998700	1320.7	998700	1393.8
998700	1337.8	14.1365	-53.3	998700	1320.7	998700	1393.8
998700	1337.8	14.1449	-53.3	998700	1320.7	998700	1393.8
998700	1337.8	14.1533	-53.3	998700	1320.7	998700	1393.8
998700	1337.6	14.1617	-53.5	998700	1320.6	998700	1393.8
998700	1337.7	14.1701	-53.4	998700	1320.6	998700	1393.8
998700	1337.6	14.1785	-53.5	998700	1320.6	998700	1393.7
998700	1337.6	14.1869	-53.5	998700	1320.5	998700	1393.7
998700	1337.6	14.1953	-53.5	998700	1320.5	998700	1393.7
998700	1337.6	14.2037	-53.5	998700	1320.5	998700	1393.6
998700	1337.6	14.2121	-53.5	998700	1320.4	998700	1393.6
998700	1337.4	14.2205	-53.7	998700	1320.4	998700	1393.6
998700	1337.4	14.2289	-53.7	998700	1320.4	998700	1393.5
998700	1337.4	14.2373	-53.7	998700	1320.2	998700	1393.5
998700	1337.4	14.2457	-53.7	998700	1320.2	998700	1393.5
998700	1337.4	14.254	-53.7	998700	1320.2	998700	1393.4
998700	1337.4	14.2624	-53.7	998700	1320.3	998700	1393.3
998700	1337.3	14.2708	-53.8	998700	1320.1	998700	1393.4
998700	1337.3	14.2792	-53.8	998700	1320.1	998700	1393.4
998701	1337.3	14.2876	-53.8	998701	1320.1	998701	1393.3
998701	1337.2	14.296	-53.9	998701	1320.1	998701	1393.3
998701	1337.2	14.3044	-53.9	998701	1320	998701	1393.3
998701	1337.2	14.3128	-53.9	998701	1320	998701	1393.2
998701	1337.1	14.3212	-54	998701	1320.1	998701	1393.2
998701	1337.1	14.3296	-54	998701	1319.9	998701	1393.2
998701	1337.1	14.338	-54	998701	1319.9	998701	1393
998701	1337	14.3464	-54.1	998701	1319.9	998701	1393
998701	1337	14.3548	-54.1	998701	1319.9	998701	1393
998701	1337	14.3632	-54.1	998701	1319.9	998701	1393
998701	1337	14.3716	-54.1	998701	1319.8	998701	1393
998701	1336.9	14.38	-54.2	998701	1319.8	998701	1393
998701	1336.9	14.3884	-54.2	998701	1319.8	998701	1393
998701	1336.9	14.3968	-54.2	998701	1319.7	998701	1392.8
998701	1336.7	14.4052	-54.4	998701	1319.7	998701	1392.8
998701	1336.7	14.4136	-54.4	998701	1319.7	998701	1392.8
998701	1336.7	14.4219	-54.4	998701	1319.7	998701	1392.8
998701	1336.7	14.4303	-54.4	998701	1319.6	998701	1392.8
998701	1336.7	14.4387	-54.4	998701	1319.6	998701	1392.8
998701	1336.7	14.4471	-54.4	998701	1319.6	998701	1392.7
998701	1336.6	14.4555	-54.5	998701	1319.5	998701	1392.7
998701	1336.5	14.4639	-54.6	998701	1319.5	998701	1392.7
998701	1336.5	14.4723	-54.6	998701	1319.5	998701	1392.6
998701	1336.5	14.4807	-54.6	998701	1319.4	998701	1392.6
998701	1336.5	14.4891	-54.6	998701	1319.4	998701	1392.6
998701	1336.5	14.4975	-54.6	998701	1319.4	998701	1392.5
998701	1336.5	14.5059	-54.6	998701	1319.3	998701	1392.5
998701	1336.3	14.5143	-54.8	998701	1319.3	998701	1392.5
998701	1336.3	14.5227	-54.8	998701	1319.3	998701	1392.4
998701	1336.3	14.5311	-54.8	998701	1319.2	998701	1392.4
998701	1336.3	14.5395	-54.8	998701	1319.2	998701	1392.4
998701	1336.3	14.5479	-54.8	998701	1319.2	998701	1392.4
998701	1336.3	14.5563	-54.8	998701	1319.2	998701	1392.3
998701	1336.2	14.5647	-54.9	998701	1319.1	998701	1392.3
998701	1336.2	14.573	-54.9	998701	1319.1	998701	1392.2
998701	1336.2	14.5814	-54.9	998701	1319.1	998701	1392.2
998701	1336	14.5898	-55.1	998701	1319	998701	1392.1
998701	1336	14.5982	-55.1	998701	1319	998701	1392.1
998701	1336	14.6066	-55.1	998701	1319	998701	1392.1
998701	1336	14.615	-55.1	998701	1318.9	998701	1392
998701	1336	14.6234	-55.1	998701	1318.9	998701	1392
998701	1336	14.6318	-55.1	998701	1318.9	998701	1392
998701	1336	14.6402	-55.1	998701	1318.8	998701	1392
998701	1335.8	14.6486	-55.3	998701	1318.7	998701	1392
998701	1335.8	14.657	-55.3	998701	1318.8	998701	1392
998701	1335.8	14.6654	-55.3	998701	1318.8	998701	1391.8
998701	1335.8	14.6738	-55.3	998701	1318.6	998701	1391.8
998701	1335.8	14.6822	-55.3	998701	1318.6	998701	1391.8
998701	1335.8	14.6906	-55.3	998701	1318.6	998701	1391.8
998701	1335.7	14.699	-55.4	998701	1318.6	998701	1391.8
998701	1335.6	14.7074	-55.5	998701	1318.6	998701	1391.8
998701	1335.6	14.7157	-55.5	998701	1318.6	998701	1391.7
998701	1335.6	14.7241	-55.5	998701	1318.4	998701	1391.7
998701	1335.6	14.7325	-55.5	998701	1318.4	998701	1391.7
998701	1335.6	14.7409	-55.5	998701	1318.4	998701	1391.6
998701	1335.6	14.7493	-55.5	998701	1318.4	998701	1391.6
998701	1335.4	14.7577	-55.7	998701	1318.4	998701	1391.6
998701	1335.4	14.7661	-55.7	998701	1318.4	998701	1391.5
998701	1335.4	14.7745	-55.7	998701	1318.2	998701	1391.5
998701	1335.4	14.7829	-55.7	998701	1318.2	998701	1391.5
998701	1335.4	14.7913	-55.7	998701	1318.2	998701	1391.4
998701	1335.4	14.7997	-55.7	998701	1318.2	998701	1391.3
998701	1335.3	14.8081	-55.8	998701	1318.2	998701	1391.3
998701	1335.3	14.8165	-55.8	998701	1318.2	998701	1391.3
998701	1335.3	14.8249	-55.8	998701	1318.1	998701	1391.3
998701	1335.2	14.8333	-55.9	998701	1318.1	998701	1391.3
998701	1335.1	14.8417	-56	998701	1318.1	998701	1391.3
998701	1335.1	14.8501	-56	998701	1318.1	998701	1391.1
998701	1335.1	14.8584	-56	998701	1318	998701	1391.1
998701	1335.1	14.8668	-56	998701	1318	998701	1391.1
998701	1335.1	14.8752	-56	998701	1318	998701	1391.1
998701	1335.1	14.8836	-56	998701	1317.9	998701	1391.1
998701	1335	14.892	-56.1	998701	1317.9	998701	1391.1
998701	1335	14.9004	-56.1	998701	1317.9	998701	1391
998701	1335	14.9088	-56.1	998701	1317.8	998701	1391
998701	1334.8	14.9172	-56.3	998701	1317.8	998701	1391
998701	1334.8	14.9256	-56.3	998701	1317.8	998701	1390.9
998701	1334.8	14.934	-56.3	998701	1317.7	998701	1390.9
998701	1334.8	14.9424	-56.3	998701	1317.7	998701	1390.9
998701	1334.8	14.9508	-56.3	998701	1317.7	998701	1390.8
998701	1334.8	14.9592	-56.3	998701	1317.6	998701	1390.8
998701	1334.6	14.9676	-56.5	998701	1317.6	998701	1390.8
998701	1334.6	14.976	-56.5	998701	1317.6	998701	1390.8
998701	1334.6	14.9844	-56.5	998701	1317.6	998701	1390.7
998701	1334.6	14.9928	-56.5	998701	1317.5	998701	1390.7
998701	1334.6	15.0012	-56.5	998701	1317.5	998701	1390.7
998701	1334.6	15.0096	-56.5	998701	1317.5	998701	1390.6
998701	1334.6	15.0179	-56.5	998701	1317.4	998701	1390.6
998701	1334.4	15.0263	-56.7	998701	1317.4	998701	1390.6
998701	1334.4	15.0347	-56.7	998701	1317.4	998701	1390.5
998701	1334.4	15.0431	-56.7	998701	1317.2	998701	1390.5
998701	1334.4	15.0515	-56.7	998701	1317.2	998701	1390.4
998701	1334.4	15.0599	-56.7	998701	1317.2	998701	1390.4
998701	1334.4	15.0683	-56.7	998701	1317.2	998701	1390.4
998701	1334.3	15.0767	-56.8	998701	1317.3	998701	1390.4
998701	1334.3	15.0851	-56.8	998701	1317.1	998701	1390.4
998701	1334.3	15.0935	-56.8	998701	1317.1	998701	1390.2
998701	1334.2	15.1019	-56.9	998701	1317.1	998701	1390.2
998701	1334.2	15.1103	-56.9	998701	1317.1	998701	1390.2
998701	1334.2	15.1187	-56.9	998701	1317	998701	1390.2
998701	1334.1	15.1271	-57	998701	1317	998701	1390.2
998701	1334	15.1355	-57.1	998701	1317	998701	1390.2
998701	1334	15.1439	-57.1	998701	1317	998701	1390.1
998701	1334	15.1523	-57.1	998701	1316.9	998701	1390.1
998701	1334	15.1606	-57.1	998701	1316.9	998701	1390.1
998701	1334	15.169	-57.1	998701	1316.9	998701	1390
998701	1334	15.1774	-57.1	998701	1316.8	998701	1390
998701	1333.8	15.1858	-57.3	998701	1316.8	998701	1390
998701	1333.8	15.1942	-57.3	998701	1316.8	998701	1389.9
998701	1333.8	15.2026	-57.3	998701	1316.7	998701	1389.9
998701	1333.8	15.211	-57.3	998701	1316.7	998701	1389.9
998701	1333.8	15.2194	-57.3	998701	1316.7	998701	1389.8
998701	1333.8	15.2278	-57.3	998701	1316.6	998701	1389.8
998701	1333.7	15.2362	-57.4	998701	1316.6	998701	1389.8
998701	1333.6	15.2446	-57.5	998701	1316.6	998701	1389.8
998701	1333.6	15.253	-57.5	998701	1316.5	998701	1389.7
998701	1333.6	15.2614	-57.5	998701	1316.5	998701	1389.7
998701	1333.6	15.2698	-57.5	998701	1316.5	998701	1389.7
998701	1333.6	15.2782	-57.5	998701	1316.5	998701	1389.5
998702	1333.5	15.2866	-57.6	998702	1316.4	998702	1389.5
998702	1333.5	15.295	-57.6	998702	1316.4	998702	1389.5
998702	1333.5	15.3034	-57.6	998702	1316.4	998702	1389.6
998702	1333.5	15.3118	-57.6	998702	1316.3	998702	1389.4
998702	1333.4	15.3201	-57.7	998702	1316.3	998702	1389.4
998702	1333.4	15.3285	-57.7	998702	1316.3	998702	1389.4
998702	1333.4	15.3369	-57.7	998702	1316.1	998702	1389.4
998702	1333.3	15.3453	-57.8	998702	1316.2	998702	1389.4
998702	1333.3	15.3537	-57.8	998702	1316.2	998702	1389.4
998702	1333.3	15.3621	-57.8	998702	1316	998702	1389.2
998702	1333.2	15.3705	-57.9	998702	1316.1	998702	1389.2
998702	1333.2	15.3789	-57.9	998702	1316.1	998702	1389.2
998702	1333.1	15.3873	-58	998702	1316	998702	1389.2
998702	1333.1	15.3957	-58	998702	1315.9	998702	1389.2
998702	1333.1	15.4041	-58	998702	1315.9	998702	1389.2
998702	1333.1	15.4125	-58	998702	1315.9	998702	1389.1
998702	1333.1	15.4209	-58	998702	1315.9	998702	1389.1
998702	1332.9	15.4293	-58.2	998702	1315.9	998702	1389.1
998702	1332.9	15.4377	-58.2	998702	1315.9	998702	1389
998702	1332.9	15.4461	-58.2	998702	1315.8	998702	1389
998702	1332.9	15.4544	-58.2	998702	1315.8	998702	1389
998702	1332.9	15.4628	-58.2	998702	1315.8	998702	1388.9
998702	1332.9	15.4712	-58.2	998702	1315.6	998702	1388.8
998702	1332.7	15.4796	-58.4	998702	1315.6	998702	1388.9
998702	1332.7	15.488	-58.4	998702	1315.6	998702	1388.8
998702	1332.7	15.4964	-58.4	998702	1315.6	998702	1388.8
998702	1332.7	15.5048	-58.4	998702	1315.6	998702	1388.7
998702	1332.7	15.5132	-58.4	998702	1315.6	998702	1388.7
998702	1332.7	15.5216	-58.4	998702	1315.5	998702	1388.6
998702	1332.6	15.53	-58.5	998702	1315.5	998702	1388.6
998702	1332.6	15.5384	-58.5	998702	1315.5	998702	1388.6
998702	1332.6	15.5468	-58.5	998702	1315.5	998702	1388.5
998702	1332.6	15.5552	-58.5	998702	1315.4	998702	1388.5
998702	1332.5	15.5636	-58.6	998702	1315.4	998702	1388.5
998702	1332.5	15.572	-58.6	998702	1315.4	998702	1388.5
998702	1332.5	15.5804	-58.6	998702	1315.3	998702	1388.5
998702	1332.4	15.5888	-58.7	998702	1315.3	998702	1388.5
998702	1332.4	15.5971	-58.7	998702	1315.3	998702	1388.3
998702	1332.4	15.6055	-58.7	998702	1315.2	998702	1388.3
998702	1332.3	15.6139	-58.8	998702	1315.2	998702	1388.3
998702	1332.3	15.6223	-58.8	998702	1315.2	998702	1388.3
998702	1332.2	15.6307	-58.9	998702	1315.1	998702	1388.3
998702	1332.2	15.6391	-58.9	998702	1315.1	998702	1388.3
998702	1332.2	15.6475	-58.9	998702	1315.1	998702	1388.2
998702	1332.2	15.6559	-58.9	998702	1315	998702	1388.2
998702	1332.2	15.6643	-58.9	998702	1315	998702	1388.2
998702	1332	15.6727	-59.1	998702	1315	998702	1388.2
998702	1332	15.6811	-59.1	998702	1314.9	998702	1388.1
998702	1332	15.6895	-59.1	998702	1314.8	998702	1388.1
998702	1332	15.6979	-59.1	998702	1314.8	998702	1388.1
998702	1332	15.7063	-59.1	998702	1314.8	998702	1388
998702	1332	15.7147	-59.1	998702	1314.8	998702	1388
998702	1331.9	15.7231	-59.2	998702	1314.7	998702	1388
998702	1331.9	15.7314	-59.2	998702	1314.7	998702	1387.8
998702	1331.9	15.7398	-59.2	998702	1314.7	998702	1387.8
998702	1331.8	15.7482	-59.3	998702	1314.7	998702	1387.8
998702	1331.8	15.7566	-59.3	998702	1314.6	998702	1387.7
998702	1331.8	15.765	-59.3	998702	1314.6	998702	1387.8
998702	1331.7	15.7734	-59.4	998702	1314.6	998702	1387.7
998702	1331.7	15.7818	-59.4	998702	1314.6	998702	1387.7
998702	1331.7	15.7902	-59.4	998702	1314.6	998702	1387.8
998702	1331.6	15.7986	-59.5	998702	1314.4	998702	1387.6
998702	1331.6	15.807	-59.5	998702	1314.4	998702	1387.6
998702	1331.6	15.8154	-59.5	998702	1314.4	998702	1387.6
998702	1331.6	15.8238	-59.5	998702	1314.4	998702	1387.6
998702	1331.4	15.8322	-59.7	998702	1314.4	998702	1387.6
998702	1331.4	15.8406	-59.7	998702	1314.4	998702	1387.4
998702	1331.4	15.849	-59.7	998702	1314.3	998702	1387.4
998702	1331.4	15.8574	-59.7	998702	1314.3	998702	1387.4
998702	1331.4	15.8658	-59.7	998702	1314.3	998702	1387.4
998702	1331.4	15.8742	-59.7	998702	1314.2	998702	1387.4
998702	1331.3	15.8826	-59.8	998702	1314.2	998702	1387.4
998702	1331.2	15.891	-59.9	998702	1314.2	998702	1387.3
998702	1331.2	15.8994	-59.9	998702	1314.1	998702	1387.3
998702	1331.2	15.9077	-59.9	998702	1314.1	998702	1387.3
998702	1331.2	15.9161	-59.9	998702	1314.1	998702	1387.2
998702	1331.2	15.9245	-59.9	998702	1314	998702	1387.2
998702	1331.2	15.9329	-59.9	998702	1314	998702	1387.2
998702	1331	15.9413	-60.1	998702	1314	998702	1387.2
998702	1331	15.9497	-60.1	998702	1313.9	998702	1387.1
998702	1331	15.9581	-60.1	998702	1313.9	998702	1387.1
998702	1331	15.9665	-60.1	998702	1313.9	998702	1387.1
998702	1331	15.9749	-60.1	998702	1313.9	998702	NaN
998702	1331	15.9833	-60.1	998702	1313.8	998702	1386.8
998702	1330.9	15.9917	-60.2	998702	1313.8	998702	1386.8
998702	1330.9	16.0001	-60.2	998702	1313.8	998702	1386.7
998702	1330.9	16.0085	-60.2	998702	1313.7	998702	1386.7
998702	1330.8	16.0169	-60.3	998702	1313.7	998702	1386.7
998702	1330.8	16.0253	-60.3	998702	1313.7	998702	1386.7
998702	1330.8	16.0337	-60.3	998702	NaN	998702	1386.7
998702	1330.7	16.0421	-60.4	998702	1313.4	998702	1386.6
998702	1330.7	16.0505	-60.4	998702	1313.5	998702	1386.5
				998702	1313.3	998702	1386.5
998702	1330.4	16.0673	-60.7	998702	1313.3	998702	1386.6
998702	1330.4	16.0757	-60.7	998702	1313.3	998702	1386.5
998702	1330.4	16.084	-60.7	998702	1313.3	998702	1386.5
998702	1330.4	16.0924	-60.7	998702	1313.3	998702	1386.5
998702	1330.4	16.1008	-60.7	998702	1313.3	998702	1386.4
998702	1330.3	16.1092	-60.8	998702	1313.2	998702	1386.4
998702	1330.3	16.1176	-60.8	998702	1313.2	998702	1386.4
998702	1330.3	16.126	-60.8	998702	1313.2	998702	1386.3
998702	1330.2	16.1344	-60.9	998702	1313.1	998702	1386.3
998702	1330.2	16.1428	-60.9	998702	1313.1	998702	1386.3
998702	1330.2	16.1512	-60.9	998702	1313.1	998702	1386.3
998702	1330.1	16.1596	-61	998702	1313	998702	1386.2
998702	1330.1	16.168	-61	998702	1313	998702	1386.2
998702	1330.1	16.1764	-61	998702	1313	998702	1386.2
998702	1330	16.1848	-61.1	998702	1313	998702	1386.1
998702	1330	16.1932	-61.1	998702	1312.9	998702	1386.1
998702	1330	16.2016	-61.1	998702	1312.9	998702	1386
998702	1329.9	16.21	-61.2	998702	1312.9	998702	1386
998702	1329.8	16.2184	-61.3	998702	1312.8	998702	1386
998702	1329.8	16.2268	-61.3	998702	1312.8	998702	1386
998702	1329.8	16.2351	-61.3	998702	1312.8	998702	1385.8
998702	1329.8	16.2435	-61.3	998702	1312.7	998702	1385.8
998702	1329.8	16.2519	-61.3	998702	1312.7	998702	1385.8
998702	1329.8	16.2603	-61.3	998702	1312.7	998702	1385.8
998702	1329.6	16.2687	-61.5	998702	1312.6	998702	1385.7
998702	1329.6	16.2771	-61.5	998702	1312.6	998702	1385.7
998702	1329.6	16.2855	-61.5	998703	1312.6	998703	1385.7
998703	1329.6	16.2939	-61.5	998703	1312.5	998703	1385.7
998703	1329.6	16.3023	-61.5	998703	1312.5	998703	1385.7
998703	1329.6	16.3107	-61.5	998703	1312.5	998703	1385.7
998703	1329.4	16.3191	-61.7	998703	1312.5	998703	1385.5
998703	1329.4	16.3275	-61.7	998703	1312.3	998703	1385.5
998703	1329.4	16.3359	-61.7	998703	1312.4	998703	1385.5
998703	1329.4	16.3443	-61.7	998703	1312.4	998703	1385.5
998703	1329.4	16.3527	-61.7	998703	1312.3	998703	1385.5
998703	1329.4	16.361	-61.7	998703	1312.3	998703	1385.5
998703	1329.4	16.3694	-61.7	998703	1312.3	998703	1385.4
998703	1329.3	16.3778	-61.8	998703	1312.1	998703	1385.4
998703	1329.3	16.3862	-61.8	998703	1312.1	998703	1385.4
998703	1329.3	16.3946	-61.8	998703	1312.1	998703	1385.3
998703	1329.2	16.403	-61.9	998703	1312	998703	1385.3
998703	1329.2	16.4114	-61.9	998703	1312	998703	1385.3
998703	1329.2	16.4198	-61.9	998703	1312	998703	1385.2
998703	1329.1	16.4282	-62	998703	1312	998703	1385.2
998703	1329.1	16.4366	-62	998703	1312	998703	1385.2
998703	1329.1	16.445	-62	998703	1312	998703	1385.1
998703	1329	16.4534	-62.1	998703	1311.9	998703	1385
998703	1328.9	16.4618	-62.2	998703	1311.9	998703	1385.1
998703	1328.9	16.4702	-62.2	998703	1311.9	998703	1385
998703	1328.9	16.4786	-62.2	998703	1311.9	998703	1385
998703	1328.9	16.4869	-62.2	998703	1311.8	998703	1385
998703	1328.9	16.4953	-62.2	998703	1311.8	998703	1385
998703	1328.9	16.5037	-62.2	998703	1311.8	998703	1384.9
998703	1328.7	16.5121	-62.4	998703	1311.7	998703	1384.9
998703	1328.7	16.5205	-62.4	998703	1311.7	998703	1384.8
998703	1328.7	16.5289	-62.4	998703	1311.7	998703	1384.8
998703	1328.7	16.5373	-62.4	998703	1311.6	998703	1384.8
998703	1328.7	16.5457	-62.4	998703	1311.6	998703	1384.8
998703	1328.7	16.5541	-62.4	998703	1311.6	998703	1384.7
998703	1328.5	16.5625	-62.6	998703	1311.5	998703	1384.7
998703	1328.5	16.5709	-62.6	998703	1311.5	998703	1384.7
998703	1328.5	16.5793	-62.6	998703	1311.5	998703	1384.7
998703	1328.5	16.5877	-62.6	998703	1311.4	998703	1384.6
998703	1328.5	16.5961	-62.6	998703	1311.4	998703	1384.6
998703	1328.5	16.6045	-62.6	998703	1311.4	998703	1384.6
998703	1328.5	16.6128	-62.6	998703	1311.4	998703	1384.5
998703	1328.4	16.6212	-62.7	998703	1311.3	998703	1384.5
998703	1328.4	16.6296	-62.7	998703	1311.3	998703	1384.5
998703	1328.4	16.638	-62.7	998703	1311.3	998703	1384.4
998703	1328.3	16.6464	-62.8	998703	1311.2	998703	1384.4
998703	1328.3	16.6548	-62.8	998703	1311.2	998703	1384.4
998703	1328.3	16.6632	-62.8	998703	1311.2	998703	1384.3
998703	1328.2	16.6716	-62.9	998703	1311.1	998703	1384.3
998703	1328.2	16.68	-62.9	998703	1311.1	998703	1384.3
998703	1328.2	16.6884	-62.9	998703	1311.1	998703	1384.2
998703	1328.1	16.6968	-63	998703	1311	998703	1384.1
998703	1328	16.7052	-63.1	998703	1311	998703	1384.1
998703	1328	16.7136	-63.1	998703	1311	998703	1384.1
998703	1328	16.722	-63.1	998703	1310.9	998703	1384.1
998703	1328	16.7304	-63.1	998703	1310.8	998703	1384
998703	1328	16.7388	-63.1	998703	1310.8	998703	1384
998703	1328	16.7472	-63.1	998703	1310.8	998703	1384
998703	1327.8	16.7555	-63.3	998703	1310.7	998703	1383.9
998703	1327.8	16.7639	-63.3	998703	1310.7	998703	1383.9
[truncated: 1,191 more rows]

## Sheet: S14E
Tube #	Vol (ml)	error bar, min outflow mass (g)
1	43.7	0.5
2	43.1	0.5
3	43.4	0.5
4	44.4	0.5
5	40.9	0.5
6	40.2	0.5
